# Supplementary material for: The role of bacteria in wastewater treatment and the impact of treated wastewater on riverine bacterial ecosystems
Source: PLoS One. 2026 Apr 15;21(4):e0346342. doi: 10.1371/journal.pone.0346342 (PMC13082631; doi:10.1371/journal.pone.0346342)
Supplement: S1 Table — (XLSX) [file pone.0346342.s001.xlsx]

## Sheet: Table S1
tank	capacity [m3]	residence time [h]
		Aug.	Sep.	Oct.	Nov.	Dec.	Jan.	Feb.
anaerobic	3030	2.5	2.4	2.5	2.8	2.9	3.2	3.1
anoxic	4390	3.6	3.5	3	4	4.2	4.6	4.5
aerobic	10120	8.2	8.1	8.4	9.2	9.6	10.7	10.4
