# Supplementary material for: The role of bacteria in wastewater treatment and the impact of treated wastewater on riverine bacterial ecosystems
Source: PLoS One. 2026 Apr 15;21(4):e0346342. doi: 10.1371/journal.pone.0346342 (PMC13082631; doi:10.1371/journal.pone.0346342)
Supplement: S2 Table — Representative monthly values for Oxidation-Reduction Potential (ORP) in anaerobic and anoxic tanks, Mixed Liquor Suspended Solids (MLSS) and Dissolved Oxygen (DO) in the aerobic tank, and influent temperature. (XLSX) [file pone.0346342.s002.xlsx]

## Sheet: Table S2
tank	operational parameter	Aug.	Sep.	Oct.	Nov.	Dec.	Jan.	Feb.
anaerobic	ORP [mV]	-197	-178	-137	-198	-273	-312	-274
anoxic	ORP [mV]	-274	-230	-262	-257	-208	-261	-294
	MLSS [mg/L]	1340	1430	1240	1480	1680	1750	1910
aerobic	DO [mg/L]	2.5	2.6	2.1	1.8	2.8	2.7	1.9
influent	Temperature [°C]	27	25.8	24.5	23.8	21.4	20.4	20.2
