# Supplementary material for: The role of bacteria in wastewater treatment and the impact of treated wastewater on riverine bacterial ecosystems
Source: PLoS One. 2026 Apr 15;21(4):e0346342. doi: 10.1371/journal.pone.0346342 (PMC13082631; doi:10.1371/journal.pone.0346342)
Supplement: S3 Table — (XLSX) [file pone.0346342.s003.xlsx]

## Sheet: Table S3
site	geographic coordinates
S1	35.6531 N 139.4960 E
S2	35.6530 N 139.5131 E
S3	35.6513 N 139.5162 E
S4	35.6396 N 139.5372 E
upstream 1	35.8123 N 139.1649 E
upstream 2	35.7856 N 139.2568 E
