# Supplementary material for: The role of bacteria in wastewater treatment and the impact of treated wastewater on riverine bacterial ecosystems
Source: PLoS One. 2026 Apr 15;21(4):e0346342. doi: 10.1371/journal.pone.0346342 (PMC13082631; doi:10.1371/journal.pone.0346342)
Supplement: S1 Dataset — (XLSX) [file pone.0346342.s005.xlsx]

## Sheet: Dataset S1
date	tank	Temperature [°C]	Cl- [mg/L]	NO3- [mg/L]	SO42- [mg/L]	Na+ [mg/L]	NH4+ [mg/L]	K+ [mg/L]	Mg2+ [mg/L]
2025-08-22	anaerobic	32.7	38.9957	0.696346	29.0792	16.0951	21.8266	14.1268	7.08333
2025-08-22	anoxic	32.7	39.7034	0	30.3851	16.0949	17.8239	12.7775	6.86777
2025-08-22	aerobic	32.7	41.742	16.1817	32.4991	17.6057	0	8.84485	4.83321
2025-09-05	anaerobic	31	27.6239	0	19.7541	11.4284	14.7526	7.90803	3.5669
2025-09-05	anoxic	31	20.2876	0.512459	15.7836	8.43815	9.66148	6.50999	3.161
2025-09-05	aerobic	31	20.0891	16.5997	15.3173	8.68789	0	5.41857	2.72886
2025-09-19	anaerobic	25.7	34.7268	0	25.3758	14.1914	20.1954	12.9463	6.19224
2025-09-19	anoxic	25.7	34.7312	0	25.5099	14.3732	13.9876	11.7945	5.70609
2025-09-19	aerobic	25.7	36.1274	23.3133	27.5687	15.2139	0	8.30413	3.76334
2025-10-03	anaerobic	23.1	39.6021	0	29.3358	15.9871	19.8215	10.4906	5.37358
2025-10-03	anoxic	23.1	33.6351	0	28.0077	14.2562	17.4171	10.2251	5.31888
2025-10-03	aerobic	23.1	31.3826	26.4259	27.8525	14.0164	0	7.91442	4.56614
2025-10-17	anaerobic	20.9	43.7329	0	33.0303	17.2054	23.6359	12.9669	7.15527
2025-10-17	anoxic	20.9	41.4488	0	32.9508	16.3598	17.3257	12.0234	6.72146
2025-10-17	aerobic	20.9	43.1538	26.315	33.9694	17.1571	0	9.09514	5.20429
2025-10-29	anaerobic	22.6	42.2006	1.17887	35.8824	16.4056	24.9762	14.2271	8.30338
2025-10-29	anoxic	22.6	41.4762	0	35.3659	15.8086	18.5615	13.5471	7.8414
2025-10-29	aerobic	22.6	39.5959	30.9689	35.009	15.5026	0	8.98288	5.21606
2025-11-14	anaerobic	16.3	34.4002	0	42.9082	17.8394	22.4098	13.5666	7.67807
2025-11-14	anoxic	16.3	31.7186	0.543235	42.2332	16.5718	19.4906	13.2258	7.6536
2025-11-14	aerobic	16.3	29.4184	17.4898	42.6983	15.9466	4.89918	10.1147	6.14297
2025-11-28	anaerobic	18.1	36.444	0	45.5129	18.0854	27.1486	16.2819	9.30801
2025-11-28	anoxic	18.1	36.6023	0.60673	48.2491	18.1682	18.755	15.4057	8.82957
2025-11-28	aerobic	18.1	32.4627	38.0011	45.5311	17.5232	0	10.3962	6.09177
2025-12-13	anaerobic	7.2	34.4863	1.3809	42.1168	17.2151	26.2581	12.4942	6.70539
2025-12-13	anoxic	7.2	29.4298	0.935023	38.4374	15.1385	17.2175	11.0786	5.76744
2025-12-13	aerobic	7.2	27.0691	39.6049	36.6088	14.2886	0	8.47837	4.76649
2025-12-27	anaerobic	13.1	40.5952	0	43.7503	19.3341	28.3419	14.9265	8.20968
2025-12-27	anoxic	13.1	37.2416	0.999458	42.8544	17.6134	19.8884	13.4891	7.79628
2025-12-27	aerobic	13.1	36.8465	38.3816	44.163	17.9744	0	10.2024	6.1638
2025-01-10	anaerobic	3.6	32.2046	0.950544	37.407	16.0081	28.5448	14.4183	7.21697
2025-01-10	anoxic	3.6	30.3227	1.14761	37.8715	15.2842	17.4065	12.6658	6.33576
2025-01-10	aerobic	3.6	31.3324	37.9667	39.2093	15.9707	0	9.68534	4.98223
2025-01-24	anaerobic	10.3	37.0572	8.77877	44.7476	17.7153	14.733	11.8754	6.61267
2025-01-24	anoxic	10.3	36.7874	0.8466	43.5597	17.7147	21.9875	14.4615	7.55644
2025-01-24	aerobic	10.3	35.1258	49.2312	44.1216	17.3903	0	10.3175	5.98718
2025-02-07	anaerobic	13	37.0595	0	42.0695	17.0687	27.1864	14.1658	7.76351
2025-02-07	anoxic	13	33.5955	1.08882	39.7772	15.7104	18.5503	11.9168	6.79031
2025-02-07	aerobic	13	32.5915	31.3783	39.5716	15.8139	0	8.685	5.03962
2025-02-19	anaerobic	11.4	38.8017	0	52.5978	19.0339	28.8202	18.9496	10.7731
2025-02-19	anoxic	11.4	36.2933	0.470804	54.4145	18.2634	17.1739	17.2392	9.60699
2025-02-19	aerobic	11.4	36.1983	16.4617	53.2396	3.22497	0	1.97473	1.74763
