# Supplementary material for: The role of bacteria in wastewater treatment and the impact of treated wastewater on riverine bacterial ecosystems
Source: PLoS One. 2026 Apr 15;21(4):e0346342. doi: 10.1371/journal.pone.0346342 (PMC13082631; doi:10.1371/journal.pone.0346342)
Supplement: S2 Dataset — (XLSX) [file pone.0346342.s006.xlsx]

## Sheet: Genus
date	2024-08-22	2024-08-22	2024-08-22	2024-09-05	2024-09-05	2024-09-05	2024-09-19	2024-09-19	2024-09-19	2024-10-03	2024-10-03	2024-10-03	2024-10-17	2024-10-17	2024-10-17	2024-10-29	2024-10-29	2024-10-29	2024-11-14	2024-11-14	2024-11-14	2024-11-28	2024-11-28	2024-11-28	2024-12-13	2024-12-13	2024-12-13	2024-12-27	2024-12-27	2024-12-27	2024-01-10	2024-01-10	2024-01-10	2024-01-24	2024-01-24	2024-01-24	2024-02-07	2024-02-07	2024-02-07	2024-02-19	2024-02-19	2024-02-19
tank	anaerobic	anoxic	aerobic	anaerobic	anoxic	aerobic	anaerobic	anoxic	aerobic	anaerobic	anoxic	aerobic	anaerobic	anoxic	aerobic	anaerobic	anoxic	aerobic	anaerobic	anoxic	aerobic	anaerobic	anoxic	aerobic	anaerobic	anoxic	aerobic	anaerobic	anoxic	aerobic	anaerobic	anoxic	aerobic	anaerobic	anoxic	aerobic	anaerobic	anoxic	aerobic	anaerobic	anoxic	aerobic
index	sample-1	sample-2	sample-3	sample-4	sample-5	sample-6	sample-7	sample-8	sample-9	sample-10	sample-11	sample-12	sample-13	sample-14	sample-15	sample-16	sample-17	sample-18	sample-19	sample-20	sample-21	sample-22	sample-24	sample-27	sample-28	sample-29	sample-33	sample-34	sample-35	sample-39	sample-40	sample-41	sample-45	sample-46	sample-47	sample-51	sample-52	sample-53	sample-57	sample-58	sample-59	sample-63
D_0__Archaea;D_1__Diapherotrites;D_2__Iainarchaeia;D_3__Iainarchaeales;D_4__metagenome;D_5__	0	0	0	0	0	0	0	0	0	0	0	0	0	0	0	0	0	0	0	0	0	0	0	0	0	0	0	0	2.47225e-05	0	0	0	0	0	0	0	0	0	0	0	0	0
D_0__Archaea;D_1__Diapherotrites;D_2__Micrarchaeia;D_3__uncultured archaeon;D_4__;D_5__	0	0	0	4.6817e-05	0	0	0	8.20855e-05	0	0	2.82032e-05	5.63306e-05	7.15666e-05	0	0	2.2314e-05	0	3.32169e-05	0	0	0	5.85297e-05	0	0	0	0	0	0	0	0	0	0	2.66038e-05	0	0	0	0	0	0	0	0	0
D_0__Archaea;D_1__Diapherotrites;D_2__Micrarchaeia;D_3__uncultured euryarchaeote;D_4__;D_5__	0	0	0	0	0	0	0	0	0	0	0	0	0	0	0	0	2.1685e-05	0	0	0	0	0	0	7.18662e-05	0	0	0	0	3.70837e-05	0	0	0	0	0	0	0	0	0	0	0	0	0
D_0__Archaea;D_1__Euryarchaeota;D_2__Methanobacteria;D_3__Methanobacteriales;D_4__Methanobacteriaceae;D_5__Methanosphaera	0	0	0	4.6817e-05	0	0	0.000126687	0	0	0	0	0	0	0	0	0	0	0	0	0	0	0	0	0	0	0	0	0	0	0	0	0	0	0	0	0	0	0	0	0	0	0
D_0__Archaea;D_1__Euryarchaeota;D_2__Methanomicrobia;D_3__Methanosarcinales;D_4__Methanosaetaceae;D_5__Methanosaeta	6.16323e-05	0	0	2.34085e-05	0	0	0	5.47237e-05	0	0	0	5.63306e-05	0	0	0	0	0	2.76807e-05	5.22248e-05	0	0	0	0	0	0	0	0	0	0	0	0	0	0	0	0	0	0	0	0	0	0.000112011	0
D_0__Archaea;D_1__Euryarchaeota;D_2__Thermoplasmata;D_3__Methanomassiliicoccales;D_4__Methanomassiliicoccaceae;D_5__uncultured	0	0	0	5.85213e-05	0	0	0	0	0	0	0	0	0	0	0	0	0	0	0	0	0	0	0	0	0	0	0	0	0	0	0	0	0	0	0	0	0	0	0	0	0	0
D_0__Archaea;D_1__Nanoarchaeaeota;D_2__Woesearchaeia;D_3__Candidatus Diapherotrites archaeon ADurb.Bin253;D_4__;D_5__	0	0	0	0	0	0	0	0	0	0	0	0	0	0	0	0	0	0	0	0	0	0	0	0	0	0	0	0	0	0	0	0	0	0	0	0	0	0	0	0	5.60057e-05	0
D_0__Archaea;D_1__Nanoarchaeaeota;D_2__Woesearchaeia;D_3__uncultured euryarchaeote;D_4__;D_5__	0	0	0	0	0	0	0	0	0	4.85525e-05	0	0	0	0	0	0	0	0	0	0	0	0	0	0	0	0	0	0	0	0	0	0	0	0	0	0	0	0	0	0	0	0
D_0__Archaea;D_1__Nanoarchaeaeota;__;__;__;__	6.16323e-05	6.43473e-05	0	7.02255e-05	0	0	0	0.000157331	0	0	0	0	0	0	0	0	0	0	0	4.22165e-05	0	5.85297e-05	0	5.38996e-05	0	0	0	0	4.9445e-05	6.21282e-05	0	6.18162e-05	0	8.53825e-05	0	0.000110781	0.000128051	0	0.000107459	0.000103992	0.000280028	0.00020783
D_0__Bacteria;D_1__Acidobacteria;D_2__Acidobacteriia;D_3__Solibacterales;D_4__Solibacteraceae (Subgroup 3);D_5__Bryobacter	0.00181815	0.00278838	0.00240964	0.00261005	0.00317503	0.00328947	0.000823462	0.0018264	0.00252502	0.00298598	0.00187081	0.00209362	0.00159832	0.00298755	0.00217457	0.00237644	0.00315517	0.00165531	0.0015563	0.00232191	0.00227295	0.00284845	0.00303897	0.00197632	0.00332214	0.00356992	0.00344217	0.00241596	0.00212613	0.00209683	0.0032088	0.00412623	0.00326339	0.00373786	0.00244196	0.00590302	0.0033759	0.00369565	0.00240708	0.00248281	0.00384572	0.00319539
D_0__Bacteria;D_1__Acidobacteria;D_2__Acidobacteriia;D_3__Solibacterales;D_4__Solibacteraceae (Subgroup 3);D_5__Elev-16S-1166	0.000878261	0.0010939	0.000872455	0.000901228	0.00126557	0.00120021	0	0.000827696	0.000561115	0.0010196	0.000667475	0.000844959	0.000715666	0.0013651	0.0012152	0.00105991	0.00125773	0.00118474	0.000459578	0.000734568	0.000980211	0.000507258	0.000575426	0.000107799	0.000403053	0.00120917	0.000372431	0.00027454	8.65287e-05	0.000442663	0.0004584	0.000386351	0.00047	0.000256148	0.000426373	0.000672596	0.000349231	0.000220479	0.000247155	0.000155988	0.000429377	0.000168862
D_0__Bacteria;D_1__Acidobacteria;D_2__Acidobacteriia;D_3__Solibacterales;D_4__Solibacteraceae (Subgroup 3);D_5__Paludibaculum	0.000138673	0.000257389	0	0.000152155	0.000577277	0.000177809	0	0.000129969	0	0.000655459	0.000338438	0.000629025	0.000417472	0.000190218	0.000630442	0.000189669	0.000265642	0.000509326	0.000135784	0.000565702	0.000411973	0.000292649	0.000539462	0.000359331	0.000317557	0.000575794	0.000293431	0.000205905	0.000469727	0.000132022	0.000148306	0.000231811	0.000195094	0.000388965	0.000439294	0.000324429	0.000174616	0.000293973	0.00018268	0.000194985	0.000597394	0.000116904
D_0__Bacteria;D_1__Acidobacteria;D_2__Acidobacteriia;D_3__Solibacterales;D_4__Solibacteraceae (Subgroup 3);__	0	0	0	0	0	0	0	0	0	0	0	0	0	0	4.56842e-05	0	0	0	0	0	0	0	0	0	0	0	0	0	0	0	0	0	0	0	0	1.58258e-05	0	0	0	0	0	0
D_0__Bacteria;D_1__Acidobacteria;D_2__Aminicenantia;D_3__Aminicenantales;D_4__uncultured Desulfovibrio sp.;D_5__	0	0	0	0	0	0	0	0	0	0	0	0	0	0	0	0	0	0	0	0	0	0	0	0	0	0	0	0	0	0	0	0	0	0	0	1.58258e-05	0	0	0	0	0	0
D_0__Bacteria;D_1__Acidobacteria;D_2__Aminicenantia;D_3__Aminicenantales;__;__	0	0	0	0	0	0	0	0	0	0	0	0	0	0	0	0	0	0	0	0	0	0	0	0	2.44275e-05	0	0	0	0	0	0	0	0	0	0	0	0	0	0	0	0	0
D_0__Bacteria;D_1__Acidobacteria;D_2__Blastocatellia (Subgroup 4);D_3__11-24;D_4__metagenome;D_5__	0.000184897	0.000257389	0.000332364	0.000175564	0	0	0	0.000109447	0	0.000254901	0.000244428	0.000159603	0.000238555	0.000139866	0	0.000167355	0.00017348	0.000226982	0	0.000227969	0	0	0	0	0	0	0	0	0	0	0	0.000216357	9.75471e-05	0.000246661	0	0	0.000128051	0.000157485	0	0	0.000149348	0
D_0__Bacteria;D_1__Acidobacteria;D_2__Blastocatellia (Subgroup 4);D_3__11-24;D_4__uncultured bacterium;D_5__	0.012573	0.0205697	0.0182385	0.0196397	0.0166522	0.0176476	0.00272376	0.0127711	0.00897784	0.0148813	0.0178244	0.0145896	0.0200386	0.0119558	0.0135591	0.0128696	0.0132658	0.0132978	0.0177355	0.0134249	0.0125439	0.00597003	0.00579022	0.00659372	0.00658321	0.00621857	0.00545104	0.00540845	0.00484561	0.00486153	0.00606706	0.00587254	0.00618094	0.00567319	0.00713206	0.00328385	0.00396959	0.00489254	0.00513653	0.00451065	0.00401374	0.00398774
D_0__Bacteria;D_1__Acidobacteria;D_2__Blastocatellia (Subgroup 4);D_3__11-24;__;__	0.00443753	0.0072498	0.00822601	0.00612133	0.00717156	0.00680121	0	0.00478148	0.00551763	0.0074164	0.010313	0.00975459	0.0082898	0.00556109	0.00696227	0.0050039	0.00493335	0.00545311	0.00849175	0.00684752	0.00725924	0.00310208	0.00273327	0.00273092	0.00307786	0.00318606	0.00296816	0.00267677	0.00336226	0.00344812	0.00408515	0.00499165	0.00337868	0.00465809	0.00423789	0.00291195	0.00236313	0.00350667	0.00349241	0.00360072	0.00446179	0.00187047
D_0__Bacteria;D_1__Acidobacteria;D_2__Blastocatellia (Subgroup 4);D_3__Blastocatellales;D_4__Blastocatellaceae;D_5__Blastocatella	0.000847445	0.00120115	0.00103864	0.00189609	0.00122116	0.00137802	0	0.00227787	0.000935191	0.00203921	0.00212464	0.00256304	0.00194423	0.0011469	0.00284156	0.00123285	0.00135531	0.00136189	0.00169208	0.00102164	0.00149163	0.000780396	0.000467533	0.000700695	0.00107481	0.0011132	0.00085772	0.00105698	0.000605701	0.000792135	0.000903318	0.000896334	0.000762641	0.00080639	0.0020285	0.000514338	0.000628616	0.000703434	0.0010316	0.000636951	0.00147482	0.000948224
D_0__Bacteria;D_1__Acidobacteria;D_2__Blastocatellia (Subgroup 4);D_3__Blastocatellales;D_4__Blastocatellaceae;D_5__JGI 0001001-H03	0.00477651	0.00709965	0.0100125	0.00678847	0.00850374	0.00831259	0.00038006	0.011321	0.00598522	0.0186199	0.0160194	0.0168429	0.0211121	0.0110998	0.0222665	0.0109338	0.00937336	0.0133421	0.018686	0.0106301	0.0163226	0.00483846	0.00548453	0.005372	0.00762137	0.0107098	0.00792262	0.00862057	0.00553784	0.00664772	0.00706476	0.00700068	0.00658	0.00600524	0.00741631	0.00381402	0.00570411	0.00604743	0.00574904	0.00847535	0.00823283	0.00463721
D_0__Bacteria;D_1__Acidobacteria;D_2__Blastocatellia (Subgroup 4);D_3__Blastocatellales;D_4__Blastocatellaceae;D_5__OLB17	0	0	0	0	0	0	0	0	0	0	0	0	5.96388e-05	0	0	0	0	0	0	0	0	0	0	0	0	0	0	0	0	0	0	0	0	0	0	0	0	0	0	0	0	0
D_0__Bacteria;D_1__Acidobacteria;D_2__Blastocatellia (Subgroup 4);D_3__Blastocatellales;D_4__Blastocatellaceae;D_5__uncultured	0	0	0	0	0.000177624	0	0	0	0	0	0	0	0	1.6784e-05	0	0	0	0	0	0	0	0	0	0	0	0	0	0	0	0	0	0	0	0	0	0	0	0	0	0	0	0
D_0__Bacteria;D_1__Acidobacteria;D_2__Blastocatellia (Subgroup 4);D_3__DS-100;D_4__uncultured Acidobacteria bacterium;D_5__	0	0.000428982	0	0	0	0	0	0.000280459	0	0.000449111	0.000413647	0.000516364	0.000942293	0.000262949	0.00066699	0.000340288	0.000379488	0.000321097	0.000355128	0.000422165	0.000511414	0	0	0.000269498	0	0	0	0	0	0	0	0	0.000150755	0	0	0	0	0	0	0.000181986	0	0
D_0__Bacteria;D_1__Acidobacteria;D_2__Blastocatellia (Subgroup 4);D_3__DS-100;D_4__uncultured bacterium;D_5__	0.00563936	0.00827935	0.00839219	0.00876649	0.00637226	0.00711238	0.00038006	0.00660104	0.00570467	0.00984403	0.00903442	0.00816794	0.0128701	0.00739614	0.0138058	0.00695638	0.00735123	0.00832637	0.00804262	0.00682219	0.00728766	0.00292649	0.00255345	0.00346754	0.00366412	0.00416491	0.00343088	0.00361021	0.00241044	0.0036112	0.00262906	0.00296718	0.00282887	0.00279865	0.00502603	0.00136102	0.00178108	0.00229929	0.00287989	0.0025608	0.0020162	0.00175357
D_0__Bacteria;D_1__Acidobacteria;D_2__Blastocatellia (Subgroup 4);D_3__Pyrinomonadales;D_4__Pyrinomonadaceae;D_5__RB41	0	0.000128695	0	0.000222381	0.00022203	0	0	0.000212054	0	0.000303453	0.000197422	0.000328595	0.000143133	6.15412e-05	0.000182737	6.13634e-05	0.00013011	0.000132868	0.000198454	0.00015198	0.000170471	0	0.000161838	0.000161699	0.000183206	0.000211124	0.000180573	0	9.889e-05	0.000155321	0.000175271	0.000216357	0.000310377	0.000208713	0.000180886	0	9.31283e-05	0.000125988	0.000214917	0	0.000224023	0.000142883
D_0__Bacteria;D_1__Acidobacteria;D_2__Blastocatellia (Subgroup 4);__;__;__	0.00112479	0.00105101	0.00116327	0.000842706	0.000888119	0.000933499	0.00038006	0.00100555	0.00130927	0.00105602	0.000864897	0.00128622	0.000763377	0.000363653	0.000730947	0.000418387	0.000254799	0.000354313	0.000658032	0.000329289	0.000696092	0.000273139	0.000143856	0.000251532	0.000244275	0.000268704	0.000225716	0.000205905	0.000271947	0.000132022	0.000175271	0.000216357	0.000292641	9.48695e-05	0.000180886	0.000142432	5.82052e-05	0.000115489	9.67128e-05	0.000194985	0.000112011	0
D_0__Bacteria;D_1__Acidobacteria;D_2__Holophagae;D_3__Holophagales;D_4__Holophagaceae;D_5__Geothrix	0.000338978	0.000450431	0.000332364	0.000514987	0.000643886	0.000800142	0	0.000424109	0.00177686	0.000946774	0.00079909	0.00130499	0.000703738	0.000911929	0.000794905	0.00106549	0.000829453	0.000930073	0.000637142	0.00097098	0.000937593	0.00117059	0.00129471	0.00156309	0.0012458	0.00103643	0.0016703	0.00150997	0.00158224	0.00118044	0.00105162	0.000710886	0.000860188	0.000948695	0.000555577	0.000909983	0.000733385	0.000787426	0.00111757	0.000714945	0.000504051	0.00113008
D_0__Bacteria;D_1__Acidobacteria;D_2__Holophagae;D_3__Holophagales;D_4__Holophagaceae;D_5__Holophaga	0	0	0	0	0	0	0	0	0	0	0	0	0	0	0	0	0	1.10723e-05	0	0	0	0	0	0	0	0	0	0	0	0	0	0	0	0	0	0	0	3.14971e-05	0	0	0	0
D_0__Bacteria;D_1__Acidobacteria;D_2__Holophagae;D_3__Holophagales;D_4__Holophagaceae;D_5__uncultured	0	0	0	0	0	0	0	1.36809e-05	0	0	3.76042e-05	0	0	0	0	0	0	0	0	0	0	0	0	0	0	0	0	0	0	1.55321e-05	0	0	0	0	0	0	0	0	0	0	0	0
D_0__Bacteria;D_1__Acidobacteria;D_2__Holophagae;D_3__Subgroup 7;D_4__Acidobacteria bacterium enrichment culture clone CV-04;D_5__	0	0	0	0	0	0	0	0	0	0	0.000159818	0.00012205	0	0.000268543	0	0.000390494	0.000227693	0.000398603	0.000240234	0.000312402	0	0.000702357	0.000935067	0.000664762	0.000916031	0.00103643	0.00099315	0.000974619	0.000865287	0.00100958	0.00103814	0.00120542	0.00134792	0.000986642	0.00104655	0.00113946	0.00105933	0.00118639	0.00118205	0.00106592	0.000840085	0.0014678
D_0__Bacteria;D_1__Acidobacteria;D_2__Holophagae;D_3__Subgroup 7;D_4__uncultured Acidobacterium sp.;D_5__	0	0	0	0	0	0	0	0	0	0	0	0	0	0	0	0	0	0	0	0	0	0	0	0	3.66412e-05	0	0	0	0	0	0	0	0	0	0	0	0	0	0	0	0	0
D_0__Bacteria;D_1__Acidobacteria;D_2__Holophagae;D_3__Subgroup 7;D_4__uncultured Thermaerobacter sp.;D_5__	0	0	0	0	0	0	0	0	0	0	0	0	0	0	0	0	0	0.000138404	0.00010445	0	0	0	0	0	0	0	0	0	0	0	0	0	0	0	0	0	0	0	0	0	0	0
D_0__Bacteria;D_1__Acidobacteria;D_2__Holophagae;D_3__Subgroup 7;D_4__uncultured bacterium SJA-36;D_5__	0.00115561	0.00156578	0.00124636	0.00149814	0.00177624	0.00231152	0	0.000560918	0.00187038	0.000400558	0.000667475	0.000666579	0.000703738	0.000872766	0.000566484	0.000898137	0.000927035	0.00122349	0.000940046	0.000819001	0.000838152	0.00179491	0.00176224	0.00168886	0.00208855	0.00239914	0.00216687	0.00365139	0.00269475	0.00307535	0.00200887	0.00200903	0.00243868	0.0021061	0.00220939	0.00312559	0.00274728	0.00188982	0.00267572	0.00246981	0.00205354	0.00263684
D_0__Bacteria;D_1__Acidobacteria;D_2__Holophagae;D_3__Subgroup 7;__;__	0.000169489	0.000257389	0.000332364	0.000234085	0.000288639	0.000266714	0	0.000184692	0	0.000376282	0.000131615	0.000159603	0	0.000279733	0.000246695	0.000251032	0.000254799	0.000354313	0.000167119	5.91032e-05	8.52357e-05	9.75496e-05	0.000251749	5.38996e-05	0.000207634	0.000249511	0.000282145	0.00013727	6.18062e-05	4.65962e-05	8.08942e-05	0	0.000168491	0.000104356	0.000155045	0.000118693	9.31283e-05	0	8.5967e-05	0.000103992	0	0
D_0__Bacteria;D_1__Acidobacteria;D_2__Subgroup 17;D_3__metagenome;D_4__;D_5__	0.0040061	0.00742139	0.00963855	0.00585213	0.00734919	0.00982397	0	0.00337235	0.0241279	0.0128179	0.0106608	0.0123833	0.0251914	0.0107585	0.01863	0.0116479	0.006885	0.0193267	0.0158868	0.0130956	0.0161948	0.00398002	0.00534067	0.00657576	0.00869618	0.00545085	0.0113309	0.0182569	0.0120769	0.0233757	0.00564911	0.00658342	0.00686377	0.00856671	0.00754551	0.00375071	0.00476118	0.00449358	0.00804866	0.00740943	0.00334167	0.00755982
D_0__Bacteria;D_1__Acidobacteria;D_2__Subgroup 17;D_3__uncultured bacterium;D_4__;D_5__	0.000924485	0.000900862	0.00162027	0.0011002	0.00108795	0.00111131	0	0.000526715	0.000748153	0.00121381	0.00112813	0.000929455	0.00121663	0.000727305	0.00140707	0.000937186	0.00100293	0.00136743	0.00168164	0.00113985	0.00100862	0.000526768	0.000719282	0.000700695	0.000561832	0.000652566	0.000541718	0.000452992	0.000370837	0.000636814	0.000310094	0.000633616	0.000372453	0.000332043	0.000555577	0.000189909	0.000197898	0.00032547	0.000558785	0.000532959	0.000242691	0.000181851
D_0__Bacteria;D_1__Acidobacteria;D_2__Subgroup 17;D_3__uncultured prokaryote;D_4__;D_5__	0.000338978	0.000428982	0.000249273	0.000772481	0.000333045	0.000622333	0	0.000608801	0	0.00071615	0.000667475	0.00042248	0.000656027	0.000453167	0.000676126	0.000351445	0.000292748	0.000669874	0.000752037	0.000498155	0.000440385	0.000156079	0.000233767	0.000197632	0.000109924	0.000268704	0.000293431	0.000205905	0	0.000217449	9.43765e-05	9.27242e-05	0.000124151	0.000208713	0.000245488	8.70418e-05	0	0	0.000118205	0.000142989	0	0.000155872
D_0__Bacteria;D_1__Acidobacteria;D_2__Subgroup 17;__;__;__	0.000862853	0.00094376	0.000997092	0.00188439	0.00130998	0.000889047	0	0.00122444	0.0024315	0.00142016	0.00205883	0.00141765	0.00143133	0.00107977	0.0019096	0.00106549	0.00124689	0.00124563	0.00125339	0.00130871	0.00100862	0.000370688	0.000197803	0.000341364	0.000341985	0.000422249	0.000451432	0.000384357	0.000321392	0.000333939	0.000350541	0.000324535	0.000345849	0.000455373	0.000594338	0.000181997	0.000209539	0.000356967	0.000719973	0.000571956	0.000448045	0.000285766
D_0__Bacteria;D_1__Acidobacteria;D_2__Subgroup 18;D_3__uncultured bacterium;D_4__;D_5__	0	0	0	0	0	0	0	0	0	0	0	0	0	0	0	0	0	0	0	0	0	0	0	0	0	0	0	0	0	0	0	0	0	0	0	0	0	0	0	0	0	5.19575e-05
D_0__Bacteria;D_1__Acidobacteria;D_2__Subgroup 18;__;__;__	0	0	0	0	0	0	0	0	0	0	0	0	0	0	0	0	0	0	3.13349e-05	0	0	0	0	0	0	0	0	0	0	0	0	0	0	0	0	0	0	0	0	0	0	0
D_0__Bacteria;D_1__Acidobacteria;D_2__Subgroup 6;D_3__metagenome;D_4__;D_5__	0.000123265	0	0.000290818	0.000269198	0.000244233	0.000577881	0	0.000212054	0.000935191	0.000679735	0.000761486	0.000769852	0.00101386	0.000503519	0.000740084	0.000569006	0.000422858	0.000509326	0.00151452	0.00112296	0.0011933	0.000604807	0.000665336	0.000646796	0.000732824	0.000556601	0.00112858	0.00150997	0.00124849	0.00175512	0.000822424	0.00111269	0.000700566	0.000474347	0.000452214	0.000482687	0.000931283	0.00112339	0.00114981	0.00187186	0.00108278	0.000987192
D_0__Bacteria;D_1__Acidobacteria;D_2__Subgroup 6;D_3__wastewater metagenome;D_4__;D_5__	0.00466865	0.00765733	0.00880764	0.0060394	0.00421857	0.00253378	0	0.00535608	0.00692042	0.00691874	0.00775587	0.00785812	0.00974498	0.00522541	0.0102972	0.005757	0.00641335	0.00760113	0.00782327	0.00675465	0.00706036	0.00199001	0.00339861	0.00386281	0.0032855	0.00566197	0.00350988	0.0026905	0.00203961	0.00248513	0.0026021	0.00225629	0.00346736	0.00221046	0.00363063	0.00115528	0.00114082	0.00145936	0.00278318	0.00198885	0.00169884	0.00179253
D_0__Bacteria;D_1__Acidobacteria;D_2__Subgroup 6;__;__;__	0.00280427	0.00456866	0.00531782	0.00489238	0.00386332	0.00346728	0	0.00369385	0.00336669	0.00401772	0.0053304	0.00565184	0.00794389	0.00423515	0.00622219	0.00454647	0.00497129	0.00489949	0.00700856	0.00588499	0.0061938	0.00288747	0.00273327	0.00364721	0.00432366	0.00510537	0.00297945	0.00334939	0.00252169	0.00292003	0.00288522	0.00295172	0.00294415	0.00246661	0.00450922	0.00112363	0.00237477	0.00241477	0.00340644	0.00315876	0.00285629	0.00303951
D_0__Bacteria;D_1__Acidobacteria;D_2__Thermoanaerobaculia;D_3__Thermoanaerobaculales;D_4__Thermoanaerobaculaceae;D_5__Subgroup 10	0.00154081	0.00182317	0.001828	0.00223551	0.002953	0.00213371	0	0.00131337	0.00505003	0.00214845	0.00101531	0.00130499	0.00146712	0.0019917	0.00164463	0.00176838	0.00183239	0.00217017	0.0010445	0.0013847	0.000866563	0.000877946	0.00107892	0.00141936	0.00142901	0.0016698	0.0016703	0.00153743	0.00148335	0.00170076	0.00105162	0.000849972	0.00128585	0.00106254	0.00118868	0.00142432	0.00132708	0.000934413	0.00145069	0.00149488	0.000840085	0.00287065
D_0__Bacteria;D_1__Acidobacteria;D_2__uncultured Acidobacterium sp.;D_3__;D_4__;D_5__	0	4.28982e-05	0	0	0	0	0	0	0	0	0	0	0	0	0	0	0	0	0	0	0	0	0	0	0	0	0	0	0	0	0	0	0	0	0	0	0	0	0	0	0	0
D_0__Bacteria;D_1__Actinobacteria;D_2__Acidimicrobiia;D_3__IMCC26256;D_4__metagenome;D_5__	0	0	0	0	0	0	0	0	0	0	0.00017862	0.000150215	0	5.59466e-05	0	7.80989e-05	6.50551e-05	6.64338e-05	7.31147e-05	0.00015198	0.000184677	0	0	0.000772561	0.000256489	0.000211124	0.000316002	0.000384357	0.000111251	0.000279577	0.00028313	9.27242e-05	0.000336981	9.48695e-05	0.000155045	0.000672596	0.000325949	0.000367466	0.000354614	0.000337974	0.000205354	0.000441639
D_0__Bacteria;D_1__Actinobacteria;D_2__Acidimicrobiia;D_3__IMCC26256;D_4__uncultured bacterium;D_5__	0	0	0	0	0	0	0	4.10428e-05	0	0	7.52085e-05	0	0	0.000117488	0	0.000167355	0	8.85784e-05	0.000167119	0.000177309	0	0.000292649	0.00052148	0.000628829	0.000549618	0.000403056	0.000372431	0.00078244	0.000754036	0.000473728	0.000498847	0.000463621	0.00047	0.000578704	0.000465134	0.000822941	0.000721744	0.000839921	0.000623261	0.000688947	0.000578725	0.000792352
D_0__Bacteria;D_1__Actinobacteria;D_2__Acidimicrobiia;D_3__IMCC26256;__;__	0	0.000107246	0	5.85213e-05	0	0	0	4.10428e-05	0.000280557	0	0	0	0	0	0	0	0	0	0	0	0	0	0	0	0	0	0	0	0	2.32981e-05	0	0	0	0	0	0	0	0	0	0	3.73371e-05	0
D_0__Bacteria;D_1__Actinobacteria;D_2__Acidimicrobiia;D_3__Microtrichales;D_4__Iamiaceae;D_5__Iamia	0.00080122	0.00120115	0.00108018	0.00177905	0.00113235	0.000933499	0	0.00184692	0.00149631	0.00115312	0.00097771	0.00176503	0.000548677	0.00158329	0.000995916	0.00070289	0.00116015	0.000919001	0.000814706	0.00135937	0.00052562	0.000897456	0.00136664	0.000718662	0.00127023	0.00122836	0.00155744	0.000974619	0.00118668	0.00154544	0.00138868	0.00120542	0.00113509	0.00147048	0.00155045	0.00314933	0.00139692	0.0010394	0.00155815	0.00105292	0.00173618	0.00111709
D_0__Bacteria;D_1__Actinobacteria;D_2__Acidimicrobiia;D_3__Microtrichales;D_4__Ilumatobacteraceae;D_5__CL500-29 marine group	0.00154081	0.00184462	0.00191109	0.00289095	0.0022425	0.00146693	0	0.00167591	0.00102871	0.0015901	0.00104352	0.0015397	0.0010735	0.00168959	0.000822316	0.00136115	0.00174565	0.00169406	0.000501358	0.00108074	0.000951799	0.00175589	0.00194206	0.000880361	0.00048855	0.00120917	0.000970578	0.000919711	0.000741675	0.000326173	0.000539294	0.000278173	0.000815849	0.000702034	0.00105947	0.00203361	0.000244462	0.000619442	0.000666244	0.000753942	0.000709405	0.000246798
D_0__Bacteria;D_1__Actinobacteria;D_2__Acidimicrobiia;D_3__Microtrichales;D_4__Ilumatobacteraceae;D_5__uncultured	0.000154081	0.000150144	0	0.000140451	0.000133218	0.000133357	0	0.00014365	0	0.00019421	4.70053e-05	0.000159603	0	0.000290922	0.000109642	0.000139462	8.67401e-05	0.000204837	0.000156674	0.000211083	0	9.75496e-05	0.000215785	0.000251532	0	0.000191931	0.000101572	0	0	8.54263e-05	6.74118e-05	0.000123632	7.98113e-05	0	0.000103363	0.000276951	0	0.000178483	8.5967e-05	0.000155988	0	0
D_0__Bacteria;D_1__Actinobacteria;D_2__Acidimicrobiia;D_3__Microtrichales;D_4__Microtrichaceae;D_5__Candidatus Microthrix	0	0	0	0	0	0	0	0	0	0	0	0	0	0	0	0	0	0	0	0	0	0	0	0	0	0	0	6.86351e-05	0	0	0	0	8.86792e-05	0	0.000129204	0.000142432	0	0.000188982	0.000150442	0.000220983	0.000224023	0
D_0__Bacteria;D_1__Actinobacteria;D_2__Acidimicrobiia;D_3__Microtrichales;D_4__Microtrichaceae;D_5__IMCC26207	0.000616323	0.00143709	0.000789364	0.00141622	0.000777104	0.00075569	0	0.00120392	0	0.00100746	0.000629871	0.000760463	0.000489038	0.00112453	0.000511663	0.000619212	0.000910771	0.000791669	0.000449133	0.000616361	0.000340943	0.000448728	0.000575426	0.000610863	0.000818321	0.00103643	0.000801291	0.000411811	0.000568617	0.000365003	0.000269647	0.000571799	0.000266038	0.000749469	0.00065894	0.000933722	0.00055877	0.000503953	0.000687736	0.000597954	0.000672068	0.000337724
D_0__Bacteria;D_1__Actinobacteria;D_2__Acidimicrobiia;D_3__Microtrichales;D_4__Microtrichaceae;D_5__uncultured	0.00412937	0.00652053	0.0069381	0.00795889	0.00563956	0.0047564	0.000633433	0.0038033	0.00607874	0.00394489	0.00291433	0.00391498	0.00310122	0.00472748	0.00398366	0.00576816	0.00730244	0.00513201	0.00315438	0.0048549	0.00370776	0.00304355	0.00476524	0.00301838	0.00330992	0.0036275	0.00378074	0.00271795	0.00247225	0.00222108	0.00231897	0.00295172	0.00172924	0.00266583	0.00240319	0.00370323	0.00213031	0.00223629	0.00211694	0.00184586	0.00265094	0.00170161
D_0__Bacteria;D_1__Actinobacteria;D_2__Acidimicrobiia;D_3__Microtrichales;D_4__uncultured;D_5__metagenome	0	0	0	5.85213e-05	0	0	0	0	0	0	0	0	0	1.6784e-05	6.39579e-05	0	4.87913e-05	0	0	4.22165e-05	0	0	0.000125874	0.000107799	0.000256489	0	0.000225716	5.49081e-05	0.000135974	0.000139788	0.000121341	0	0.000106415	0.000189739	5.16816e-05	0.00030069	0	0.000251976	7.52211e-05	0.000116991	0.000149348	0.000168862
D_0__Bacteria;D_1__Actinobacteria;D_2__Acidimicrobiia;D_3__Microtrichales;D_4__uncultured;D_5__uncultured bacterium	0	0	0.000249273	4.6817e-05	0.000133218	0	0	0	0	0	0	0.000103273	0	0.000111893	0	8.92558e-05	0	9.96507e-05	9.40046e-05	7.59898e-05	0	0.000331668	0	0	8.54962e-05	0	0	8.23621e-05	0	0.000194151	0	0.000139086	0.000115283	0	0	0.000166171	0	0	0	0	0	0
D_0__Bacteria;D_1__Actinobacteria;D_2__Acidimicrobiia;D_3__Microtrichales;D_4__uncultured;D_5__wastewater metagenome	0.00197223	0.00289563	0.00299128	0.00289095	0.00239792	0.00266714	0	0.00191533	0.00327317	0.00138375	0.000958908	0.00141765	0	0.00119726	0.000740084	0.000641526	0.000780661	0.000869175	0.000438688	0.000802114	0.000440385	0.000955986	0.000557444	0.000916294	0.000879389	0.000671759	0.000880292	0.0005079	0.000580979	0.000497026	0.000431435	0.000540891	0.000718302	0.000578704	0	0.00112363	0.00055877	0.000692935	0.000634006	0.000415968	0.000597394	0.000402671
D_0__Bacteria;D_1__Actinobacteria;D_2__Acidimicrobiia;D_3__Microtrichales;D_4__uncultured;__	0	0.000278838	0	0.00016386	0.00022203	0	0	8.8926e-05	0	0.000145658	0	0.00012205	0	8.39198e-05	0	0	0	0	0	5.91032e-05	0	0	0	0	0	0	0	0	0	0	0	0	8.86792e-05	0.000151791	0	0.000276951	0.000104769	0	0	0	0	0
D_0__Bacteria;D_1__Actinobacteria;D_2__Acidimicrobiia;D_3__Microtrichales;__;__	0.000570099	0.000450431	0.000498546	0.00046817	0.000666089	0.000666785	0.000253373	0.000471992	0.000654634	0.000449111	0.000498256	0.000732298	0.000405544	0.000374842	0.000292379	0.000362602	0.000395752	0.000420747	0.000428243	0.000455939	0.000610856	0.000682847	0.000593408	0.000646796	0.000244275	0.000364669	0.00042886	0.000315722	0.000358476	0.000333939	0.000404471	0.000278173	0.000372453	0.000360504	0.00033593	0.00108407	0.000547129	0.000608943	0.000655498	0.000857934	0.00052272	0.00114306
D_0__Bacteria;D_1__Actinobacteria;D_2__Acidimicrobiia;D_3__uncultured;D_4__metagenome;D_5__	0	0	0	9.36341e-05	0	0	0	0	0	3.64144e-05	0	0	0	0	0	0	0	0	0	1.68866e-05	2.84119e-05	0	0	0	0	0	0	0	0	0	0	0	0	0	0	0	0	0	0	0	0	0
D_0__Bacteria;D_1__Actinobacteria;D_2__Acidimicrobiia;D_3__uncultured;__;__	0	0	0	0.000117043	0	0	0	6.15641e-05	0	0	0	0	0	3.91626e-05	7.30947e-05	0	5.42126e-05	0	0	0	0	0	0	0	0	0	0	0	0	0	0	0	0	0	0	0	0	0	0	0	0	0
D_0__Bacteria;D_1__Actinobacteria;D_2__Acidimicrobiia;__;__;__	0	0	0	0	0	0	0	0	0	0	0	0	0	0	0	0	0	0	0	0	0	0	0	0	0	0	0	0	0	0	0	0	0	0	0	1.58258e-05	0	0	0	0	0	0
D_0__Bacteria;D_1__Actinobacteria;D_2__Actinobacteria;D_3__Actinomycetales;D_4__Actinomycetaceae;D_5__Actinomyces	0	0	0	0	0	0	0	0	0	0	0	0	0	1.6784e-05	0	0	0	0	0	0	0	0	0	0	0	0	0	0	0	0	0	0	0	0	0	0	0	0	0	0	0	0
D_0__Bacteria;D_1__Actinobacteria;D_2__Actinobacteria;D_3__Actinomycetales;D_4__Actinomycetaceae;D_5__uncultured	0.000107857	0	0	0	0	0	0	7.52451e-05	0	0	0	0	0	0	0	0	0	0	0	0	0	7.80396e-05	0	0	0	0	0	0	0	4.65962e-05	0	0	6.20754e-05	6.64086e-05	0	0	0	0	0	0	0	0
D_0__Bacteria;D_1__Actinobacteria;D_2__Actinobacteria;D_3__Bifidobacteriales;D_4__Bifidobacteriaceae;D_5__Bifidobacterium	0.00921403	0.00411823	0.00278355	0.00623837	0.00186505	0.00075569	0.0207766	0.00686782	0.00261854	0.00326516	0.00229386	0.0014646	0.00182495	0.00269103	0.00118779	0.00240991	0.00203839	0.00158887	0.00188009	0.00168022	0.000710298	0.00226315	0.00237363	0.00168886	0.00285802	0.00328202	0.00225716	0.00215514	0.00165641	0.00101735	0.00184708	0.00169994	0.00136566	0.00252353	0.0039924	0.00188327	0.00199062	0.00229929	0.00132174	0.00158588	0.00278162	0.00131193
D_0__Bacteria;D_1__Actinobacteria;D_2__Actinobacteria;D_3__Corynebacteriales;D_4__Corynebacteriaceae;D_5__Corynebacterium	0	0	0	0	0	0	0	0	0	0	0	0	0	0	0	0	0	2.76807e-05	0	0	0	0	0	0	0	0	0	0	0	0	0	0	0	0	0	0	0	0	0	0	0	0
D_0__Bacteria;D_1__Actinobacteria;D_2__Actinobacteria;D_3__Corynebacteriales;D_4__Corynebacteriaceae;D_5__Corynebacterium 1	0	0	0	0	0	0	0	0	0	0	0	0	0	0	0	0	0	0	0	0	0	7.80396e-05	0	0	0	0	0	0	0	0	0	0	0	0	0	0	0	0	0	0	0	0
D_0__Bacteria;D_1__Actinobacteria;D_2__Actinobacteria;D_3__Corynebacteriales;D_4__Mycobacteriaceae;D_5__Mycobacterium	0.0238055	0.028227	0.0388866	0.0296586	0.0273097	0.0399182	0.0243238	0.0336687	0.0380623	0.020914	0.0157562	0.0263909	0.0145638	0.0331763	0.0226868	0.023279	0.0277352	0.0258649	0.0166806	0.0187526	0.0183115	0.0183393	0.0176584	0.0226199	0.0233282	0.0315727	0.0308102	0.0215926	0.0232515	0.0234068	0.0216392	0.0260091	0.0236685	0.0290965	0.0286316	0.0522963	0.0273564	0.0257541	0.0231466	0.0204084	0.0303364	0.0228483
D_0__Bacteria;D_1__Actinobacteria;D_2__Actinobacteria;D_3__Corynebacteriales;D_4__Nocardiaceae;D_5__Gordonia	0	0	0	0	0	0	0	0	0	0	0	0.000225322	0	0.000128677	0.000191874	0	0.000162638	4.42892e-05	0.000125339	0	0	7.80396e-05	0	0	0	0.000249511	0.000101572	0	0	8.54263e-05	0	0	0	0	0	6.33032e-05	0	0	0	0	0	0
D_0__Bacteria;D_1__Actinobacteria;D_2__Actinobacteria;D_3__Corynebacteriales;D_4__Nocardiaceae;D_5__Rhodococcus	0	0	0	0	0	8.89047e-05	0	0	0	0	0	0	0	0	0	0	0	0	0	0	0	7.80396e-05	0	0	0	0	0	0	0	0	0	0	0	0	0	0	0	0	0	0	0	0
D_0__Bacteria;D_1__Actinobacteria;D_2__Actinobacteria;D_3__Corynebacteriales;D_4__Segniliparaceae;D_5__uncultured	3.08162e-05	0	0	0	0	0	0	3.42023e-05	0	0	0	0	0	2.79733e-05	0	0	0	0	0	0	0	0	0	0	0	0	0	0	0	3.88301e-05	0	0	0	0	0	0	0	0	0	0	0	0
D_0__Bacteria;D_1__Actinobacteria;D_2__Actinobacteria;D_3__Corynebacteriales;D_4__Tsukamurellaceae;D_5__Tsukamurella	0	0	0	0	0	0	0	0	0	0	0	0	0	0	0	0	0	0	0	0	0	0	0	0	0	0	0	2.7454e-05	0	0	0	0	0	0	0	0	0	0	0	0	0	0
D_0__Bacteria;D_1__Actinobacteria;D_2__Actinobacteria;D_3__Frankiales;D_4__Cryptosporangiaceae;D_5__Fodinicola	0.000385202	0.000257389	0	0.000573509	0	0.000311166	0.00107684	0.000636163	0.00112223	0.000206348	0.000159818	0.000253488	0.0004294	0.000760873	0.000612168	0.000474172	0.000612602	0.000642193	0.000323794	0.000565702	0.000426179	0.000624317	0.000449551	0.000431197	0.000476336	0.000499021	0.000665862	0.000494173	0.000407921	0.000458195	0.0004584	0.000417259	0.000514339	0.000768443	0.000594338	0.00125815	0.000931283	0.000776927	0.000827432	0.000623952	0.0006534	0.000740394
D_0__Bacteria;D_1__Actinobacteria;D_2__Actinobacteria;D_3__Frankiales;D_4__Nakamurellaceae;D_5__Nakamurella	4.62242e-05	0	0	0	0	0	0	2.73618e-05	0	7.28288e-05	0	0	0	0	0	2.2314e-05	4.33701e-05	6.08976e-05	0	0	0	0	0	0	4.8855e-05	0	0	0	0	3.88301e-05	0	0	0	0	0	4.74774e-05	0	0	0	0	0	0
D_0__Bacteria;D_1__Actinobacteria;D_2__Actinobacteria;D_3__Frankiales;D_4__Sporichthyaceae;D_5__hgcI clade	0	0	0	0	0	0	0	0	0	0	6.58074e-05	0	0	0	0	2.78924e-05	0	2.21446e-05	4.17798e-05	0	0	0	0	0	0	3.83862e-05	0	2.7454e-05	0	0	0	0	0	0	0	0	0	0	0	0	0	0
D_0__Bacteria;D_1__Actinobacteria;D_2__Actinobacteria;D_3__Kineosporiales;D_4__Kineosporiaceae;D_5__Kineosporia	0	0	0	9.36341e-05	0	0	0	0	0	0	0	0	0	0	0	0	0	0	0	0	0	0	0	0	0	0	0	0	0	0	0	0	0	0	0	0	0	0	0	0	0	0
D_0__Bacteria;D_1__Actinobacteria;D_2__Actinobacteria;D_3__Kineosporiales;D_4__Kineosporiaceae;D_5__Quadrisphaera	0	0.000257389	0	0.000292606	0	0	0	0	0	0	0	0	0	0	0	0.000100413	8.13189e-05	0.000127331	0	0	0	0	0	0	0	0	0	0.000109816	0	0	0	0	0	0	0	0	0	0	0	0	0	0
D_0__Bacteria;D_1__Actinobacteria;D_2__Actinobacteria;D_3__Kineosporiales;D_4__Kineosporiaceae;__	0.000215713	0	0.000249273	0	0	0	0	0.000191533	0	0	0	0.000112661	0	0.000268543	0	0	0	0	0	9.28764e-05	0	0.000175589	0	0	0	0	0	0	0	0	0	0	0	0	0	0	0	0	0	0	0	0
D_0__Bacteria;D_1__Actinobacteria;D_2__Actinobacteria;D_3__Micrococcales;D_4__Bogoriellaceae;D_5__Georgenia	0	0	0	0	0	0	0	0	0	0	0	0	0	0	0	0	0	0	0	0	0	0	0	0	0	0	0	0	0	5.43622e-05	0	0	0	0	0	0	0	0	0	0	0	0
D_0__Bacteria;D_1__Actinobacteria;D_2__Actinobacteria;D_3__Micrococcales;D_4__Dermatophilaceae;D_5__uncultured	0.00040061	0.000343186	0.000373909	0.000561804	0.00044406	0.000355619	0	0.00030098	0	0	0.000141016	0.000159603	8.34944e-05	0.000318895	0.000219284	0.000200826	0.000314433	0.000210374	0	0.000278629	0.000255707	0.000117059	0	0	0.000170992	0.000441442	0.000169287	0.000123543	0.000148335	0.000132022	0.000215718	0.000231811	0.000150755	0.000161278	0.000271328	0.000324429	0.000232821	0.000293973	0.000214917	0.000311976	0.000541388	0.000350713
D_0__Bacteria;D_1__Actinobacteria;D_2__Actinobacteria;D_3__Micrococcales;D_4__Intrasporangiaceae;D_5__Tetrasphaera	0.00754996	0.00800051	0.00947237	0.0112946	0.00890339	0.0103574	0.00215367	0.0123197	0.0150566	0.00962554	0.00813192	0.0113131	0.0065722	0.0123474	0.00916425	0.0122894	0.0170824	0.00998168	0.0113641	0.0144212	0.0129985	0.0121547	0.0133966	0.0146068	0.0169893	0.0247591	0.0167255	0.0154841	0.0163663	0.0128605	0.0119993	0.0108796	0.01222	0.0100467	0.0116671	0.0135073	0.0111521	0.0122104	0.0100259	0.0101392	0.0187806	0.0102876
D_0__Bacteria;D_1__Actinobacteria;D_2__Actinobacteria;D_3__Micrococcales;D_4__Intrasporangiaceae;__	0.000508467	0	0	0.000585213	0.000688292	0	0	0.000649844	0	0.000424835	0	0.000328595	0.000286266	0.000710521	0.000374611	0.000780989	0.00148	0.000714163	0.000543138	0.000911877	0.000454591	0.000253629	0	0.000503063	0.000500763	0.00149706	0.000620718	0.000192178	0.00059334	0.000714474	0.000579741	0.000540891	0.000532075	0.000711521	0.000891507	0.00129771	0.00102441	0.00117589	0.000881161	0.00115691	0.00156816	0.00136388
D_0__Bacteria;D_1__Actinobacteria;D_2__Actinobacteria;D_3__Micrococcales;D_4__Microbacteriaceae;D_5__Leucobacter	0	0	0	0.000128747	0	0	0	0	0	0.000182072	0.000131615	0	0	0.000117488	0	7.25204e-05	0.000119268	0.000116259	0	0.000109763	0	0	0	0	0	0	0	0	0	0	0	0	0	0	0	0	0	0	0	7.7994e-05	0.000112011	0
D_0__Bacteria;D_1__Actinobacteria;D_2__Actinobacteria;D_3__Micrococcales;D_4__Microbacteriaceae;D_5__Microbacterium	0	0	0	0.000175564	0.000133218	0.000222262	0	0.000225735	0	0	9.40106e-05	0.000131438	0	0.000128677	0.000155326	0.000128305	0.000265642	0.000149476	0.000146229	0	0	0	7.19282e-05	0.000107799	0.000256489	0.000268704	0.00021443	0	0	0	0	0	0	0.000132817	0.000206726	0.000166171	0	0.000167984	0.000257901	0	0	0
D_0__Bacteria;D_1__Actinobacteria;D_2__Actinobacteria;D_3__Micrococcales;D_4__Microbacteriaceae;__	0	0	0	0	0	0	0	0.000136809	0	0	0	9.38844e-05	0	0	0.000109642	8.36773e-05	0.000124689	0	0	0	0	0	0	0	0	0	0.000135429	0.000150997	0	8.54263e-05	0	0	0.000195094	0	0.000103363	0	0	0	0	0	0	0
D_0__Bacteria;D_1__Actinobacteria;D_2__Actinobacteria;D_3__Micrococcales;D_4__Micrococcaceae;D_5__Kocuria	7.70404e-05	0	0	0	0	0	0	0	0	0	0	3.75537e-05	0	0	0	0	0	0	0	0	0	0	0	0	0	0	0	0	0	0	0	0	0	0	0	0	4.65641e-05	0	0	0	0	0
D_0__Bacteria;D_1__Actinobacteria;D_2__Actinobacteria;D_3__Micrococcales;D_4__Micrococcaceae;D_5__Rothia	0	0	0	0	0	0	0	0	0	0	0	0	0	0	0	0	0	0	0	0	0	0	0	0	0	0	0	0	0	0	0	0	5.32075e-05	0	0	0	0	0	0	0	0	0
D_0__Bacteria;D_1__Actinobacteria;D_2__Actinobacteria;D_3__Micrococcales;D_4__Sanguibacteraceae;D_5__Sanguibacter	0	0	0	0	0	0	0	0	0	0	0	0	0	0	0	0	0	0	0	0	0	0	0	0	0	0	0	0	0	0	0	0	0	0	0	0	0	0	0	6.4995e-05	0	0
D_0__Bacteria;D_1__Actinobacteria;D_2__Actinobacteria;D_3__PeM15;D_4__metagenome;D_5__	0.00120183	0.000557677	0.000415455	0.000573509	0.000355248	0.000177809	0.00253373	0.00186745	0.000935191	0.000291315	0.000197422	0.000272265	8.34944e-05	0.000475546	0.000201011	0.000290081	0.000504177	0.000282344	0.000156674	0.000329289	0	0.000390198	0.000215785	0.000413231	0.000354198	0.000556601	0.000496575	0.000384357	0.000432644	0.000396067	0.0004584	0.000448167	0.000381321	0.000351017	0.000348851	0.000909983	0.000640257	0.000713933	0.000666244	0.00064995	0.000616062	0.000870288
D_0__Bacteria;D_1__Actinobacteria;D_2__Actinobacteria;D_3__PeM15;__;__	0.00446834	0.00574836	0.00643955	0.00434228	0.00426297	0.00528983	0.00329385	0.00434369	0.00505003	0.00326516	0.00207763	0.0036521	0.0024929	0.00405613	0.00286897	0.00340288	0.00370814	0.00403032	0.00303948	0.00375727	0.0035799	0.00554081	0.00472928	0.00632422	0.00448244	0.00370427	0.00442403	0.00479073	0.00463547	0.00462855	0.00369417	0.00380169	0.00422113	0.00461066	0.00285541	0.00610084	0.00454	0.00473506	0.00433059	0.00448465	0.00502184	0.00441639
D_0__Bacteria;D_1__Actinobacteria;D_2__Actinobacteria;D_3__Propionibacteriales;D_4__Nocardioidaceae;D_5__Marmoricola	0.00397529	0.00628459	0.00623182	0.00533714	0.00497347	0.00502312	0	0.0050893	0.00804264	0.00509802	0.003516	0.00512609	0.0024929	0.00622126	0.00508922	0.00538882	0.00652177	0.0071527	0.00359306	0.00520108	0.00450329	0.00284845	0.00325475	0.00247938	0.00277252	0.00527811	0.00379203	0.00210023	0.00231155	0.00302098	0.00233245	0.00224084	0.00195094	0.00231481	0.00273912	0.00327594	0.00244462	0.00255126	0.00263274	0.00282078	0.00369637	0.00336425
D_0__Bacteria;D_1__Actinobacteria;D_2__Actinobacteria;D_3__Propionibacteriales;D_4__Nocardioidaceae;D_5__Nocardioides	0.00375957	0.00439707	0.0051101	0.00595747	0.00481805	0.00555654	0	0.0056981	0.0106612	0.0063361	0.00409886	0.00629964	0.00406737	0.00626042	0.00546383	0.00413366	0.00562185	0.0059569	0.00420932	0.00436519	0.00558294	0.00376541	0.00480121	0.00438384	0.0037374	0.00631454	0.0043676	0.00292386	0.00428935	0.00377429	0.00378854	0.00372442	0.0035383	0.00497116	0.00563329	0.00585554	0.00569247	0.00409462	0.00514727	0.00538159	0.00578725	0.00516977
D_0__Bacteria;D_1__Actinobacteria;D_2__Actinobacteria;D_3__Propionibacteriales;D_4__Propionibacteriaceae;D_5__Brooklawnia	0.000184897	0	0	0	0	0	0	0	0	0	0	7.51075e-05	8.34944e-05	0	0	0	7.04764e-05	0	0	0	0	0	0	0	0	0	0	0	0	0	0	0	0	0	0	0.000118693	0	0	0	0	0.000186686	0.000103915
D_0__Bacteria;D_1__Actinobacteria;D_2__Actinobacteria;D_3__Propionibacteriales;D_4__Propionibacteriaceae;D_5__Cutibacterium	4.62242e-05	0	0	0	0	0	0	0	0	0	0	0	0	0	0	0	0	0	0	0	0	0	0	0	0	0	0	0	2.47225e-05	0	0	0	0	0	0	0.000458948	0	0	0	0	0	0
D_0__Bacteria;D_1__Actinobacteria;D_2__Actinobacteria;D_3__Propionibacteriales;D_4__Propionibacteriaceae;D_5__Micropruina	0.000277345	0.000171593	0	0.000210677	0.00022203	0	0	0.000273618	0	0.000279177	0.000159818	0.000150215	0	0.000179029	0.000118779	0.000122727	0.000157217	0.000249127	0	0	0	0	0	0	0	0.000230317	0.000135429	0	0	0.000108724	0	0	0	0	0	0	0	0	0	0.000142989	0	0
D_0__Bacteria;D_1__Actinobacteria;D_2__Actinobacteria;D_3__Propionibacteriales;D_4__Propionibacteriaceae;D_5__Propioniciclava	9.24485e-05	8.57964e-05	8.3091e-05	0.000117043	8.88119e-05	0.000133357	0	0.000123128	0	8.49669e-05	0	6.57191e-05	0	6.71359e-05	0	6.13634e-05	6.50551e-05	2.76807e-05	0	0	5.68238e-05	0.000117059	0	0	9.77099e-05	7.67725e-05	7.90005e-05	0.000123543	0	2.32981e-05	5.39294e-05	0	3.54717e-05	0	7.75224e-05	0	0	0	8.5967e-05	0	0	0
D_0__Bacteria;D_1__Actinobacteria;D_2__Actinobacteria;D_3__Propionibacteriales;D_4__Propionibacteriaceae;D_5__Tessaracoccus	0.000261937	0.000321737	0.000207727	0.000234085	4.4406e-05	0	0	0.000184692	0	0.000121381	0.000141016	0	0	0.000207002	0.000137053	0.000117148	0.000168059	7.19699e-05	0.00010445	0.000143536	0.000198883	0.000214609	0.000143856	0	0.000134351	0.000364669	0	0	0	0	0	0	0	0	0.000219647	0.000134519	0.000128051	0.000136487	0	0	0.00013068	0.000142883
D_0__Bacteria;D_1__Actinobacteria;D_2__Actinobacteria;D_3__Propionibacteriales;D_4__Propionibacteriaceae;D_5__uncultured	0.000231121	0.000150144	0	0.000198972	0.000111015	0.000266714	0	0.000335183	0	0	0.000103412	0	5.96388e-05	0.000162245	7.30947e-05	0.00011157	5.42126e-05	0	0	6.75465e-05	0.00014206	0.000292649	0	0.000413231	0.000170992	0	0.000440146	0.00013727	0.000123612	9.31923e-05	0	0	0.000159623	7.58956e-05	0.000129204	0.000134519	0.000139692	0.000125988	0	0.00012999	0	0.000116904
D_0__Bacteria;D_1__Actinobacteria;D_2__Actinobacteria;D_3__Propionibacteriales;D_4__Propionibacteriaceae;__	0	0	0	0	0	0	0	0.000157331	0	0	0	0	0	6.15412e-05	0	3.90494e-05	7.58976e-05	8.85784e-05	0.000146229	0.00010132	0	0	0	0	0	0	0	4.11811e-05	0	0	0	0	0	0	0	0	0	0	0.000139696	0	0	0
D_0__Bacteria;D_1__Actinobacteria;D_2__Coriobacteriia;D_3__Coriobacteriales;D_4__Atopobiaceae;D_5__Atopobium	0	0	0	0	0	0	0	0	0	0	0	0	2.38555e-05	0	0	0	0	0	0	0	0	0	0	0	0	0	0	0	0	0	0	0	0	0	0	0	0	0	0	0	0	0
D_0__Bacteria;D_1__Actinobacteria;D_2__Coriobacteriia;D_3__Coriobacteriales;D_4__Coriobacteriaceae;D_5__Collinsella	0.000739588	0	0.000124636	0.000421353	0	0.000222262	0	0.000314661	0	0	8.46095e-05	5.63306e-05	0	0.000134272	0	0	0.000108425	0	0	6.75465e-05	0	0	0	0	0.000122137	0.000115159	0	0	0	0	0	0	0	0	0.000245488	0	0	7.34931e-05	0	0	0	0
D_0__Bacteria;D_1__Actinobacteria;D_2__Coriobacteriia;D_3__Coriobacteriales;D_4__Eggerthellaceae;D_5__Eggerthella	7.70404e-05	0	0	9.36341e-05	0	0	0.000696776	6.84046e-05	0	0	0	0	0	0	0	0	3.25276e-05	0	0	0	0	0	0	0	0	0	0	0	0	0	0	0	0	0	0	0	0	0	0	0	0	0
D_0__Bacteria;D_1__Actinobacteria;D_2__Coriobacteriia;D_3__Coriobacteriales;D_4__Eggerthellaceae;D_5__uncultured	0	0	0	0	0	0	0	2.05214e-05	0	0	0	0	0	0	0	0	0	0	0	0	0	0	0	0	0	0	0	0	0	0	0	0	0	0	0	0	0	0	0	0	0	0
D_0__Bacteria;D_1__Actinobacteria;D_2__Thermoleophilia;D_3__Gaiellales;D_4__Gaiellaceae;D_5__Gaiella	0	0	0	0	0	0	0	2.73618e-05	0	0	0	0	0	0	0	0	0	0	0	0	0	0	0	0	3.66412e-05	5.75794e-05	0	0	0	0	0	3.09081e-05	0	0	0	0	0	0	0	0	0	0
D_0__Bacteria;D_1__Actinobacteria;D_2__Thermoleophilia;D_3__Gaiellales;D_4__uncultured;D_5__metagenome	0.000123265	0.000257389	0	0.000292606	0	0	0	0.000430949	0	0.000218486	0.000122214	0.000253488	9.54221e-05	0.000190218	0.000118779	0.000100413	0.000200587	0.000177157	0.000177564	0.00015198	7.10298e-05	0	0.000179821	0	9.77099e-05	7.67725e-05	3.38574e-05	0	0	7.76603e-05	4.04471e-05	0	4.43396e-05	0	0.000103363	6.33032e-05	0	0	0	0	0.000186686	2.59787e-05
D_0__Bacteria;D_1__Actinobacteria;D_2__Thermoleophilia;D_3__Gaiellales;D_4__uncultured;__	0	6.43473e-05	0	0	0	0	0	0	0	0	0	0	0	2.23786e-05	0	0	0	0	0	0	0	0	0	0	0	0	0	0	0	0	0	0	0	0	0	0	0	0	0	0	0	0
D_0__Bacteria;D_1__Actinobacteria;D_2__Thermoleophilia;D_3__Solirubrobacterales;D_4__67-14;D_5__Solirubrobacterales bacterium 67-14	0.000739588	0.00163013	0.00216037	0.00102997	0.00130998	0.00235597	0.000126687	0.00105343	0.0024315	0.00217273	0.00152297	0.00223445	0.0014194	0.00185183	0.00229335	0.00123285	0.00104088	0.00168299	0.00115939	0.000785228	0.00183257	0.000760887	0.00116883	0.00152716	0.00136794	0.00161222	0.00217816	0.00174333	0.00117432	0.00147554	0.00136172	0.00117451	0.00147207	0.00177406	0.000594338	0.00193075	0.00165303	0.00131238	0.00126801	0.00106592	0.00171751	0.00166264
D_0__Bacteria;D_1__Actinobacteria;D_2__Thermoleophilia;D_3__Solirubrobacterales;D_4__67-14;D_5__metagenome	0.000277345	0	0	0	0	0.000622333	0	0.000253097	0	0	0.000394844	0	0	0.000341274	0	0.000117148	0.000168059	0	0.000125339	0.000177309	0	0.000136569	0.000251749	0.000179665	0.000244275	0.000403056	0.000406288	0	0.000321392	0	0	0	0	0.000265634	0.000400532	0	0	0	0.000247155	0.00025998	0	0
D_0__Bacteria;D_1__Actinobacteria;D_2__Thermoleophilia;D_3__Solirubrobacterales;D_4__67-14;__	0	0.000600575	0.000789364	0.000690551	0.000377451	0	0	0.000383066	0.000935191	0.000643321	0	0.00047881	3.57833e-05	2.79733e-05	0.000310653	0	0	0.000188229	0	0	0	0.000117059	0	0	0	0	0	0.000301995	0	0.000295109	0.000337059	0.000200903	0.000274906	0	0	0.000324429	0.00011641	3.14971e-05	0	0	0.000336034	0.000272777
D_0__Bacteria;D_1__Actinobacteria;D_2__Thermoleophilia;D_3__Solirubrobacterales;D_4__Solirubrobacteraceae;D_5__Conexibacter	0.00120183	0.00158723	0.00162027	0.00217699	0.00179844	0.00222262	0	0.00162803	0.00280557	0.00186927	0.000846095	0.00199974	0.000632172	0.00166161	0.000630442	0.000719625	0.000954142	0.000835958	0.000689367	0.000346176	0.000454591	0.00136569	0.00138462	0.00228175	0.0015145	0.00270623	0.00204273	0.00138643	0.00110015	0.000799901	0.000957247	0.000927242	0.00114396	0.00137561	0.00136956	0.00147971	0.000919642	0.0010289	0.00104235	0.000831936	0.00125079	0.000883277
D_0__Bacteria;D_1__Actinobacteria;D_2__Thermoleophilia;D_3__Solirubrobacterales;D_4__Solirubrobacteraceae;D_5__Solirubrobacter	0	0	0	0	0	0	0	0	0	0	0	0	0	0	0	0	0	0	0	0	0	0	0	0	0	0	0	0	3.70837e-05	0	0	0	0	0	0	0	0	0	0	0	0	0
D_0__Bacteria;D_1__Actinobacteria;D_2__Thermoleophilia;D_3__Solirubrobacterales;D_4__Solirubrobacteraceae;__	0.000246529	0.000193042	0	0.000152155	0.00022203	0	0.00019003	0.000198373	0	0.000182072	0.000112813	0.000197157	0	0.000123082	9.13684e-05	0.000128305	8.13189e-05	0.000121795	0	0	0	0.000312159	0	0.000323398	8.54962e-05	0	9.02863e-05	0.00013727	8.65287e-05	3.88301e-05	0.000175271	0	0.000159623	9.48695e-05	0	8.70418e-05	4.65641e-05	0	0	0	0	0
D_0__Bacteria;D_1__Actinobacteria;D_2__Thermoleophilia;D_3__Solirubrobacterales;__;__	0	0	0	0	0	0	0	0	0	0	0	0	0	0	0	0	2.71063e-05	0	0	0	0	0	0	0	0	0	0	0	0	0	0	0	0	0	0	0	0	0	0	0	0	0
D_0__Bacteria;D_1__Aquificae;D_2__Aquificae;D_3__Hydrogenothermales;D_4__Hydrogenothermaceae;D_5__Sulfurihydrogenibium	0.000154081	0	0	3.51128e-05	0	0	0	0	0	0	0	0	0	0	0	8.36773e-05	4.87913e-05	0	0	0	0	0	0	0	0	0	0	0	3.70837e-05	7.76603e-05	8.08942e-05	0	0	0	0	0	0	0	0	0	0	0
D_0__Bacteria;D_1__Armatimonadetes;D_2__Armatimonadia;D_3__Armatimonadales;D_4__Armatimonadaceae;D_5__Armatimonas	0.000847445	0.00186607	0.000997092	0.00180246	0.00204267	0.00177809	0	0.00108079	0.000561115	0.00162651	0.00208704	0.00191524	0.00166989	0.00153294	0.00242126	0.00122169	0.00175107	0.00127331	0.000981826	0.00112296	0.000880769	0.000682847	0.000755246	0.000898327	0.000512977	0.000959656	0.000474003	0.000452992	0.000346115	0.000442663	0.000431435	0.000556345	0.000443396	0.000417426	0.0012016	7.91289e-05	0.000151333	0.000409462	0.000225663	0.000428967	0.000224023	0.000389681
D_0__Bacteria;D_1__Armatimonadetes;D_2__Armatimonadia;D_3__Armatimonadales;D_4__uncultured bacterium;D_5__	0	0	0	0	0	0	0	0	0	0	0	0	0	0	0	0	0	0	0	1.68866e-05	0	0	0	0	0	0	0	0	0	0	0	0	0	0	0	0	0	0	0	0	0	0
D_0__Bacteria;D_1__Armatimonadetes;D_2__Chthonomonadetes;D_3__Chthonomonadales;D_4__Chthonomonadaceae;D_5__Chthonomonas	0	0	0	0	0	0	0	3.42023e-05	0	0	0	0	0	2.79733e-05	0	0	0	0	0	0	0	0	0	0	0	0	0	0	4.9445e-05	0	0	0	0	0	0	0	0	0	0	0	0	0
D_0__Bacteria;D_1__Armatimonadetes;D_2__Chthonomonadetes;D_3__Chthonomonadales;D_4__uncultured bacterium;D_5__	0	0.000343186	0	0.000257494	0.000133218	0	0	0.00014365	0	0	0	0	0.000119278	9.51092e-05	0	0.000105991	0.000200587	0.000166084	0	0.000135093	9.94417e-05	0	0	0	0	0	0	0	0	0	0	6.18162e-05	0	0	0	0	0	4.19961e-05	0	0	0	0
D_0__Bacteria;D_1__Armatimonadetes;D_2__Fimbriimonadia;D_3__Fimbriimonadales;D_4__Fimbriimonadaceae;D_5__uncultured Armatimonadetes bacterium	0	0	0	0	8.88119e-05	0	0	4.78832e-05	0	0	4.70053e-05	5.63306e-05	0	0	7.30947e-05	6.69419e-05	4.33701e-05	0.000110723	3.13349e-05	0	0	0	5.39462e-05	5.38996e-05	7.32824e-05	0.000134352	0	9.60892e-05	0	3.88301e-05	0	0	6.20754e-05	0.000104356	0	8.70418e-05	0	4.19961e-05	0	0	0	0
D_0__Bacteria;D_1__Armatimonadetes;D_2__Fimbriimonadia;D_3__Fimbriimonadales;D_4__Fimbriimonadaceae;D_5__uncultured bacterium	3.08162e-05	0.000214491	0.000249273	0.000327719	8.88119e-05	0	0	0.000218895	0	0.000109243	8.46095e-05	4.69422e-05	0.00010735	0.000302111	0.000274105	0.000200826	0.000330697	0.000298952	8.35596e-05	0.000118206	0	0	8.99103e-05	0.000125766	0.000134351	0.000249511	0.000101572	0	2.47225e-05	0.000132022	0.000188753	0.000139086	8.86792e-05	8.53825e-05	0	3.16516e-05	0	8.39921e-05	0	5.1996e-05	0	0
D_0__Bacteria;D_1__Armatimonadetes;D_2__Fimbriimonadia;D_3__Fimbriimonadales;D_4__Fimbriimonadaceae;D_5__uncultured bacterium SBR1039	0	0	0	0	0	0	0	2.73618e-05	0	0	0	0	0	0	0	6.13634e-05	0	0	0	0	0	0	0	0	0	0	0	0	0	0	0	0	0	0	0	0	0	0	0	0	5.60057e-05	0
D_0__Bacteria;D_1__Armatimonadetes;D_2__Fimbriimonadia;D_3__Fimbriimonadales;D_4__Fimbriimonadaceae;D_5__uncultured organism	0	0	0	7.02255e-05	0	0	0	0	0	0	6.58074e-05	0	0	2.79733e-05	0	6.13634e-05	9.75827e-05	8.30422e-05	0	9.28764e-05	0.00014206	0	0	0.000107799	9.77099e-05	0.000268704	0.000135429	0	3.70837e-05	0	0	0	0	9.48695e-05	9.04428e-05	6.33032e-05	0	5.24951e-05	0	0	0	6.49469e-05
D_0__Bacteria;D_1__Armatimonadetes;D_2__Fimbriimonadia;D_3__Fimbriimonadales;D_4__Fimbriimonadaceae;__	0	0	0	0	0	0	0	0	0	2.42763e-05	0	0	0	0	0	0	0	0	0	0	0	0	0	0	0	0	0	0	0	0	0	0	0	0	0	0	0	0	0	0	0	0
D_0__Bacteria;D_1__Armatimonadetes;D_2__Fimbriimonadia;D_3__Fimbriimonadales;__;__	0	0	0	0	0	0	0	0	0	0	0	0	0	0	0	3.34709e-05	0	2.76807e-05	0	0	0	0	0	0	0	0	0	6.86351e-05	0	0	0	0	0	0	0	0	0	0	0	0	0	0
D_0__Bacteria;D_1__Armatimonadetes;D_2__uncultured;D_3__uncultured bacterium SJA-176;D_4__;D_5__	0	0	0	5.85213e-05	0	0	0	0	0	0	2.82032e-05	0	0	0	0	0	0	0	0	0	0	0	0	0	0	0	0	0	0	0	0	0	0	0	0	0	0	0	0	0	0	0
D_0__Bacteria;D_1__Armatimonadetes;D_2__uncultured;D_3__uncultured bacterium;D_4__;D_5__	0	0	0	0	0	0	0	0.00015049	0	0	0	9.38844e-05	0	8.95145e-05	0	0	2.71063e-05	3.32169e-05	4.17798e-05	1.68866e-05	4.26179e-05	0	0	0	0	0	0	0	0	0	0	0	0	4.74347e-05	0.000167965	0	0	0	0	0	0	0
D_0__Bacteria;D_1__BRC1;D_2__Omnitrophica bacterium OLB16;D_3__;D_4__;D_5__	0	0	0	0	0	0	0	5.47237e-05	0	0	0	0	0	0	0	0	0	0	0	0	0	0	0	0	0	0	0	0	0	0	0	0	0	0	0	0	0	2.0998e-05	0	0	0	0
D_0__Bacteria;D_1__BRC1;D_2__uncultured Desulfocaldus sp.;D_3__;D_4__;D_5__	0	0	0	0	0	0	0	0	0	0	1.88021e-05	0	0	0	0	0	0	0	0	0	0	0	0	0	0	0	0	0	0	0	0	0	0	0	0	0	0	0	0	0	0	0
D_0__Bacteria;D_1__BRC1;D_2__uncultured bacterium;D_3__;D_4__;D_5__	0.00252693	0.00443996	0.00714582	0.00387411	0.00357468	0.00480085	0	0.00253097	0.00224446	0.00269467	0.00305534	0.00319207	0.00326821	0.0011469	0.0031248	0.00201941	0.00150711	0.00265182	0.00625653	0.00207705	0.00336681	0.00199001	0.00188812	0.00409637	0.00205191	0.00145868	0.00183958	0.0018806	0.00147099	0.00229874	0.00184708	0.00162267	0.00184453	0.00180252	0.00239027	0.000189909	0.00166467	0.00192132	0.00395448	0.0026258	0.00115745	0.00249396
D_0__Bacteria;D_1__BRC1;D_2__uncultured organism;D_3__;D_4__;D_5__	0.00118642	0.00317447	0.00415455	0.00174393	0.00190946	0.00217817	0	0.000711408	0.0019639	0.00169934	0.00205883	0.00157726	0.00353062	0.00123082	0.00218371	0.00167913	0.0015288	0.00194872	0.00746814	0.00255832	0.00402029	0.00304355	0.00203197	0.00422214	0.0025771	0.00182335	0.00225716	0.00293758	0.00249697	0.00368886	0.00215718	0.00202448	0.00225245	0.00248558	0.00188638	0.000743812	0.00192077	0.00309721	0.00539443	0.00287278	0.00149348	0.00365001
D_0__Bacteria;D_1__BRC1;__;__;__;__	0.00309702	0.00860109	0.00988783	0.0109435	0.00899221	0.0115576	0.000506746	0.0041932	0.0106612	0.0046489	0.00839515	0.00866553	0.011725	0.00284209	0.00709019	0.00518242	0.00487371	0.00653819	0.0195634	0.00910189	0.010072	0.00977447	0.00690511	0.0167628	0.00810992	0.0038962	0.00730191	0.0108855	0.0079112	0.0113384	0.00791414	0.00636706	0.0107568	0.00950592	0.0102459	0.00203361	0.0067518	0.0095751	0.0192136	0.0105032	0.00597394	0.0111189
D_0__Bacteria;D_1__Bacteroidetes;D_2__Bacteroidia;D_3__Bacteroidales;D_4__Bacteroidaceae;D_5__Bacteroides	0.0272877	0.00542662	0.000166182	0.0182001	0.00392993	0	0.0909609	0.0276491	0.00168334	0.0066517	0.00556543	0.000431868	0.00733558	0.00420718	0.0005208	0.00735803	0.00528031	0.000420747	0.00582828	0.00449184	0.000568238	0.0101256	0.00523278	0.000269498	0.00679084	0.00683275	0.000620718	0.00969128	0.00520408	0.00048926	0.0110151	0.00687705	0.000505472	0.00541705	0.0175201	0.00164588	0.0132126	0.00563797	0.00080594	0.0101522	0.00569391	0.000441639
D_0__Bacteria;D_1__Bacteroidetes;D_2__Bacteroidia;D_3__Bacteroidales;D_4__Bacteroidetes BD2-2;D_5__uncultured prokaryote	4.62242e-05	0.000128695	0.000124636	0.000175564	0.00044406	0.000266714	0	0.000239416	0	0.000230625	0.000169219	0.00017838	7.15666e-05	0.000134272	0.000137053	0.000139462	0.000119268	9.96507e-05	4.17798e-05	0.000118206	0.000170471	5.85297e-05	0.000125874	0	0	9.59656e-05	0.000101572	0	0	0.000100958	0	7.72702e-05	0.000168491	8.53825e-05	9.04428e-05	6.33032e-05	0	0	2.14917e-05	0.000116991	7.46742e-05	5.19575e-05
D_0__Bacteria;D_1__Bacteroidetes;D_2__Bacteroidia;D_3__Bacteroidales;D_4__Bacteroidetes BD2-2;__	0	0	0	0	0	0	0	0	0	0	0	0	0	1.6784e-05	0	0	0	0	0	0	0	0	0	0	0	0	0	0	0	0	0	0	0	0	0	0	0	4.19961e-05	0	0	0	0
D_0__Bacteria;D_1__Bacteroidetes;D_2__Bacteroidia;D_3__Bacteroidales;D_4__Bacteroidetes vadinHA17;D_5__uncultured Bacteroidetes bacterium	0	0	0	0	0	0	0	0	0	0	0	0	0	0	0	0	0	0	0	0	0	0	0	0	0	0	0	0	0	4.65962e-05	0	0	0	0	6.4602e-05	0	0	0	0	0	0	0
D_0__Bacteria;D_1__Bacteroidetes;D_2__Bacteroidia;D_3__Bacteroidales;D_4__Bacteroidetes vadinHA17;D_5__uncultured bacterium	0	0	0	0	0	0	0	1.36809e-05	0	0	0	0	0	0	0	0	0	0	0	0	0	0	0	0	0	9.59656e-05	0	0	0	0	0	0	0	0	0	3.95645e-05	0	7.34931e-05	0	0	0	0
D_0__Bacteria;D_1__Bacteroidetes;D_2__Bacteroidia;D_3__Bacteroidales;D_4__Bacteroidetes vadinHA17;__	0.000385202	0.0011368	0.000498546	0.00100657	0.00162082	0.00168919	0.000316716	0.000909781	0.00355373	0.00155368	0.00135375	0.0012956	0.00112121	0.00118047	0.00137053	0.000987393	0.000834874	0.00109616	0.00173386	0.00141848	0.0021451	0.00277041	0.00196004	0.00269498	0.00302901	0.00205366	0.00265216	0.00259441	0.00404213	0.00398397	0.003438	0.002689	0.00288207	0.00339633	0.00188638	0.00390897	0.00423734	0.00341218	0.00415865	0.00380871	0.00444312	0.0057413
D_0__Bacteria;D_1__Bacteroidetes;D_2__Bacteroidia;D_3__Bacteroidales;D_4__Barnesiellaceae;D_5__Barnesiella	0.000246529	6.43473e-05	0	0	0	0	0	0.000171011	0	0	0	0	4.77111e-05	0	0	0	0	0	0	0	0	0	0	0	0	0	0	0	0	0	0	0	0	0	0.000129204	0	0	0	0	5.1996e-05	0	0
D_0__Bacteria;D_1__Bacteroidetes;D_2__Bacteroidia;D_3__Bacteroidales;D_4__Barnesiellaceae;D_5__Coprobacter	7.70404e-05	0	0	5.85213e-05	0	0	0.000253373	3.42023e-05	0	0	0	0	0	0	0	0	0	0	0	0	0	0	0	0	0	0	0	0	0	0	0	0	0	0	0	0	4.65641e-05	0	0	0	0	0
D_0__Bacteria;D_1__Bacteroidetes;D_2__Bacteroidia;D_3__Bacteroidales;D_4__Dysgonomonadaceae;D_5__Dysgonomonas	0.000169489	0	0	0	0	0	0.00019003	2.73618e-05	0	0	0	2.81653e-05	0	0	0	0	2.1685e-05	0	0	0	0	0	0	0	3.66412e-05	0	0	0	0	0	5.39294e-05	0	0	0	0	4.74774e-05	4.65641e-05	0	0	0	0	0
D_0__Bacteria;D_1__Bacteroidetes;D_2__Bacteroidia;D_3__Bacteroidales;D_4__Dysgonomonadaceae;D_5__Petrimonas	0	0	0	0	0	0	0	4.10428e-05	0	0	0	0	0	0	0	0	0	0	0	0	0	0	0	0	0	0	0	0	0	0	0	0	0	0	0	0	0	0	0	0	0	0
D_0__Bacteria;D_1__Bacteroidetes;D_2__Bacteroidia;D_3__Bacteroidales;D_4__Dysgonomonadaceae;D_5__uncultured	0	0	0	0	0	0	0	0	0	0	0	0	0	0	0	0	0	0	0	0	0	0	0	0	0	0	0	0	0	0	0	0	0	0	3.87612e-05	0	0	0	0	0	0	0
D_0__Bacteria;D_1__Bacteroidetes;D_2__Bacteroidia;D_3__Bacteroidales;D_4__M2PB4-65 termite group;D_5__metagenome	0	0	0	0	0	0	0	3.42023e-05	0	0	3.76042e-05	0	0	0	3.65474e-05	1.1157e-05	3.79488e-05	0	0	0	0	0	0	0	6.10687e-05	0	0	0	0	0	0	6.18162e-05	1.77358e-05	5.69217e-05	0	4.74774e-05	0	0	0	7.7994e-05	0	0
D_0__Bacteria;D_1__Bacteroidetes;D_2__Bacteroidia;D_3__Bacteroidales;D_4__Marinifilaceae;D_5__Butyricimonas	0	0	0	0	0	0	0	5.47237e-05	0	0	0	0	0	1.6784e-05	0	0	0	0	0	0	0	0	0	0	0	0	0	0	0	0	0	0	0	0	0	0	0	0	0	0	0	0
D_0__Bacteria;D_1__Bacteroidetes;D_2__Bacteroidia;D_3__Bacteroidales;D_4__Marinifilaceae;D_5__Odoribacter	7.70404e-05	0	0	0.000128747	0	0	0.00038006	0.00014365	0	0	2.82032e-05	0	0	1.11893e-05	0	2.78924e-05	2.71063e-05	0	0	0	0	0.000195099	7.19282e-05	0	3.66412e-05	0	0	0	0	0	8.08942e-05	7.72702e-05	0	2.84608e-05	0.000103363	0	0	5.24951e-05	0	0	0	0
D_0__Bacteria;D_1__Bacteroidetes;D_2__Bacteroidia;D_3__Bacteroidales;D_4__Marinilabiliaceae;D_5__Carboxylicivirga	0	0	0	0	0	0	0	0	0	0	0	0	0	0	0	0	0	0	0	0	0	0	0	0	0	0	0	0	0	0	0	0	0	0	0	3.95645e-05	0	0	0	0	0	0
D_0__Bacteria;D_1__Bacteroidetes;D_2__Bacteroidia;D_3__Bacteroidales;D_4__Marinilabiliaceae;D_5__[Cytophaga] xylanolytica group	0	6.43473e-05	0	0	0	0	0	0	0	4.85525e-05	0	0	9.54221e-05	7.83252e-05	0	7.25204e-05	0	0	0	3.37732e-05	2.84119e-05	0.000117059	3.59641e-05	0	0	0	0	5.49081e-05	0	0	2.69647e-05	0	0	1.89739e-05	6.4602e-05	8.70418e-05	0	3.14971e-05	0	0	0	0
D_0__Bacteria;D_1__Bacteroidetes;D_2__Bacteroidia;D_3__Bacteroidales;D_4__Muribaculaceae;D_5__metagenome	0	0	0	0	0	0	0	0	0	0	0	0	0	0	0	2.78924e-05	0	0	0	0	0	0	0	0	0	0	0	0	0	0	0	0	0	0	0	0	0	0	0	0	0	0
D_0__Bacteria;D_1__Bacteroidetes;D_2__Bacteroidia;D_3__Bacteroidales;D_4__Paludibacteraceae;D_5__Paludibacter	0.000446834	8.57964e-05	0	0	0	0	0.00272376	0.00156647	0.000280557	0	0.000103412	5.63306e-05	0.000178916	9.51092e-05	0	0.000189669	6.50551e-05	8.85784e-05	8.35596e-05	0.000160423	5.68238e-05	0.000136569	0.000161838	0	0.000122137	0	0	0.000178451	0.000160696	0	6.74118e-05	0	4.43396e-05	0.000275121	0.000271328	6.33032e-05	0.000162975	0	0	0	0.000112011	9.09256e-05
D_0__Bacteria;D_1__Bacteroidetes;D_2__Bacteroidia;D_3__Bacteroidales;D_4__Paludibacteraceae;D_5__uncultured	0	0.000128695	0	0	6.66089e-05	0	0.000506746	0.000280459	0	0	0.000112813	0	7.15666e-05	0.000106298	4.56842e-05	0.000117148	0.000113846	8.85784e-05	7.31147e-05	0	7.10298e-05	0.000312159	0.000125874	0	4.8855e-05	0	5.6429e-05	0.000260813	0.000123612	3.10641e-05	0.000202235	4.63621e-05	7.98113e-05	8.53825e-05	0.000245488	0.000102868	0.000267744	0.00010499	0	7.7994e-05	0.000168017	9.09256e-05
D_0__Bacteria;D_1__Bacteroidetes;D_2__Bacteroidia;D_3__Bacteroidales;D_4__Paludibacteraceae;__	7.70404e-05	4.28982e-05	0	0	0	0.000177809	0	5.47237e-05	0	0	4.70053e-05	0.000103273	7.15666e-05	2.79733e-05	8.22316e-05	0.000133884	5.96338e-05	0.000155012	0.000532693	0.000498155	0.000639268	0.00136569	0.000827174	0.00145529	0.00120916	0.000882884	0.00138815	0.00214142	0.00306559	0.00335492	0.0013752	0.00128269	0.00184453	0.00102459	0.000426373	0.00134519	0.00240969	0.00188982	0.00198799	0.00142989	0.000989434	0.00179253
D_0__Bacteria;D_1__Bacteroidetes;D_2__Bacteroidia;D_3__Bacteroidales;D_4__Prevotellaceae;D_5__Alloprevotella	0.000231121	0	0	8.19298e-05	0	0	0.000506746	8.20855e-05	0	0	0	0	9.54221e-05	6.15412e-05	0	3.90494e-05	3.25276e-05	0	0.000177564	3.37732e-05	0	0	0	0	0	0	0	0	0	0	9.43765e-05	7.72702e-05	0	3.79478e-05	7.75224e-05	0	0	0	0	7.7994e-05	0	0
D_0__Bacteria;D_1__Bacteroidetes;D_2__Bacteroidia;D_3__Bacteroidales;D_4__Prevotellaceae;D_5__Paraprevotella	0.000292754	0	0	4.6817e-05	0	0	0.000316716	0	0	0	0	0	4.77111e-05	2.79733e-05	0	0	0	0	0	2.53299e-05	0	0.000214609	0	0	0	0	0	4.11811e-05	0	0	0	0	0	0	0	0	0	0	0	0	0	0
D_0__Bacteria;D_1__Bacteroidetes;D_2__Bacteroidia;D_3__Bacteroidales;D_4__Prevotellaceae;D_5__Prevotella	0	0	0	0	0	0	0	0	0	0	0	0	4.77111e-05	0	0	1.67355e-05	0	0	0	0	0	0	0	0	0	0	0	0	0	0	0	0	0	0	0	0	4.65641e-05	0	0	0.000103992	3.73371e-05	0
D_0__Bacteria;D_1__Bacteroidetes;D_2__Bacteroidia;D_3__Bacteroidales;D_4__Prevotellaceae;D_5__Prevotella 1	0.00032357	0	0	4.6817e-05	0.000155421	0	0.000950149	0.000820855	0	8.49669e-05	0.000131615	0	0.000500966	0.000788846	0.0001736	0.000485329	0.000677657	0.000182693	3.13349e-05	7.59898e-05	5.68238e-05	0.000351178	0.000269731	3.59331e-05	6.10687e-05	9.59656e-05	0.000112858	0.000233359	0.000173057	8.54263e-05	0.00074153	0.000370897	8.86792e-05	0.00012333	0.000374692	0.000150345	0.000849796	0.000566947	7.52211e-05	0.00167687	0.00175484	0.000649469
D_0__Bacteria;D_1__Bacteroidetes;D_2__Bacteroidia;D_3__Bacteroidales;D_4__Prevotellaceae;D_5__Prevotella 2	0	0	0	0.000257494	0	0	0.000760119	0.00030098	0	0.000157796	0	0	0.000155061	7.83252e-05	0	0	0	0	0	8.44331e-05	0	0	0	0	0.000122137	0.000172738	0	0	0.000111251	0	0	0	0	0	0.00031009	0	9.31283e-05	0	0	0.000155988	0	9.09256e-05
D_0__Bacteria;D_1__Bacteroidetes;D_2__Bacteroidia;D_3__Bacteroidales;D_4__Prevotellaceae;D_5__Prevotella 7	4.62242e-05	0	0	7.02255e-05	0	0	0.00038006	1.36809e-05	0	0	0	0	0	0	0	0	1.62638e-05	0	0	0	0	3.90198e-05	0	0	0	0	0	0	0	0	0	0	0	0	0	0	2.32821e-05	0	0	2.5998e-05	0	0
D_0__Bacteria;D_1__Bacteroidetes;D_2__Bacteroidia;D_3__Bacteroidales;D_4__Prevotellaceae;D_5__Prevotella 9	0.00499222	0.00115825	0	0.00261005	0.000932525	0	0.0172927	0.00378961	0	0.000813255	0.00104352	0.000131438	0.0012882	0.00100144	0.000146189	0.00157313	0.00114389	0.000210374	0.000960936	0.000776784	0.000113648	0.0019705	0.00111489	3.59331e-05	0.00111145	0.00120917	0.000169287	0.000864803	0.00101362	0.000357237	0.00239986	0.00126723	0.000230566	0.00120484	0.00294585	0.000522251	0.00251446	0.000997407	0.000290139	0.00240481	0.0020162	0.000558543
D_0__Bacteria;D_1__Bacteroidetes;D_2__Bacteroidia;D_3__Bacteroidales;D_4__Prevotellaceae;D_5__Prevotellaceae NK3B31 group	0.000138673	0	0	0.000117043	0	0	0.000443403	0.00014365	0	0	0	0	0	1.6784e-05	0	4.46279e-05	0	2.21446e-05	0	0	0	0	0	0	0	0	0	0	0	0	0.000107859	0	0	0	0	0	8.14873e-05	0	0	0	0	0
D_0__Bacteria;D_1__Bacteroidetes;D_2__Bacteroidia;D_3__Bacteroidales;D_4__Prevotellaceae;D_5__Prevotellaceae UCG-001	0.000138673	0	0	0	0	0	0	8.20855e-05	0	0	0	0	5.96388e-05	0.000100704	0	7.25204e-05	9.21614e-05	7.19699e-05	9.40046e-05	0	0	0.000117059	5.39462e-05	0	9.77099e-05	0	6.77147e-05	0	0	0	0	0	0	0	0	0	0.000151333	0.000125988	7.52211e-05	0.000207984	0.000149348	0.000129894
D_0__Bacteria;D_1__Bacteroidetes;D_2__Bacteroidia;D_3__Bacteroidales;D_4__Prevotellaceae;D_5__Prevotellaceae UCG-004	0	0	0	0	0	0	0	0	0	0	0	0	0	5.03519e-05	0	2.2314e-05	2.71063e-05	0	0	0	0	0	0	0	0	0	0	0	0	3.10641e-05	0	0	0	0	0	0	0	0	0	0	0	0
D_0__Bacteria;D_1__Bacteroidetes;D_2__Bacteroidia;D_3__Bacteroidales;D_4__Prevotellaceae;D_5__uncultured	0.000154081	0	0	0	0	0	0.000316716	0.00015049	0	0	0	0	0	3.35679e-05	0	1.67355e-05	0	0	0	0	0	9.75496e-05	0	0	0	3.83862e-05	4.51432e-05	0	0	0	0	0	0	0	0	0	0	0	0	2.5998e-05	0	0
D_0__Bacteria;D_1__Bacteroidetes;D_2__Bacteroidia;D_3__Bacteroidales;D_4__Prevotellaceae;__	0.000832036	0.000579126	0.000249273	0.000479875	0.000421857	0.000133357	0.00120352	0.000841377	0	0.000436973	0.000517058	0.00017838	0.000727594	0.00090074	0.000255832	0.00055227	0.000672236	0.000254663	0.000344684	0.000405279	0.000213089	0.00128765	0.000917085	0.000287465	0.000561832	0.000575794	0.000327288	0.00027454	0.00039556	0.000139788	0.00113252	0.00088088	0.000195094	0.000512295	0.000801065	0.000522251	0.00321293	0.00206831	0.000784449	0.00413368	0.00309898	0.00138986
D_0__Bacteria;D_1__Bacteroidetes;D_2__Bacteroidia;D_3__Bacteroidales;D_4__Prolixibacteraceae;D_5__BSV13	0.000231121	0	0.000124636	0	0	0.000177809	0	0.000164171	0.000748153	0.000109243	5.64064e-05	5.63306e-05	5.96388e-05	0.000139866	0	0.000156198	5.96338e-05	0.000132868	0.000125339	9.28764e-05	0.00014206	0.000292649	0.000143856	0.000179665	6.10687e-05	7.67725e-05	0.00021443	0.000219632	0.000160696	0	5.39294e-05	9.27242e-05	7.09434e-05	0.000189739	7.75224e-05	7.12161e-05	0.000139692	0	7.52211e-05	0	0	6.49469e-05
D_0__Bacteria;D_1__Bacteroidetes;D_2__Bacteroidia;D_3__Bacteroidales;D_4__Prolixibacteraceae;D_5__Roseimarinus	0	0	0	0	0	0	0	0	0	0	0	0	0	2.79733e-05	0	0	0	0	2.08899e-05	0	0	0	0	0	4.8855e-05	0	0	0	0	0	0	0	0	0	0	0	0	0	0	0	0	0
D_0__Bacteria;D_1__Bacteroidetes;D_2__Bacteroidia;D_3__Bacteroidales;D_4__Prolixibacteraceae;D_5__WCHB1-32	0	0	0	7.02255e-05	0	0	0.00101349	0.000424109	0	0	5.64064e-05	8.44959e-05	0	7.83252e-05	6.39579e-05	0.000100413	0.000103004	0	0	3.37732e-05	0	0.000117059	8.99103e-05	0	3.66412e-05	0	0	0	0	3.88301e-05	5.39294e-05	0	0	5.69217e-05	0.000103363	0	0	0	3.22376e-05	0	0	0
D_0__Bacteria;D_1__Bacteroidetes;D_2__Bacteroidia;D_3__Bacteroidales;D_4__Prolixibacteraceae;D_5__uncultured	0	0	0	0	0	0	0	2.05214e-05	0	0	0	0	0	0	0	0	0	0	0	0	0	0	0	0	0	0	0	0	0	0	0	0	0	0	0	0	0	0	0	0	0	0
D_0__Bacteria;D_1__Bacteroidetes;D_2__Bacteroidia;D_3__Bacteroidales;D_4__Rikenellaceae;D_5__A7P-90m	0	0	0	0	0	0	0	0	0	0	0	0	0	0	0	0	0	0	0	0	0	0	0	0	0	0	0	0	0	0	0	0	2.66038e-05	0	0	2.37387e-05	0	0	0	0	0	0
D_0__Bacteria;D_1__Bacteroidetes;D_2__Bacteroidia;D_3__Bacteroidales;D_4__Rikenellaceae;D_5__Acetobacteroides	0	0	0	0	0	0	0.00038006	5.47237e-05	0	0	4.70053e-05	0	0.00010735	2.79733e-05	0	0	0	0	6.26697e-05	0	0	0	0	0	0	0	0	0	0	0	0	0	0	0	0	0	0	0	0	0	0	0
D_0__Bacteria;D_1__Bacteroidetes;D_2__Bacteroidia;D_3__Bacteroidales;D_4__Rikenellaceae;D_5__Alistipes	0.000493059	0.000107246	0	0.000351128	6.66089e-05	0	0.00164692	0.000670365	0	0.000109243	0	0	0.000286266	0.000111893	0	0.000161776	4.87913e-05	0	0.000146229	0.00010132	0	7.80396e-05	8.99103e-05	0	9.77099e-05	3.83862e-05	0	0.000439265	0.000284309	3.10641e-05	0.000256165	0.000309081	0	0.000161278	0.000503895	6.33032e-05	0.000302667	7.34931e-05	4.29835e-05	0.000298977	3.73371e-05	9.09256e-05
D_0__Bacteria;D_1__Bacteroidetes;D_2__Bacteroidia;D_3__Bacteroidales;D_4__Rikenellaceae;D_5__Anaerocella	9.24485e-05	0	0	0	8.88119e-05	0	0.00209033	0.000718248	0	6.06907e-05	0	0	8.34944e-05	8.39198e-05	0	0	3.79488e-05	0	0	0	0	0	0	0	0	0	0	2.7454e-05	0	0	5.39294e-05	6.18162e-05	0	3.79478e-05	0	0	2.32821e-05	0	0	0	0	0
D_0__Bacteria;D_1__Bacteroidetes;D_2__Bacteroidia;D_3__Bacteroidales;D_4__Rikenellaceae;D_5__Bact-08	0	0	0	0	0	0	0	0	0	0	2.82032e-05	0	0	0	0	0	0	0	0	0	0	0	0	0	0	0	2.25716e-05	0	0	0	0	0	0	0	0	0	0	0	0	0	0	0
D_0__Bacteria;D_1__Bacteroidetes;D_2__Bacteroidia;D_3__Bacteroidales;D_4__Rikenellaceae;D_5__Rikenellaceae RC9 gut group	0	0	0	0	0	0	0	0	0	0	0	0	0	0	0	0	2.71063e-05	0	0	0	0	0	0	0	0	0	0	0	0	0	0	0	0	0	0	0	0	0	0	0	0	0
D_0__Bacteria;D_1__Bacteroidetes;D_2__Bacteroidia;D_3__Bacteroidales;D_4__Rikenellaceae;D_5__U29-B03	0	0	0	0	0	0	0	8.20855e-05	0	0	0	0	0	5.03519e-05	4.56842e-05	0	3.25276e-05	0	0	0	0	0	0	0	0	0	0	0	0	0	0	0	0	0	0	0	0	0	0	0	0	0
D_0__Bacteria;D_1__Bacteroidetes;D_2__Bacteroidia;D_3__Bacteroidales;D_4__Rikenellaceae;D_5__dgA-11 gut group	0	0	0	0	0	0	0	0	0	0	0	0	0	0	0	0	0	0	0	0	0	0	0	0	0	3.83862e-05	0	0	0	0	0	0	0	0	0	0	0	0	0	0	0	0
D_0__Bacteria;D_1__Bacteroidetes;D_2__Bacteroidia;D_3__Bacteroidales;D_4__Rikenellaceae;D_5__metagenome	0	0	0	0	0	0	0	0	0	0	0	0	0	0	0	0	0	0	0	0	0	9.75496e-05	0	0	0	0	0	0	0	0	0	0	0	0	0	0	0	0	0	0	0	0
D_0__Bacteria;D_1__Bacteroidetes;D_2__Bacteroidia;D_3__Bacteroidales;D_4__Rikenellaceae;D_5__uncultured	4.62242e-05	0	0	0	0	0	0.00019003	0	0	0	0	0	0	0	0	0	0	0	0	0	0	0	0	0	0	0	3.38574e-05	0	4.9445e-05	0	0	0	0	0	0	0	0	0	0	0	0	0
D_0__Bacteria;D_1__Bacteroidetes;D_2__Bacteroidia;D_3__Bacteroidales;D_4__Rikenellaceae;D_5__uncultured bacterium	0.000200305	6.43473e-05	0	3.51128e-05	0	0	0.00152024	0.000827696	0	8.49669e-05	0.000103412	2.81653e-05	0.0002147	6.71359e-05	0	5.02064e-05	0.000113846	0	0.000125339	4.22165e-05	5.68238e-05	0	0	3.59331e-05	3.66412e-05	0.000172738	0	0.000164724	6.18062e-05	0	0.000121341	0	0	0.000132817	0.000180886	0	0	0	0	0	0	0
D_0__Bacteria;D_1__Bacteroidetes;D_2__Bacteroidia;D_3__Bacteroidales;D_4__SB-5;D_5__uncultured Bacteroidetes bacterium	0	0.000193042	0.000290818	0.000210677	0.000155421	0.000222262	0	8.20855e-05	0.000467596	0.000133519	0.000216224	0.000140827	0.00010735	7.83252e-05	0.000127916	0.000150619	9.21614e-05	9.41145e-05	0.000302904	0.000270186	0.000340943	0.000351178	0.000215785	0.000179665	0.000427481	0.000479828	0.000519146	0.000494173	0.00049445	0.000551388	0.000781977	0.000494529	0.000665094	0.000502808	0.000465134	0.000696335	0.000488924	0.000650939	0.00080594	0.000532959	0.000821417	0.000844309
D_0__Bacteria;D_1__Bacteroidetes;D_2__Bacteroidia;D_3__Bacteroidales;D_4__Tannerellaceae;D_5__Macellibacteroides	0.00137132	0.000600575	0.000124636	0	0.000111015	0	0.00316716	0.00147754	0	0.000254901	0.000188021	9.38844e-05	0.000620244	0.000391626	0.000338063	0.000541113	0.000569232	0.000282344	0.000532693	0.000287072	0.000227295	0.000936476	0.000503498	0.000233565	0.000268702	0.000364669	0.000259573	0.000425538	0.000482089	0.000186385	0.000674118	0.000509983	0.000177358	0.000550243	0.00122744	0.000482687	0.000407436	0.000188982	7.52211e-05	0.00038997	0.000410708	9.09256e-05
D_0__Bacteria;D_1__Bacteroidetes;D_2__Bacteroidia;D_3__Bacteroidales;D_4__Tannerellaceae;D_5__Parabacteroides	0.00198764	0.000600575	0	0.00140451	0.000488466	0	0.00500412	0.00135441	0	0.000461249	0.000338438	0	0.000584461	0.000341274	0	0.000446279	0.000406594	1.66084e-05	0.000229789	0.000253299	0	0.00107305	0.000485515	7.18662e-05	0.000500763	0.000249511	0	0.000480446	0.000148335	0	0.000781977	0.000386351	0	0.000180252	0.000865667	0.000150345	0.000651898	0.000262475	4.29835e-05	0.000467964	0.000280028	0
D_0__Bacteria;D_1__Bacteroidetes;D_2__Bacteroidia;D_3__Bacteroidales;D_4__p-2534-18B5 gut group;D_5__uncultured bacterium	0	0	0	0	0	0	0	0	0	0	0	0	0	2.23786e-05	0	0	0	0	0	0	0	0	0	0	0	0	0	0	0	0	0	0	0	0	2.58408e-05	0	0	0	0	0	0	0
D_0__Bacteria;D_1__Bacteroidetes;D_2__Bacteroidia;D_3__Bacteroidales;D_4__uncultured;D_5__gut metagenome	0	0	0	0	0	0	0	0	0	0	0	0	0	0	0	0	0	0	0	0	0	0	0	0	0	0	0	0	0	0	5.39294e-05	0	0	0	0	0	0	0	0	0	0	0
D_0__Bacteria;D_1__Bacteroidetes;D_2__Bacteroidia;D_3__Bacteroidales;D_4__uncultured;D_5__uncultured bacterium	0	0	0	5.85213e-05	0	0	0	0.000136809	0	0	5.64064e-05	4.69422e-05	4.77111e-05	0.00016784	0.000100505	8.92558e-05	0.00021685	1.10723e-05	5.22248e-05	0	0	0.000253629	0	0	8.54962e-05	0	9.02863e-05	9.60892e-05	9.889e-05	0	0.000485365	7.72702e-05	5.32075e-05	0	3.87612e-05	0	0.000430718	0.000199481	0.000171934	0.000402969	0.000317365	0.000285766
D_0__Bacteria;D_1__Bacteroidetes;D_2__Bacteroidia;D_3__Bacteroidales;__;__	0	0	0	0	4.4406e-05	0	0	0.00029414	0	0	0	0	0.000202772	0.00024057	9.13684e-05	8.92558e-05	0.000243957	7.75061e-05	0	0	2.84119e-05	0	0	0	0	0	0	0	7.41675e-05	0	0.000121341	4.63621e-05	0	0	0.000206726	0	0.000151333	0.000146986	9.67128e-05	0.000376971	0.000485383	0
D_0__Bacteria;D_1__Bacteroidetes;D_2__Bacteroidia;D_3__Bacteroidetes VC2.1 Bac22;D_4__metagenome;D_5__	0	0	0	0	0	0	0	0	0	0	0	0	0	0	0	0	0	0	0	0	0	0	0	0	0	0	0	0	0	0	4.04471e-05	0	0	0	0	0	0	0	0	0	0	0
D_0__Bacteria;D_1__Bacteroidetes;D_2__Bacteroidia;D_3__Bacteroidetes VC2.1 Bac22;D_4__uncultured bacterium;D_5__	0	0	0	0	0	0	0	0	0	0	0	0	0	0	0	0	0	0	0	0	0	0	0	0	2.44275e-05	0	0	0	0	0	0	0	0	0	0	0	0	0	0	0	0	0
D_0__Bacteria;D_1__Bacteroidetes;D_2__Bacteroidia;D_3__Chitinophagales;D_4__37-13;D_5__Bacteroidetes bacterium 37-13	0	0	0	0	0	0	0	0	0	0	0	0	0	0	0	0	1.08425e-05	0	0	0	0	0	0	0	0	0	0	0	0	0	0	0	0	0	0	0	0	0	0	0	0	0
D_0__Bacteria;D_1__Bacteroidetes;D_2__Bacteroidia;D_3__Chitinophagales;D_4__37-13;D_5__metagenome	0.00234203	0.00323881	0.004113	0.0024813	0.00301961	0.00324502	0	0.00168959	0.00299261	0.00120168	0.00159818	0.00174625	0.00306544	0.00269103	0.00346286	0.00379895	0.0033666	0.00396388	0.00312304	0.00304803	0.00508573	0.00364835	0.00336264	0.00395264	0.00450687	0.00404975	0.00520275	0.00435147	0.00414102	0.0044344	0.00533901	0.0057489	0.00675736	0.00294095	0.00227399	0.0025163	0.00483103	0.00384264	0.00469595	0.00545958	0.00713139	0.00497493
D_0__Bacteria;D_1__Bacteroidetes;D_2__Bacteroidia;D_3__Chitinophagales;D_4__37-13;D_5__uncultured Bacteroidetes bacterium	0.000847445	0.00169448	0.00162027	0.000971453	0.00133218	0.0019559	0	0.000971345	0.00514355	0.00114098	0.000864897	0.0012205	0.00176531	0.000995849	0.00177255	0.00180185	0.00126315	0.00147815	0.00101316	0.00103008	0.00173313	0.00271188	0.00197803	0.00298245	0.00251603	0.00122836	0.0021443	0.00266304	0.00315212	0.0023764	0.00269647	0.00247265	0.00318358	0.00177406	0.00122744	0.00174875	0.00349231	0.0032337	0.00344942	0.00220983	0.00304298	0.00300055
D_0__Bacteria;D_1__Bacteroidetes;D_2__Bacteroidia;D_3__Chitinophagales;D_4__37-13;D_5__uncultured Saprospiraceae bacterium	0.00345141	0.00619879	0.00585791	0.00422524	0.00639446	0.0056899	0	0.000752451	0.00121575	0.00109243	0.00207763	0.00217812	0.00283881	0.00448691	0.00419381	0.00422849	0.00361598	0.0051154	0.00329016	0.00283695	0.00247184	0.00517013	0.00618583	0.00585709	0.0042626	0.00249511	0.00488675	0.00291013	0.00364657	0.00257832	0.00285826	0.00372442	0.0026249	0.00348171	0.00226107	0.00389314	0.00299175	0.00287673	0.00261125	0.00213184	0.00274428	0.00239004
D_0__Bacteria;D_1__Bacteroidetes;D_2__Bacteroidia;D_3__Chitinophagales;D_4__37-13;D_5__uncultured Sphingobacteriales bacterium	0	0	0	0	0	0	0	0	0	0	0	0	0	0	0	0	0	0	0	0	0	0	0	0	0	0	0	0	0	0	0	0	0	0	0	0	5.82052e-05	0	0	0	0	0
D_0__Bacteria;D_1__Bacteroidetes;D_2__Bacteroidia;D_3__Chitinophagales;D_4__37-13;D_5__uncultured bacterium	0.00513089	0.00827935	0.00743664	0.00612133	0.00868137	0.00800142	0.000253373	0.00466519	0.00570467	0.00642107	0.00570644	0.00624331	0.0064887	0.00598069	0.00745566	0.00850162	0.00548089	0.00709181	0.00626697	0.00588499	0.00890714	0.00918917	0.00989013	0.00833648	0.00975878	0.00925108	0.0109359	0.00801658	0.00901135	0.00673314	0.00977471	0.00913334	0.00838019	0.00710572	0.00584002	0.00864879	0.00571575	0.00572196	0.00506131	0.00505661	0.00681402	0.00500091
D_0__Bacteria;D_1__Bacteroidetes;D_2__Bacteroidia;D_3__Chitinophagales;D_4__37-13;__	0.000138673	0	0	0.000210677	0.000199827	0.000222262	0	0.000328342	0.00261854	0.000206348	0.000310235	0.000591472	0.000656027	0.000414005	0.000411158	0.000596898	0.000552968	0.000752916	0.000846041	0.000582588	0.00137798	0.00208756	0.00124076	0.00208412	0.00144122	0.000748532	0.00123015	0.00189433	0.00155752	0.00161533	0.00175271	0.00106633	0.00216377	0.000863312	0.000891507	0.00110781	0.00204882	0.00135437	0.00161188	0.0012479	0.00143748	0.00224716
D_0__Bacteria;D_1__Bacteroidetes;D_2__Bacteroidia;D_3__Chitinophagales;D_4__Chitinophagaceae;D_5__Dinghuibacter	0	0	0	0	0	0	0	0	0	0	5.64064e-05	0.00012205	5.96388e-05	2.79733e-05	7.30947e-05	0.000117148	3.25276e-05	4.42892e-05	6.26697e-05	3.37732e-05	0	0	0.000143856	0	0	0	6.77147e-05	0	0	0	0	6.18162e-05	0	0	0	0	8.14873e-05	0	0	0	0	6.49469e-05
D_0__Bacteria;D_1__Bacteroidetes;D_2__Bacteroidia;D_3__Chitinophagales;D_4__Chitinophagaceae;D_5__Ferruginibacter	0.0019106	0.00328171	0.00369755	0.00314845	0.0037079	0.00417852	0.000253373	0.00285931	0.00364725	0.00265825	0.00328097	0.00307002	0.00275531	0.00278054	0.00331667	0.00297333	0.00323649	0.00296738	0.00204721	0.00273563	0.00377878	0.00542376	0.00395605	0.00359331	0.00351756	0.004472	0.00425474	0.00458483	0.0059334	0.00531196	0.00637716	0.00645979	0.00812302	0.00747571	0.00651188	0.00670222	0.011222	0.0100371	0.0113799	0.00876133	0.00978232	0.0107292
D_0__Bacteria;D_1__Bacteroidetes;D_2__Bacteroidia;D_3__Chitinophagales;D_4__Chitinophagaceae;D_5__Lacibacter	0	0	0	0	0	0	0	0	0	0	0.000131615	0	0	0.000111893	0.000182737	0.000128305	0.000103004	0.000182693	0	0	0.000227295	0	0	0	0	0	0.000293431	0	0.00029667	0.000170853	0.000337059	0.000247265	0.000301509	0.000180252	0	0.000213648	0.000162975	0	0	0	0	0
D_0__Bacteria;D_1__Bacteroidetes;D_2__Bacteroidia;D_3__Chitinophagales;D_4__Chitinophagaceae;D_5__Niabella	0.00032357	0.000622024	0.000498546	0.000678847	0.00199827	0.00106686	0	0.000772972	0.00140279	0.00109243	0.00120334	0.000985786	0.000954221	0.00129237	0.00154413	0.00165681	0.00138784	0.00225875	0.00229789	0.00293827	0.00397767	0.00265335	0.00352448	0.00361128	0.00366412	0.00470231	0.0036566	0.00550454	0.00589631	0.00450429	0.00474579	0.00579526	0.00567547	0.00451579	0.00388904	0.00468443	0.00687985	0.0064254	0.00565233	0.0064995	0.00681402	0.00596212
D_0__Bacteria;D_1__Bacteroidetes;D_2__Bacteroidia;D_3__Chitinophagales;D_4__Chitinophagaceae;D_5__Sediminibacterium	0	0	0	0	0	0	0	0	0	0	0	0	0	0	0	0	0	0	0	0	0	0	0	0	0	0	0	0	0	0.000147554	9.43765e-05	0	0	0	3.87612e-05	6.33032e-05	0.000197898	7.34931e-05	0.000161188	0.000272979	0.000224023	0.000181851
D_0__Bacteria;D_1__Bacteroidetes;D_2__Bacteroidia;D_3__Chitinophagales;D_4__Chitinophagaceae;D_5__Taibaiella	0	0	0	0	0	0	0	0	0	0	0	3.75537e-05	0	0	0	0	0	3.32169e-05	0	0	0	0	0	0	2.44275e-05	0	0	0	0	5.43622e-05	0	0	0	0	0	0	4.65641e-05	4.19961e-05	0	0.000103992	7.46742e-05	0.000103915
D_0__Bacteria;D_1__Bacteroidetes;D_2__Bacteroidia;D_3__Chitinophagales;D_4__Chitinophagaceae;D_5__Terrimonas	0.00275805	0.00439707	0.00477773	0.00396774	0.00528431	0.00542319	0	0.0029756	0.00851024	0.00366572	0.00363821	0.00414969	0.00430592	0.0039778	0.00444964	0.00492581	0.00433159	0.00483859	0.00437644	0.00514197	0.00697513	0.00710161	0.0066174	0.00594693	0.00602137	0.00733177	0.0069069	0.00649288	0.00688521	0.00643803	0.00790066	0.00837609	0.00827377	0.00621395	0.00536196	0.00657562	0.0076598	0.00628891	0.00654424	0.00555057	0.00737408	0.0057413
D_0__Bacteria;D_1__Bacteroidetes;D_2__Bacteroidia;D_3__Chitinophagales;D_4__Chitinophagaceae;D_5__uncultured	0.00315866	0.0060701	0.00685501	0.00492749	0.00777104	0.00880156	0.000823462	0.00465835	0.0201066	0.00561996	0.00675936	0.00810222	0.00684654	0.00547157	0.00786682	0.00818922	0.00584954	0.00886337	0.00677878	0.00656045	0.0113364	0.00854534	0.00785816	0.0108877	0.0101008	0.00942382	0.0114664	0.00974619	0.0120275	0.0111675	0.0108803	0.0107869	0.0135591	0.00850979	0.00542657	0.00807907	0.011513	0.00940712	0.0107244	0.0100092	0.0095023	0.0148598
D_0__Bacteria;D_1__Bacteroidetes;D_2__Bacteroidia;D_3__Chitinophagales;D_4__Chitinophagaceae;__	0	0.000107246	0	0	0	8.89047e-05	0	0	0	3.64144e-05	4.70053e-05	0.000103273	0.000190844	0.000111893	0	0	4.33701e-05	4.42892e-05	0	0	0	0	3.59641e-05	0.000251532	0.000158779	0	9.02863e-05	0	7.41675e-05	9.31923e-05	0.000242682	0.000200903	0.000505472	0.000360504	0.000129204	0.000395645	0.000186257	0	8.5967e-05	0.000181986	0.000112011	0.000142883
D_0__Bacteria;D_1__Bacteroidetes;D_2__Bacteroidia;D_3__Chitinophagales;D_4__Saprospiraceae;D_5__Haliscomenobacter	0.000585507	0.000579126	0.000581637	0.000479875	0.000355248	0.000711238	0	0.000465151	0.000561115	0.000412696	0.000329037	0.000394314	0.0004294	0.000553871	0.000630442	0.000429544	0.000433701	0.000664338	0.000417798	0.000464382	0.000539826	0	0.000503498	0.000341364	0.00048855	0.000326283	0.000474003	0.000329449	0.000309031	0.000411599	0.000256165	0.000479075	0.000203962	0.000275121	0.000400532	0.000379819	0.000267744	0.000388464	0.000247155	0.000545958	0.0006534	0.000389681
D_0__Bacteria;D_1__Bacteroidetes;D_2__Bacteroidia;D_3__Chitinophagales;D_4__Saprospiraceae;D_5__Lewinella	0.00040061	0.000579126	0.000373909	0.000503283	0.000532872	0.000711238	0	0.000478832	0.000187038	0.000206348	0.00035724	0.000253488	0.000345905	0.000402815	0.000374611	0.000485329	0.000542126	0.000470573	0.000167119	0.000329289	0.000284119	0.000292649	0.000341659	0.000305431	0.000403053	0.000556601	0.000440146	0.000219632	0.000383199	0.000396067	0.000188753	0.000417259	0.000319245	0.000113843	0.000297169	0.000269038	0.000279385	0.000167984	0.000214917	0.000103992	0.000149348	0.00020783
D_0__Bacteria;D_1__Bacteroidetes;D_2__Bacteroidia;D_3__Chitinophagales;D_4__Saprospiraceae;D_5__OLB8	0.00169489	0.00326026	0.00282509	0.00285584	0.00455161	0.00271159	0	0.00192901	0.00252502	0.00182072	0.0017956	0.00191524	0.00178916	0.00174553	0.00232076	0.00239317	0.00248294	0.00248573	0.00186965	0.00248233	0.00301166	0.00339472	0.00431569	0.00366518	0.00228397	0.004472	0.00239259	0.00190806	0.00154516	0.00137459	0.00219762	0.00220993	0.0025717	0.00195431	0.00338514	0.00197822	0.00185092	0.00233078	0.00212768	0.00270379	0.00418176	0.00185748
D_0__Bacteria;D_1__Bacteroidetes;D_2__Bacteroidia;D_3__Chitinophagales;D_4__Saprospiraceae;D_5__Phaeodactylibacter	0.000554691	0.000664922	0.000789364	0.000948045	0.00128777	0.00111131	0	0.000519875	0	0.000436973	0.000488855	0.000337984	0.000381688	0.000721711	0.000630442	0.000669419	0.000910771	0.000880248	0.000313349	0.000523485	0.000752916	0.000838926	0.000971031	0.000556963	0.000683969	0.00092127	0.000790005	0.000658897	0.000778758	0.000582452	0.000701083	0.00111269	0.000567547	0.000844338	0.000956109	0.000553903	0.000407436	0.000419961	0.000634006	0.000402969	0.000914759	0.000636479
D_0__Bacteria;D_1__Bacteroidetes;D_2__Bacteroidia;D_3__Chitinophagales;D_4__Saprospiraceae;D_5__uncultured	0.0526956	0.0763802	0.0793103	0.0659769	0.100802	0.0963282	0.00316716	0.0418294	0.0516226	0.0486496	0.0510854	0.0488574	0.0613445	0.0677904	0.0800479	0.0646212	0.0578828	0.0726287	0.0415083	0.0481775	0.0614834	0.0647534	0.0708673	0.0541871	0.0485008	0.0612261	0.0526595	0.0368159	0.0421395	0.0401193	0.0515296	0.0604871	0.0485164	0.0478806	0.0489295	0.0576613	0.0441195	0.0471091	0.0402218	0.0372681	0.0585633	0.034266
D_0__Bacteria;D_1__Bacteroidetes;D_2__Bacteroidia;D_3__Chitinophagales;D_4__uncultured;D_5__metagenome	0.000878261	0.000622024	0.000955546	0.000877819	0.000999134	0.00142248	0	0.000697727	0.000561115	0.000704012	0.000676876	0.000798017	0.00090651	0.00088955	0.000813179	0.00123285	0.00114931	0.00126224	0.000710257	0.000658578	0.00123592	0.00171687	0.00138462	0.00138342	0.00130687	0.00122836	0.00141072	0.000809894	0.00107543	0.00117267	0.00119993	0.00101997	0.00133906	0.00068306	0.000710622	0.00142432	0.0011641	0.00119689	0.00125727	0.00137789	0.00121346	0.00105214
D_0__Bacteria;D_1__Bacteroidetes;D_2__Bacteroidia;D_3__Chitinophagales;D_4__uncultured;D_5__uncultured Bacteroidetes bacterium	0	0	0	0	0	0	0	0	0	0	0	0	0	0	0	0	0	0	0	0	0	0	0	0	0	0	0	0	0	0	0	0	0	0	0	0	0	0	0	0	0	6.49469e-05
D_0__Bacteria;D_1__Bacteroidetes;D_2__Bacteroidia;D_3__Chitinophagales;D_4__uncultured;D_5__uncultured Cytophagales bacterium	0.000477651	0.000579126	0.000955546	0.000643734	0.000954728	0.00120021	0	0.000458311	0.000841672	0.000825393	0.000836694	0.00126744	0.000978077	0.000598628	0.000986779	0.000836773	0.000639709	0.000808278	0.000929601	0.000709238	0.00205986	0.0019705	0.00133067	0.00246142	0.00199084	0.00132433	0.00194116	0.00172961	0.00208905	0.002423	0.002292	0.00194721	0.0025983	0.00160329	0.00121452	0.00198614	0.0022118	0.00201581	0.00221365	0.00230082	0.00173618	0.00258489
D_0__Bacteria;D_1__Bacteroidetes;D_2__Bacteroidia;D_3__Chitinophagales;D_4__uncultured;D_5__uncultured Saprospiraceae bacterium	0.000493059	0.000900862	0.000789364	0.00038624	0.000510669	0.000577881	0	0.000526715	0.00121575	0.00160223	0.00152297	0.00163359	0.00418665	0.00472748	0.00497044	0.00584068	0.00526946	0.00470573	0.00334239	0.00328445	0.00598071	0.00840877	0.00697704	0.00736628	0.00510534	0.00537407	0.00516889	0.00362393	0.00445005	0.00392184	0.00556821	0.0047753	0.00624302	0.00462963	0.00255824	0.00424922	0.00476118	0.00434659	0.00318078	0.00293777	0.00393907	0.00372795
D_0__Bacteria;D_1__Bacteroidetes;D_2__Bacteroidia;D_3__Chitinophagales;D_4__uncultured;D_5__uncultured Sphingobacteriia bacterium	0	0	0	0	0	0	0	0	0	0	0	0	0	0	0	0	0	0	0	0	0	0	7.19282e-05	5.38996e-05	9.77099e-05	0	0.000146715	4.11811e-05	6.18062e-05	3.88301e-05	0	3.09081e-05	0	5.69217e-05	0	0	0	0	0	0	0	0
D_0__Bacteria;D_1__Bacteroidetes;D_2__Bacteroidia;D_3__Chitinophagales;D_4__uncultured;D_5__uncultured bacterium	0.0053466	0.00797907	0.00789364	0.00716301	0.00936966	0.00871266	0.000316716	0.00548605	0.00720097	0.00552285	0.00555603	0.00615881	0.00617858	0.00791644	0.00827798	0.00869129	0.00824573	0.00875819	0.00699812	0.00943117	0.0112937	0.011901	0.013055	0.0117681	0.0123115	0.013512	0.0115228	0.00959519	0.011224	0.00941242	0.0142374	0.0148359	0.0128319	0.0115646	0.0129721	0.012447	0.0115246	0.011108	0.0098862	0.0115821	0.0167084	0.0100278
D_0__Bacteria;D_1__Bacteroidetes;D_2__Bacteroidia;D_3__Chitinophagales;D_4__uncultured;D_5__uncultured delta proteobacterium	0.00576262	0.00780747	0.0102617	0.00498601	0.00726037	0.00760135	0	0.00287983	0.00701393	0.00492808	0.00502017	0.00545468	0.00650063	0.00653456	0.00748307	0.00706237	0.0060176	0.00745719	0.00421976	0.00481269	0.00741551	0.00854534	0.00694107	0.0105643	0.00749924	0.00612261	0.00758405	0.00641052	0.00541423	0.00584005	0.0084804	0.00772702	0.00953302	0.00626138	0.0037986	0.00524625	0.00866093	0.00721283	0.0075436	0.00768241	0.00896091	0.00992388
D_0__Bacteria;D_1__Bacteroidetes;D_2__Bacteroidia;D_3__Chitinophagales;D_4__uncultured;__	0.0013251	0.00152289	0.00265891	0.000807594	0.00179844	0.000844595	0.000443403	0.00102607	0.00112223	0.00125023	0.00146657	0.00172747	0.00244519	0.00223786	0.00226594	0.00250474	0.00203839	0.00311132	0.00201588	0.00178154	0.00302587	0.00284845	0.00273327	0.00301838	0.00218626	0.0022264	0.00279888	0.0018806	0.00313976	0.00184831	0.00377506	0.00296718	0.00310377	0.00235276	0.00149877	0.00200196	0.00313144	0.00289773	0.0022244	0.00243081	0.003323	0.00241602
D_0__Bacteria;D_1__Bacteroidetes;D_2__Bacteroidia;D_3__Chitinophagales;__;__	0.000261937	0.000450431	0.000789364	0.000140451	0.000510669	0.000622333	0	0.000123128	0.00102871	0.000412696	0.000253829	0.000394314	0.000226628	0.000212597	0.000210147	0.000373759	0.000184323	0.0004595	0.000156674	0.000211083	0.000440385	0.000643827	0.00079121	0.000664762	0.000647328	0.000537407	0.000598147	0.000590262	0.000309031	0.000232981	0.0004584	0.000309081	0.000390189	0.00068306	0.000452214	0.00084668	0.000547129	0.000419961	0.000558785	0.000467964	0.000504051	0.000311745
D_0__Bacteria;D_1__Bacteroidetes;D_2__Bacteroidia;D_3__Cytophagales;D_4__Amoebophilaceae;D_5__Candidatus Amoebophilus	0	0	0	0	0	0	0	0	0	0	0	0	2.38555e-05	0	0	0	0	1.10723e-05	0	0	0	0	0	0	0	0	0	0	0	0	0	0	0	0	0	0	0	0	0	0	0	0
D_0__Bacteria;D_1__Bacteroidetes;D_2__Bacteroidia;D_3__Cytophagales;D_4__Amoebophilaceae;D_5__uncultured	0	0	0	0	0	0	0	1.36809e-05	0	0	0	0	0	0	0	0	0	0	2.08899e-05	0	0	0	0	0	0	0	0	0	0	0	0	0	0	1.89739e-05	2.58408e-05	0	0	0	0	0	0	0
D_0__Bacteria;D_1__Bacteroidetes;D_2__Bacteroidia;D_3__Cytophagales;D_4__Cyclobacteriaceae;D_5__Algoriphagus	0	0	0	0	0	0	0	0	0	0	0	0	0	0	0	0	0	0	0	0	0	0	0	0	0	0	0	0	8.65287e-05	0	0	0	0	0	0	0	0	0	0	0	0	0
D_0__Bacteria;D_1__Bacteroidetes;D_2__Bacteroidia;D_3__Cytophagales;D_4__Cytophagaceae;D_5__Cytophaga	0	0	0	0	0	0	0	0	0	0	1.88021e-05	0	0	8.95145e-05	0	4.46279e-05	3.25276e-05	7.19699e-05	4.17798e-05	5.91032e-05	0.000184677	0	0.000233767	0.000107799	3.66412e-05	0	4.51432e-05	0	0	6.98942e-05	0	6.18162e-05	0	3.79478e-05	0	6.33032e-05	0	0	0	0	0	0
D_0__Bacteria;D_1__Bacteroidetes;D_2__Bacteroidia;D_3__Cytophagales;D_4__Hymenobacteraceae;D_5__Pontibacter	0.00294294	0.00293853	0.003656	0.0027388	0.00281978	0.00453414	0.0027871	0.00359124	0.00355373	0.00491594	0.00586626	0.00577389	0.0063575	0.00250641	0.00479684	0.00202499	0.00186491	0.00243591	0.00310215	0.00184064	0.00221613	0.00140471	0.00165435	0.00213802	0.00211298	0.00142029	0.0015913	0.00200415	0.0013721	0.00190268	0.00148306	0.00122087	0.00134792	0.00167919	0.00122744	0.000981199	0.000908001	0.00119689	0.00161188	0.00120891	0.000933428	0.000935235
D_0__Bacteria;D_1__Bacteroidetes;D_2__Bacteroidia;D_3__Cytophagales;D_4__Microscillaceae;D_5__OLB12	0	0	0	0	0	0	0	0	0	0	0	2.81653e-05	0	0	0	0	2.71063e-05	0	0	0	0	0	0	0	0	0	0	0	0	0	0	0	0	0	0	0	0	0	0	0	0	0
D_0__Bacteria;D_1__Bacteroidetes;D_2__Bacteroidia;D_3__Cytophagales;D_4__Microscillaceae;D_5__Siphonobacter	0	0	0	0	4.4406e-05	0	0	4.78832e-05	0	0	0	0	0	0	0	0	0	0	0	0	0	0	0	0	0	0	0	0	0	0	0	0	0	0	0	0	0	0	0	0	0	0
D_0__Bacteria;D_1__Bacteroidetes;D_2__Bacteroidia;D_3__Cytophagales;D_4__Microscillaceae;D_5__uncultured	0.00201846	0.00328171	0.00378064	0.00238767	0.00315282	0.00302276	0	0.00169643	0.00692042	0.00358075	0.00292373	0.0041403	0.00319664	0.00265187	0.00332581	0.00234297	0.0018107	0.00303935	0.0024859	0.00193352	0.00383561	0.00318012	0.00284116	0.00289261	0.00481221	0.00264865	0.0043676	0.0037063	0.00469727	0.00423248	0.00490758	0.00347716	0.00417679	0.00510398	0.00369523	0.00923435	0.00555277	0.00437809	0.00645827	0.00548558	0.00347235	0.00665056
D_0__Bacteria;D_1__Bacteroidetes;D_2__Bacteroidia;D_3__Cytophagales;D_4__Spirosomaceae;D_5__Arsenicibacter	0	0	0	0	0	0	0	4.10428e-05	0	0	0	0	0	0	0	0	0	0	0	0	0	0	0	0	0	0	0	0	0	0	0	0	0	0	0	0	0	0	0	0	0	0
D_0__Bacteria;D_1__Bacteroidetes;D_2__Bacteroidia;D_3__Cytophagales;D_4__Spirosomaceae;D_5__Flectobacillus	6.16323e-05	0	0	0.000304311	0.000155421	0	0	0	0	0	0	0	0.00010735	5.59466e-05	0	0	0	0	0	0	0	0	0	0	0.000109924	0	0	0	0	0	0	0	0	9.48695e-05	0.000193806	4.74774e-05	3.49231e-05	0	0	0	0	0
D_0__Bacteria;D_1__Bacteroidetes;D_2__Bacteroidia;D_3__Cytophagales;D_4__Spirosomaceae;D_5__Fluviimonas	6.16323e-05	0	0	0	0	0	0	0	0	0	0	0	0	0	0	0	0	0	0	0	0	0	0	0	0	0	0	0	0	0	0	0	0	0	0	0	0	0	0	0	0	0
D_0__Bacteria;D_1__Bacteroidetes;D_2__Bacteroidia;D_3__Cytophagales;D_4__Spirosomaceae;D_5__Lacihabitans	0.000107857	0	0	4.6817e-05	0	0	0	8.20855e-05	0	0.000279177	0.000253829	0.000234711	9.54221e-05	0.000145461	0.000301516	9.48343e-05	5.96338e-05	0.000138404	0.000135784	0.00015198	0.00014206	7.80396e-05	0.000269731	0.000251532	0.000158779	0.00030709	0.000203144	0.000329449	0.000556256	0.000279577	0.000390988	0.000494529	0.000363585	0.00012333	0.000142124	0.000197822	0.00033759	0.000188982	0.000171934	0	0.000448045	0.000116904
D_0__Bacteria;D_1__Bacteroidetes;D_2__Bacteroidia;D_3__Cytophagales;D_4__Spirosomaceae;D_5__Larkinella	0	4.28982e-05	0	0	0	0	0	0	0	0	1.88021e-05	0	0	0	0	0	0	0	0	0	0	0	0	0	4.8855e-05	0	0	0	0	0	0	0	0	0	0	0	0	0	0	0	0	0
D_0__Bacteria;D_1__Bacteroidetes;D_2__Bacteroidia;D_3__Cytophagales;D_4__Spirosomaceae;D_5__Pseudarcicella	0	0	0	0	0	0	0	0	0	0	0	0	0	1.6784e-05	3.65474e-05	0	0	0	0	0	0	0	0	0	3.66412e-05	0	0	0	0	0	0	0	0	0	3.87612e-05	0	0	0	0	0	0	0
D_0__Bacteria;D_1__Bacteroidetes;D_2__Bacteroidia;D_3__Cytophagales;D_4__Spirosomaceae;D_5__Runella	0.000909077	0.00150144	0.00141255	0.0013694	0.000754901	0.000844595	0.000253373	0.000841377	0	0.000958912	0.00079909	0.00122989	0.00115699	0.00151615	0.00167204	0.00132768	0.00108425	0.00182139	0.00110717	0.000852774	0.00181836	0.00107305	0.00122278	0.00107799	0.00190534	0.00190012	0.00189601	0.0010158	0.00173057	0.0016231	0.00211673	0.00165358	0.00162283	0.00236225	0.00151169	0.00200196	0.00274728	0.00205781	0.00192351	0.00103992	0.00140014	0.00157171
D_0__Bacteria;D_1__Bacteroidetes;D_2__Bacteroidia;D_3__Cytophagales;D_4__Spirosomaceae;D_5__uncultured	0	0	0	0	0	0	0	0	0	7.28288e-05	4.70053e-05	5.63306e-05	0.00010735	6.15412e-05	0.000127916	8.36773e-05	7.58976e-05	9.96507e-05	0.000146229	2.53299e-05	0	0.000195099	0.000107892	0	0.000183206	0.000191931	0.00021443	9.60892e-05	0.000173057	0.000132022	0.000364024	0.000200903	0.00025717	0.000151791	0.000116284	0.000189909	4.65641e-05	0	7.52211e-05	0.00012999	0.000149348	5.19575e-05
D_0__Bacteria;D_1__Bacteroidetes;D_2__Bacteroidia;D_3__Cytophagales;D_4__Spirosomaceae;D_5__uncultured bacterium	0.00040061	0.000750719	0.000664728	0.000608621	0.000710495	0.000577881	0	0.00058828	0.000374076	0.000813255	0.000526459	0.000497587	0.000978077	0.000788846	0.00117865	0.000942765	0.000628866	0.000924537	0.000731147	0.000861217	0.00110806	0.000995005	0.00127673	0.000485097	0.00105038	0.00165061	0.00109472	0.00064517	0.000642785	0.000434897	0.000755012	0.000741794	0.000603019	0.000483834	0.000542657	0.000727986	0.000232821	0.000461957	0.000386851	0.000194985	0.00052272	0.000311745
D_0__Bacteria;D_1__Bacteroidetes;D_2__Bacteroidia;D_3__Cytophagales;D_4__Spirosomaceae;__	0	0	0	0	0	0	0	0	0	0	0	0	0	0	0	0	0	0	0	0	0	0	0	0	0	0	6.77147e-05	0	0	0	0	0	0	5.69217e-05	0	3.16516e-05	4.65641e-05	0.00010499	7.52211e-05	0	5.60057e-05	6.49469e-05
D_0__Bacteria;D_1__Bacteroidetes;D_2__Bacteroidia;D_3__Cytophagales;__;__	0.000539283	0.000428982	0.000373909	0.000280902	0.000510669	0.000355619	0	0.00014365	0.000187038	0.000109243	0.00017862	0.000281653	0.0002147	7.27305e-05	0.000191874	0.000217561	9.75827e-05	0.000171621	0.000146229	0.000244856	0.000241501	0.000214609	8.99103e-05	0.000377297	0.000341985	0.000230317	0.000169287	0.000439265	0.000531534	0.00048926	0.000606706	0.000525437	0.000478868	0.000540756	0.000490975	0.000451035	0.000442359	0.000356967	0.000268647	7.7994e-05	0.00039204	0.00020783
D_0__Bacteria;D_1__Bacteroidetes;D_2__Bacteroidia;D_3__Flavobacteriales;D_4__Crocinitomicaceae;D_5__Crocinitomix	0.000138673	0.000300287	0.000290818	7.02255e-05	0.000155421	0.000133357	0	6.15641e-05	0	0	0	3.75537e-05	0	1.6784e-05	0	0	0	2.76807e-05	3.13349e-05	4.22165e-05	0	0.000117059	8.99103e-05	0	0.000183206	0	6.77147e-05	0.000178451	0.00029667	0.000264045	0.000417953	0.000169994	0.000301509	0.000369991	0.000167965	0.000284864	0.000384154	0.000514452	0.000634006	0.000571956	0.000354703	0.000857299
D_0__Bacteria;D_1__Bacteroidetes;D_2__Bacteroidia;D_3__Flavobacteriales;D_4__Crocinitomicaceae;D_5__Fluviicola	0	4.28982e-05	0	5.85213e-05	6.66089e-05	0	0	0	0	3.64144e-05	3.76042e-05	0.000150215	7.15666e-05	3.91626e-05	0	0	0	0	0	1.68866e-05	0	9.75496e-05	3.59641e-05	8.98327e-05	8.54962e-05	0.000115159	9.02863e-05	0.000164724	0.000247225	0.000271811	0.000350541	0.000417259	0.000274906	0.000474347	0.000219647	0.000340254	0.000395795	0.000461957	0.000322376	0.000441966	0.000354703	0.000454628
D_0__Bacteria;D_1__Bacteroidetes;D_2__Bacteroidia;D_3__Flavobacteriales;D_4__Cryomorphaceae;D_5__NS10 marine group	0	0	0	0	0	0	0	0	0	0	0	0	0	0	0	0	0	0	0	0	0	0	0	0	0	0	0	2.7454e-05	0	0	0	0	9.75471e-05	0	0	2.37387e-05	0	5.24951e-05	0	0	0	3.89681e-05
D_0__Bacteria;D_1__Bacteroidetes;D_2__Bacteroidia;D_3__Flavobacteriales;D_4__Flavobacteriaceae;D_5__Flavobacterium	0.00249611	0.00205911	0.00141255	0.00131088	0.00173183	0.00168919	0.0019003	0.00221631	0.00271205	0.0048067	0.00565944	0.00460033	0.00410315	0.00307706	0.00315221	0.00315185	0.00235283	0.00206498	0.0033215	0.0026512	0.00454591	0.00694553	0.00467533	0.00362924	0.00458015	0.00462554	0.0049996	0.00614971	0.00604465	0.00438004	0.00740181	0.00619707	0.00567547	0.00541705	0.00496143	0.00557859	0.00543636	0.00440959	0.00371807	0.00363972	0.0039764	0.00396176
D_0__Bacteria;D_1__Bacteroidetes;D_2__Bacteroidia;D_3__Flavobacteriales;D_4__NS9 marine group;D_5__metagenome	0.00101693	0.00158723	0.00191109	0.00156837	0.00204267	0.00208926	0	0.00115604	0.0019639	0.00177217	0.00168279	0.00184013	0.00143133	0.00162245	0.00185478	0.00105991	0.00136074	0.00119027	0.000825151	0.00104697	0.00116489	0.00208756	0.00156444	0.00154512	0.00116031	0.00178496	0.000880292	0.000988346	0.00103834	0.000706708	0.00103814	0.00146813	0.00123264	0.00150842	0.00122744	0.00180414	0.00121067	0.0010184	0.000999366	0.000844935	0.00117612	0.000649469
D_0__Bacteria;D_1__Bacteroidetes;D_2__Bacteroidia;D_3__Flavobacteriales;D_4__NS9 marine group;D_5__uncultured Bacteroidetes bacterium	0	0	0	0	0	0	0	0	0	0	1.88021e-05	0	0	0	0	0	0	0	0	0	0	0	0	0	0	0	5.6429e-05	0	0	0	0	0	0	0	0	0	2.32821e-05	0	3.22376e-05	0	0	0
D_0__Bacteria;D_1__Bacteroidetes;D_2__Bacteroidia;D_3__Flavobacteriales;D_4__NS9 marine group;D_5__uncultured sludge bacterium	0	0	0	0	0	0	0	4.10428e-05	0	0	0	0	0	0	0	0	0	0	0	0	0	0	0	0	0	0.000249511	0	0	0	5.43622e-05	0	0.000108178	0.000150755	0	0	0.000142432	0.000151333	0	6.44752e-05	7.7994e-05	0	0
D_0__Bacteria;D_1__Bacteroidetes;D_2__Bacteroidia;D_3__Flavobacteriales;D_4__NS9 marine group;__	0	0	0	0	0	0	0	0	0	0	0	0	0	0	0	0	0	0	0	0	0	0	0	0	0	0	4.51432e-05	0	0	0	0	0.000108178	5.32075e-05	9.48695e-05	0	0.000102868	0.000104769	0	5.37294e-05	5.1996e-05	0	0
D_0__Bacteria;D_1__Bacteroidetes;D_2__Bacteroidia;D_3__Flavobacteriales;D_4__Weeksellaceae;D_5__Chryseobacterium	0.000939893	0.000450431	0.000540091	0.000784185	0.000643886	0.000444523	0.000823462	0.000643003	0.000841672	0.00135947	0.00113753	0.000732298	0.00153868	0.00107977	0.000639579	0.000658262	0.000352382	0.000481645	0.000762482	0.000785228	0.000923387	0.00120961	0.00116883	0.000862394	0.00139237	0.00161222	0.00136558	0.000562808	0.00111251	0.000799901	0.00129431	0.00139086	0.00111736	0.000692547	0.000684781	0.00065677	0.00109426	0.000493454	0.000279393	0.000337974	0.000410708	0.000259787
D_0__Bacteria;D_1__Bacteroidetes;D_2__Bacteroidia;D_3__Flavobacteriales;D_4__Weeksellaceae;D_5__Cloacibacterium	0.0154389	0.00613444	0.00149564	0.00429546	0.00315282	0.00213371	0.0447203	0.0198237	0.00411484	0.0104631	0.00834814	0.00351128	0.00858799	0.00541563	0.00236644	0.00526609	0.00409305	0.00182139	0.00426154	0.00342798	0.00299746	0.00634072	0.0037043	0.00152716	0.0026626	0.00314767	0.00119629	0.00462601	0.00385671	0.00174736	0.0058109	0.00310626	0.00120604	0.00277968	0.00438001	0.00246882	0.00310816	0.00235178	0.000870416	0.00201484	0.00229623	0.00136388
D_0__Bacteria;D_1__Bacteroidetes;D_2__Bacteroidia;D_3__Flavobacteriales;D_4__Weeksellaceae;D_5__Elizabethkingia	0	8.57964e-05	0	0	0	0	0	0	0	0	2.82032e-05	0	0	0	0	0	0	0	0	0	0	0	0	0	0	0	0	0	0	0	0	0	0	0	0	0	0	0	0	0	0	0
D_0__Bacteria;D_1__Bacteroidetes;D_2__Bacteroidia;D_3__Flavobacteriales;D_4__Weeksellaceae;D_5__Empedobacter	0.000154081	0	0	0.000128747	0	0	0.000443403	0.000136809	0	0.000206348	0.000159818	5.63306e-05	7.15666e-05	9.51092e-05	7.30947e-05	0.000139462	4.87913e-05	7.19699e-05	0.000125339	3.37732e-05	0.000170471	7.80396e-05	0.000125874	0	0.000268702	0.000211124	0.000191858	0.000288268	0.000222502	0.000100958	0.000404471	0.000417259	0.000159623	0.000237174	0.000542657	0.000284864	0.000582052	0.000503953	0.00012895	5.1996e-05	0.000168017	0.000103915
D_0__Bacteria;D_1__Bacteroidetes;D_2__Bacteroidia;D_3__Flavobacteriales;D_4__Weeksellaceae;D_5__uncultured Wautersiella sp.	0	0	0	0	0	0	0	0	0	0	0	0	0	0	0	0	0	0	0	0	0	0	0	0	0	0	0	6.86351e-05	0	0	0	0	0	0	0	0	0	0	0	0	0	0
D_0__Bacteria;D_1__Bacteroidetes;D_2__Bacteroidia;D_3__Flavobacteriales;D_4__Weeksellaceae;__	0.000231121	0.000278838	0.000207727	0.000280902	0.000288639	0.000355619	0	0.000239416	0.000467596	0.000424835	0.000366641	0.000394314	0.000751449	0.000414005	0.000758358	0.000429544	0.000395752	0.000481645	0.000459578	0.000506598	0.00129274	0.000565787	0.000647354	0.000610863	0.000989313	0.0013819	0.00125272	0.00130407	0.00140918	0.00143671	0.00106511	0.000865426	0.00119717	0.0014515	0.000891507	0.00119485	0.00123395	0.0010499	0.000752211	0.000818937	0.00108278	0.000675447
D_0__Bacteria;D_1__Bacteroidetes;D_2__Bacteroidia;D_3__Flavobacteriales;__;__	0	0	0	0	0	0	0	3.42023e-05	0	0	0	0.000112661	0	5.03519e-05	5.48211e-05	4.46279e-05	1.08425e-05	0	0	0	0.000113648	0.000195099	7.19282e-05	0.000305431	0.000305344	3.83862e-05	0.00021443	0.000164724	0.000111251	0.000318407	0.000121341	0	0.000195094	0.000199226	0	0.000166171	0.000104769	0.000188982	0.000236409	0.000103992	0	0.000181851
D_0__Bacteria;D_1__Bacteroidetes;D_2__Bacteroidia;D_3__SM1A07;D_4__metagenome;D_5__	0.000107857	8.57964e-05	0.000166182	7.02255e-05	0.000111015	0	0	0	0	0	0	4.69422e-05	0	6.15412e-05	8.22316e-05	3.90494e-05	1.62638e-05	2.21446e-05	0	0	0	7.80396e-05	0	0	4.8855e-05	0.000115159	3.38574e-05	6.86351e-05	6.18062e-05	5.43622e-05	8.08942e-05	9.27242e-05	0	8.53825e-05	7.75224e-05	0.000102868	0	0	0	3.8997e-05	0	0
D_0__Bacteria;D_1__Bacteroidetes;D_2__Bacteroidia;D_3__SM1A07;D_4__uncultured Bacteroidetes bacterium;D_5__	0	0	0	0	0	0	0	0	0	0	0	0	0	4.47572e-05	0	2.2314e-05	0	0	9.40046e-05	3.37732e-05	0	0	0	0	0.000256489	0.000191931	0.000146715	0.000178451	0	0.000240747	9.43765e-05	0.000185448	0.000266038	5.69217e-05	0	0.000118693	0	5.24951e-05	0	0	0	0
D_0__Bacteria;D_1__Bacteroidetes;D_2__Bacteroidia;D_3__SM1A07;D_4__uncultured bacterium;D_5__	0.000955301	0.000364635	0.000373909	0.000187268	8.88119e-05	0.000133357	0	0.000164171	0	9.71051e-05	9.40106e-05	0.000103273	0.000489038	0.000145461	0.000191874	0.000189669	6.50551e-05	0.000249127	0.000146229	0.000160423	0.000340943	0.000253629	0.000341659	0.000215599	0.000329771	0.000153545	0.000451432	0	0.000123612	0.000186385	0	7.72702e-05	3.54717e-05	9.48695e-05	9.04428e-05	0.000142432	0	3.14971e-05	5.37294e-05	0.000194985	3.73371e-05	0.000155872
D_0__Bacteria;D_1__Bacteroidetes;D_2__Bacteroidia;D_3__SM1A07;__;__	0	0	0	0	0	0	0	0	0	0	8.46095e-05	5.63306e-05	0	0	0	0	0	3.32169e-05	0	0	0	0	0	0	0	0	0	0	0	0	0	0	0	0	0	0	0	0	0	0	0	0
D_0__Bacteria;D_1__Bacteroidetes;D_2__Bacteroidia;D_3__Sphingobacteriales;D_4__AKYH767;D_5__Bacteroidetes bacterium OLB10	0.00110938	0.00169448	0.001828	0.00104168	0.00217589	0.00160028	0	0.00110131	0.00327317	0.00134733	0.00125034	0.00122989	0.00113314	0.00148818	0.00172686	0.00156198	0.00137158	0.00132868	0.00131606	0.00141848	0.00211669	0.00296551	0.00273327	0.00273092	0.00361527	0.00395378	0.00374688	0.00270422	0.00368365	0.00272587	0.00450311	0.00441986	0.00435415	0.00410785	0.00410869	0.0049693	0.00413257	0.00385314	0.00224589	0.00284678	0.00449912	0.00226015
D_0__Bacteria;D_1__Bacteroidetes;D_2__Bacteroidia;D_3__Sphingobacteriales;D_4__AKYH767;D_5__metagenome	0.000570099	0.000815066	0.00108018	0.00105338	0.0014876	0.00124467	0	0.000848217	0.00130927	0.000946774	0.00125034	0.000967009	0.000930366	0.00106858	0.0010416	0.000853509	0.000916193	0.000780597	0.000605807	0.000743011	0.00117909	0.000995005	0.000899103	0.000628829	0.00102595	0.0013819	0.00113986	0.000796167	0.00122376	0.000900859	0.00101118	0.00122087	0.00101094	0.000749469	0.000852746	0.00121859	0.000838155	0.00113389	0.000505056	0.000610953	0.00123212	0.000337724
D_0__Bacteria;D_1__Bacteroidetes;D_2__Bacteroidia;D_3__Sphingobacteriales;D_4__AKYH767;D_5__uncultured Bacteroidetes bacterium	0	4.28982e-05	0	0	0	0	0	0	0	0	0	0	0	0	0	0	0	0	0	0	0	0	0	0	0	0	0	0	0	0	0	0	0	0	0	0	0	0	0	0	0	0
D_0__Bacteria;D_1__Bacteroidetes;D_2__Bacteroidia;D_3__Sphingobacteriales;D_4__AKYH767;D_5__uncultured bacterium	0.00143295	0.00223071	0.00199418	0.00177905	0.00228691	0.00248933	0.000126687	0.00130653	0.00140279	0.00180858	0.00157938	0.00231894	0.00158639	0.00219311	0.00210147	0.0017907	0.0018866	0.00161102	0.00182787	0.00204328	0.00377878	0.00476042	0.00356045	0.00406044	0.00295573	0.0033588	0.00286659	0.00247086	0.00255878	0.00211236	0.00318184	0.00356988	0.00318358	0.00248558	0.00204142	0.00316516	0.00229328	0.00227829	0.00178381	0.0013519	0.00227756	0.00136388
D_0__Bacteria;D_1__Bacteroidetes;D_2__Bacteroidia;D_3__Sphingobacteriales;D_4__AKYH767;D_5__uncultured bacterium PHOS-HE51	0	0	0	0	0	0	0	0	0	0	0	0	0	0	0	0	0	0	0	0	0	0	0	0	0	0	0	0	3.70837e-05	3.88301e-05	0	4.63621e-05	0	0	0	2.37387e-05	0	0	0	0	0	0
D_0__Bacteria;D_1__Bacteroidetes;D_2__Bacteroidia;D_3__Sphingobacteriales;D_4__AKYH767;__	0.00183356	0.00341041	0.00328209	0.0024813	0.00399654	0.00328947	0.000253373	0.00191533	0.00233798	0.00155368	0.00167339	0.00199035	0.00189651	0.00183505	0.00212888	0.00137789	0.00151253	0.00148922	0.00151452	0.00147758	0.00279857	0.00204854	0.00165435	0.00208412	0.00145344	0.00197689	0.00176058	0.00171588	0.00150807	0.00142895	0.00196842	0.00196266	0.00162283	0.00219148	0.00174425	0.0026983	0.0029219	0.00184783	0.00176232	0.00152088	0.00276295	0.00157171
D_0__Bacteria;D_1__Bacteroidetes;D_2__Bacteroidia;D_3__Sphingobacteriales;D_4__FFCH9454;D_5__metagenome	0	0	0	0	0	0	0	0	0	0	0	0	0	0	0	0	0	0	0	0	0	0	0	7.18662e-05	0	0	0	0	0	0	0	0	0	0	0	0	0	0	0	0	0	0
D_0__Bacteria;D_1__Bacteroidetes;D_2__Bacteroidia;D_3__Sphingobacteriales;D_4__GWF2-29-10;D_5__metagenome	0	0	0	3.51128e-05	0	0	0	0	0	3.64144e-05	1.88021e-05	0	0	0	0	1.1157e-05	2.71063e-05	1.10723e-05	2.08899e-05	6.75465e-05	0	3.90198e-05	0	5.38996e-05	0	0	5.6429e-05	8.23621e-05	0.000173057	0.000108724	0	0	6.20754e-05	1.89739e-05	2.58408e-05	0	2.32821e-05	5.24951e-05	5.37294e-05	0	0	6.49469e-05
D_0__Bacteria;D_1__Bacteroidetes;D_2__Bacteroidia;D_3__Sphingobacteriales;D_4__KD1-131;D_5__uncultured bacterium	0	0	0	0	0	0	0	7.52451e-05	0	0	0	0	0	0	0	0	0	0	4.17798e-05	0	0	0	0	0	0	0	0	0	0	0	0	0	0	0	0	2.37387e-05	0	0	0	0	0	0
D_0__Bacteria;D_1__Bacteroidetes;D_2__Bacteroidia;D_3__Sphingobacteriales;D_4__KD3-93;D_5__metagenome	0	0	0	0	0	0	0	0	0	0	0	0	0	0	0	0	0	0	0	0	0	0	0	0	0	0	0	0	0	0	0	0	0	0	0	0	0	0	0	0	0	7.79362e-05
D_0__Bacteria;D_1__Bacteroidetes;D_2__Bacteroidia;D_3__Sphingobacteriales;D_4__KD3-93;D_5__uncultured Bacteroidetes bacterium	0	0	0	0	0	0	0	0	0	0	0	0	0	0	0	0	0	0	0	0	0	0	0	0	0	0	0	5.49081e-05	0	0	0	0	0	0	0	0	0	0	0	0	0	0
D_0__Bacteria;D_1__Bacteroidetes;D_2__Bacteroidia;D_3__Sphingobacteriales;D_4__KD3-93;D_5__uncultured bacterium	0.00080122	0.00165158	0.00108018	0.000831002	0.00157641	0.00168919	0	0.000807174	0.00168334	0.000958912	0.00139136	0.00126744	0.000978077	0.00134272	0.00134312	0.00141694	0.00133905	0.00180478	0.00141007	0.00122428	0.00248604	0.00282894	0.00233767	0.00235362	0.00218626	0.00232237	0.00314874	0.00186688	0.00325101	0.00240747	0.0035189	0.00367806	0.00347623	0.00301685	0.00226107	0.00369532	0.00215359	0.00171134	0.00149368	0.00105292	0.00115745	0.000610501
D_0__Bacteria;D_1__Bacteroidetes;D_2__Bacteroidia;D_3__Sphingobacteriales;D_4__KD3-93;__	0	0	0	0	0	0	0	0	0	0	0	0	0	0	0	0	0	0	0	0	0	0	0	8.98327e-05	0	0	0	0	8.65287e-05	7.76603e-05	0	0.000169994	6.20754e-05	0	0	6.33032e-05	0.000104769	0	0	0	0	7.79362e-05
D_0__Bacteria;D_1__Bacteroidetes;D_2__Bacteroidia;D_3__Sphingobacteriales;D_4__Lentimicrobiaceae;D_5__Lentimicrobium	6.16323e-05	0	0	3.51128e-05	0	0	0	0	0	0	0	0	0	0	0	0	0	0	4.17798e-05	0	7.10298e-05	9.75496e-05	0	0.000107799	7.32824e-05	0.000172738	0	2.7454e-05	0	0.000100958	0.000337059	0.000200903	0.000221698	0.00012333	0.000245488	0.000205735	0.000325949	0.000272974	0.000150442	0.000363972	0.00026136	0.000298756
D_0__Bacteria;D_1__Bacteroidetes;D_2__Bacteroidia;D_3__Sphingobacteriales;D_4__Lentimicrobiaceae;D_5__uncultured Bacteroidales bacterium	9.24485e-05	0.000150144	0	7.02255e-05	0	0	0.00101349	0.000540396	0.000467596	0.000121381	7.52085e-05	6.57191e-05	0	6.71359e-05	4.56842e-05	0.000100413	6.50551e-05	1.10723e-05	3.13349e-05	9.28764e-05	0	7.80396e-05	0	0	6.10687e-05	0	5.6429e-05	0.000164724	8.65287e-05	0	9.43765e-05	4.63621e-05	4.43396e-05	0	5.16816e-05	0	5.82052e-05	0	0	0	0	9.09256e-05
D_0__Bacteria;D_1__Bacteroidetes;D_2__Bacteroidia;D_3__Sphingobacteriales;D_4__Lentimicrobiaceae;D_5__uncultured bacterium	0	0	0	0	0	0	0	0	0	0	0	0	0	0	0	0	0	0	0	0	0	0	8.99103e-05	0	0	0	5.6429e-05	0	0	0	6.74118e-05	3.09081e-05	0.000248302	4.74347e-05	0	7.12161e-05	0.000244462	0.000251976	0.000214917	0.000324975	0.000205354	9.09256e-05
D_0__Bacteria;D_1__Bacteroidetes;D_2__Bacteroidia;D_3__Sphingobacteriales;D_4__Lentimicrobiaceae;D_5__wastewater metagenome	9.24485e-05	0.000257389	8.3091e-05	0.000222381	0.000244233	0.000266714	0	0.000171011	0	0.000157796	0.000141016	0.000168992	0.000131205	0.000162245	0.000137053	0.000273346	0.000200587	0.00014394	0.000240234	0.000312402	0.000227295	0.000624317	0.000557444	0.000449164	0.000427481	0.000806111	0.000835148	0.000480446	0.000951816	0.00060575	0.00132127	0.00159177	0.00109962	0.00143253	0.00169257	0.00144015	0.00135036	0.00149086	0.000999366	0.00111791	0.00188552	0.000857299
D_0__Bacteria;D_1__Bacteroidetes;D_2__Bacteroidia;D_3__Sphingobacteriales;D_4__Lentimicrobiaceae;__	0	0	0	0	0	0	0	0	0	0	0	0	0	3.35679e-05	0	0	3.25276e-05	2.21446e-05	0	0	0	0	0	0	0	0	0	0	9.889e-05	0	0	0	0.000141887	0.000170765	9.04428e-05	0.000205735	9.31283e-05	6.29941e-05	0.000118205	0	7.46742e-05	0
D_0__Bacteria;D_1__Bacteroidetes;D_2__Bacteroidia;D_3__Sphingobacteriales;D_4__LiUU-11-161;D_5__metagenome	0	0	0	0	0	0	0	0	0	0	0	0	0	0	0	3.34709e-05	4.87913e-05	0	0	0	0	0	0	0	0	7.67725e-05	4.51432e-05	4.11811e-05	0	6.21282e-05	0	3.09081e-05	6.20754e-05	0	0	1.58258e-05	6.98462e-05	6.29941e-05	4.29835e-05	0	0	0
D_0__Bacteria;D_1__Bacteroidetes;D_2__Bacteroidia;D_3__Sphingobacteriales;D_4__LiUU-11-161;D_5__uncultured Bacteroidetes bacterium	9.24485e-05	0.000278838	0.000249273	0.000304311	0.000466263	0.000177809	0.00019003	0.000266778	0	0.000145658	0.000188021	0.00030043	0.000274339	0.00032449	0.000429432	0.000384916	0.00047165	0.000337705	0.000240234	0.00015198	0.000383561	0.000351178	0.000197803	0.000377297	0.000403053	0.000191931	0.000553004	0.000329449	0.000247225	0.000427131	0.000296612	0.000247265	0.000452264	0.00055973	0.00033593	0.000466861	0.000523847	0.000493454	0.000526548	0.000207984	0.000485383	0.00041566
D_0__Bacteria;D_1__Bacteroidetes;D_2__Bacteroidia;D_3__Sphingobacteriales;D_4__LiUU-11-161;D_5__uncultured bacterium	3.08162e-05	0.000107246	0	7.02255e-05	6.66089e-05	8.89047e-05	0	4.10428e-05	0	0	0	7.51075e-05	0	9.51092e-05	4.56842e-05	3.34709e-05	5.42126e-05	2.76807e-05	7.31147e-05	7.59898e-05	0	0.000292649	0.000143856	0.000251532	0.000219847	0.000364669	0.000338574	0.00013727	0.00039556	0.000194151	0.000296612	0.000200903	0.000195094	0.000208713	0.000167965	0.000189909	0.000174616	0.000178483	0.00012895	0.000103992	0.000186686	6.49469e-05
D_0__Bacteria;D_1__Bacteroidetes;D_2__Bacteroidia;D_3__Sphingobacteriales;D_4__LiUU-11-161;__	0	0	0	0	0	0	0	0	0	0	0	0	0	0	0	0	0	0	0	0	0	0	0	0	0	0	0	0	4.9445e-05	0	0	0	0	0	0	4.74774e-05	0	9.44912e-05	0	0	0	0.000181851
D_0__Bacteria;D_1__Bacteroidetes;D_2__Bacteroidia;D_3__Sphingobacteriales;D_4__NS11-12 marine group;D_5__metagenome	0.000292754	0.00047188	0.000249273	0.000421353	0.000399654	0.000177809	0.00038006	0.000314661	0.00102871	0.00032773	0.000526459	0.000591472	0.000357833	0.000296517	0.000557347	0.000468593	0.000417437	0.00035985	0.000470023	0.000447495	0.000923387	0.00144373	0.000809192	0.00163496	0.00116031	0.00122836	0.00117372	0.00186688	0.00205197	0.00184831	0.00167181	0.00106633	0.00199528	0.00138509	0.000891507	0.00179623	0.00264252	0.00170084	0.00204172	0.00168987	0.00141881	0.00328631
D_0__Bacteria;D_1__Bacteroidetes;D_2__Bacteroidia;D_3__Sphingobacteriales;D_4__NS11-12 marine group;D_5__uncultured Sphingobacterium sp.	0	0	0	0	0	0	0.000126687	0	0	0	0	0	0	0	0	0	0	0	0	0	0	0	0	0	0	0	0	0	0	0	0	0	0	0	0	0	0	0	0	0	0	0
D_0__Bacteria;D_1__Bacteroidetes;D_2__Bacteroidia;D_3__Sphingobacteriales;D_4__NS11-12 marine group;D_5__uncultured bacterium	0	0	0	7.02255e-05	0	0	0	0	0	0	0	0.00012205	0	6.15412e-05	7.30947e-05	0	1.08425e-05	3.8753e-05	0.000125339	5.06598e-05	0.000284119	0.000643827	0.000197803	0.000844428	0.000891603	0.000882884	0.000688433	0.00141388	0.00132265	0.00184055	0.00140217	0.0011436	0.00188887	0.000958182	0.000633099	0.00131354	0.00217687	0.00151186	0.00212768	0.00323675	0.00229623	0.00393578
D_0__Bacteria;D_1__Bacteroidetes;D_2__Bacteroidia;D_3__Sphingobacteriales;D_4__NS11-12 marine group;__	0	0.000128695	0	0	0.000133218	0.000133357	0	0.00014365	0.000561115	0.000303453	0.000216224	0.000112661	0.000119278	0.000123082	0.000109642	0.000128305	0.00021685	0.000204837	0.000250679	0.000270186	0.000411973	0.000409708	0.000467533	0.000772561	0.000427481	0.000422249	0.000270859	0.000343176	0.000568617	0.000442663	0.000552777	0.000587254	0.000603019	0.000379478	0.000155045	0.000363993	0.000465641	0.000493454	0.000397597	0.000792939	0.000672068	0.000727405
D_0__Bacteria;D_1__Bacteroidetes;D_2__Bacteroidia;D_3__Sphingobacteriales;D_4__ST-12K33;D_5__uncultured bacterium	7.70404e-05	0	0	0	4.4406e-05	0	0	4.10428e-05	0	0	0	0	0	3.35679e-05	3.65474e-05	7.80989e-05	4.33701e-05	4.98253e-05	0	0.000118206	4.26179e-05	7.80396e-05	0	0	3.66412e-05	0.000172738	0	0.00013727	2.47225e-05	0	0.000121341	0	0	3.79478e-05	0	7.12161e-05	0	0	0	5.1996e-05	0	3.89681e-05
D_0__Bacteria;D_1__Bacteroidetes;D_2__Bacteroidia;D_3__Sphingobacteriales;D_4__ST-12K33;__	0	0	0	0	0	0	0	0	0	0	0	0	0	0	0	5.57849e-05	0	0	0	0	0	0	0	0	0	0	0	0	0	0	0	0	0	0	0	0	0	0	0	0	0	5.19575e-05
D_0__Bacteria;D_1__Bacteroidetes;D_2__Bacteroidia;D_3__Sphingobacteriales;D_4__Sphingobacteriaceae;D_5__Mucilaginibacter	0	0	0	0	0	0	0	4.10428e-05	0	0	0	0	0	0	0	0	0	0	0	0	0	0	0	0	0	0	0	0	0	0	0	0	0	0	0	0	0	0	0	0	0	0
D_0__Bacteria;D_1__Bacteroidetes;D_2__Bacteroidia;D_3__Sphingobacteriales;D_4__Sphingobacteriaceae;D_5__Pedobacter	0	0	0	0	0	0	0	0	0	0	0	0	0	0	0	0	0	0	0	0	0	0	0	0	0	0	0	4.11811e-05	0	0	0	3.09081e-05	0	2.84608e-05	0	0	0	0	0	0	0	0
D_0__Bacteria;D_1__Bacteroidetes;D_2__Bacteroidia;D_3__Sphingobacteriales;D_4__Sphingobacteriaceae;D_5__Solitalea	0	0	0	0	0	0	0	5.47237e-05	0	0	0	0	0	0	0	0	0	0	0	0	0	0	0	0	0	0	0	0	0	0	0	0	0	0	0	0	0	0	0	0	0	0
D_0__Bacteria;D_1__Bacteroidetes;D_2__Bacteroidia;D_3__Sphingobacteriales;D_4__Sphingobacteriaceae;D_5__Sphingobacterium	0	0	0	0	0	0	0.00019003	0	0	0	0	0	0	0	0	0	0	0	0	0	0	0	0	0	0	0	0	0	0	0	0	0	0	0	0	0	0	0	0	0	0	0
D_0__Bacteria;D_1__Bacteroidetes;D_2__Bacteroidia;D_3__Sphingobacteriales;D_4__Sphingobacteriaceae;__	0	0.000107246	0	0	0	0	0	1.36809e-05	0	0	0	0	0	0	0	0	0	0	0	2.53299e-05	0	3.90198e-05	0	0	0	0	0	2.7454e-05	3.70837e-05	0	0	0	0	0	0	7.12161e-05	3.49231e-05	0	2.14917e-05	0	0	0
D_0__Bacteria;D_1__Bacteroidetes;D_2__Bacteroidia;D_3__Sphingobacteriales;D_4__env.OPS 17;D_5__metagenome	0.000107857	0.00023594	0	0.000187268	0.000133218	0.000311166	0	0.000458311	0.000935191	7.28288e-05	7.52085e-05	0.000206546	7.15666e-05	0.000162245	0.0001736	0.000278924	0.000238535	0.000337705	0.000355128	0.000244856	0.000411973	0.000624317	0.000215785	0.000449164	0.000708397	0.000671759	0.000959292	0.0010158	0.00110015	0.00114161	0.00074153	0.00109724	0.00120604	0.00080639	0.000813985	0.00117111	0.00067518	0.000818923	0.000945637	0.000818937	0.000728074	0.00128595
D_0__Bacteria;D_1__Bacteroidetes;D_2__Bacteroidia;D_3__Sphingobacteriales;D_4__env.OPS 17;D_5__uncultured Bacteroidetes bacterium	0.000107857	0.000193042	0.000166182	0.000304311	8.88119e-05	0.000133357	0	4.10428e-05	0	0.000145658	0.000131615	0.000234711	3.57833e-05	8.95145e-05	0.000109642	0.000105991	8.13189e-05	9.41145e-05	0.000125339	0.000177309	0.000269913	0.000273139	0.000125874	0.000718662	0.000158779	0.000153545	0.000519146	0.000329449	0.00069223	0.000753304	0.000660636	0.000309081	0.000771509	0.000749469	0.000775224	0.00109198	0.00167631	0.00160635	0.0014292	0.00196285	0.00209088	0.00292261
D_0__Bacteria;D_1__Bacteroidetes;D_2__Bacteroidia;D_3__Sphingobacteriales;D_4__env.OPS 17;D_5__uncultured bacterium	0.00329733	0.00542662	0.00481928	0.00263346	0.00535092	0.00457859	0.000696776	0.00295508	0.00598522	0.00342295	0.00396725	0.00509792	0.00361411	0.00412886	0.00446792	0.00402767	0.00348045	0.00469465	0.00313349	0.00370661	0.00578182	0.00957937	0.00852349	0.0141576	0.00880611	0.00708226	0.0109585	0.00911474	0.0103587	0.0115714	0.0131588	0.0101688	0.014774	0.00838646	0.00511648	0.0135152	0.0127237	0.00972209	0.0126264	0.0107632	0.00972632	0.0167563
D_0__Bacteria;D_1__Bacteroidetes;D_2__Bacteroidia;D_3__Sphingobacteriales;D_4__env.OPS 17;D_5__uncultured eubacterium env.OPS 17	0	0	0	0	0	0	0	0	0	0	0	0	0	0	0	0	0	0	0	0	0	0	0	0	0	0	0	0	0	0	4.04471e-05	0	0	0	0	0	0	0	0	0	0	0
D_0__Bacteria;D_1__Bacteroidetes;D_2__Bacteroidia;D_3__Sphingobacteriales;D_4__env.OPS 17;__	0.00158703	0.00238085	0.00199418	0.00139281	0.00255334	0.00315612	0.000253373	0.000971345	0.00224446	0.00105602	0.00112813	0.00145521	0.000894582	0.000822414	0.00115124	0.000786567	0.000758976	0.000863639	0.000846041	0.0010132	0.00234398	0.0023607	0.00199601	0.00459944	0.00416489	0.00214963	0.00411931	0.00433774	0.00587159	0.00548281	0.0046649	0.00298263	0.00564887	0.00394657	0.0019639	0.00574476	0.00731057	0.00557498	0.00574904	0.00453665	0.00330433	0.00533863
D_0__Bacteria;D_1__Bacteroidetes;D_2__Bacteroidia;D_3__Sphingobacteriales;__;__	0	0	0	0	0	0	0.000316716	0	0	0	0	0	0	0	0	0	0	0	0	0	0	0	0	0	2.44275e-05	0	0	0	0	3.88301e-05	0	0	0	0	0	0	0	0	0	0	0	0
D_0__Bacteria;D_1__Bacteroidetes;D_2__Bacteroidia;__;__;__	0	0	0	7.02255e-05	6.66089e-05	0	0.000760119	0.000212054	0	0	1.88021e-05	2.81653e-05	0	0.000145461	0.000219284	8.36773e-05	0.000140953	7.19699e-05	8.35596e-05	0.00015198	0.000156266	0.000273139	0.000251749	0.000395264	7.32824e-05	0.000153545	0.000191858	0.00037063	0.000358476	0.000341705	0.000525812	0.000262719	0.000248302	0.000265634	0.000245488	0.000411471	0.000931283	0.000829422	0.000709227	0.000350973	0.00039204	0.000610501
D_0__Bacteria;D_1__Bacteroidetes;D_2__Ignavibacteria;D_3__Ignavibacteriales;D_4__Ignavibacteriaceae;D_5__Ignavibacterium	0.000246529	0.000557677	0.000914001	0.000596917	0.00106574	0.00151138	0.000316716	0.000937143	0.0112223	0.000436973	0.000526459	0.000694744	0.000811088	0.000537087	0.000420295	0.00077541	0.000384909	0.000559151	0.00133695	0.000624805	0.00146321	0.00165834	0.00136664	0.00240752	0.0013313	0.000364669	0.00239259	0.00332194	0.0027442	0.00351801	0.001146	0.000834518	0.00160509	0.000948695	0.000271328	0.00121859	0.00285205	0.00124938	0.00262199	0.00275579	0.00102677	0.00558543
D_0__Bacteria;D_1__Bacteroidetes;D_2__Ignavibacteria;D_3__Ignavibacteriales;D_4__Melioribacteraceae;D_5__IheB3-7	0	0	0	0	0	0	0	0	0	0	0	0	0	0	1.82737e-05	0	0	0	0	0	4.26179e-05	0	0	8.98327e-05	0	0	0	4.11811e-05	0	1.55321e-05	6.74118e-05	0	0	0	0	0	0	0	0	0	5.60057e-05	0
D_0__Bacteria;D_1__Bacteroidetes;D_2__Ignavibacteria;D_3__Ignavibacteriales;D_4__PHOS-HE36;D_5__uncultured bacterium	0	0	0	0	0	0	0	0	0	0	0	0	2.38555e-05	0	0	0	2.1685e-05	0	0	2.53299e-05	0	0	0	0	0	0	0	0	0	0	0	0	0	0	0	0	0	0	0	0	0	0
D_0__Bacteria;D_1__Bacteroidetes;D_2__Ignavibacteria;D_3__Ignavibacteriales;D_4__PHOS-HE36;__	0	0	0	0	0	0	0	0	0	0	0	0	0	0	2.74105e-05	0	0	0	0	0	0	0	0	0	0	0	0	0	0	0	0	0	0	0	0	0	0	0	0	0	0	0
D_0__Bacteria;D_1__Bacteroidetes;D_2__Ignavibacteria;D_3__Ignavibacteriales;__;__	9.24485e-05	0	0	9.36341e-05	0.000111015	0	0	0.000123128	0.00177686	9.71051e-05	0	0.00012205	4.77111e-05	0	0	0	0	2.21446e-05	2.08899e-05	0	8.52357e-05	0.000468238	0.000251749	0.000413231	0.000183206	0	0.000169287	0.000205905	0.000160696	0.000295109	9.43765e-05	7.72702e-05	0.000159623	0.000180252	0	4.74774e-05	0.000186257	0.000167984	0.000225663	0.000181986	3.73371e-05	0.000350713
D_0__Bacteria;D_1__Bacteroidetes;D_2__Ignavibacteria;D_3__Kryptoniales;D_4__BSV26;D_5__denitrifying bacterium enrichment culture clone NOA_1_E9	0	0	0	0	0	0	0	0	0	0	0	9.38844e-05	0	3.35679e-05	0	0	0	2.76807e-05	0	0	0	0	3.59641e-05	0	0	0	0	0	0	0	0	0	0	0	0	0.000118693	0	0	0	5.1996e-05	0	0
D_0__Bacteria;D_1__Bacteroidetes;D_2__Ignavibacteria;D_3__Kryptoniales;D_4__BSV26;D_5__denitrifying bacterium enrichment culture clone NOB_2_A7	0	0	0	5.85213e-05	0.000133218	0.000133357	0	0.000164171	0.00102871	0	0.000169219	0.00012205	9.54221e-05	3.35679e-05	0	8.36773e-05	4.33701e-05	7.75061e-05	0	3.37732e-05	0	0.000175589	0	0.000287465	0.000122137	0	0.000146715	0.000109816	0.000185419	0.000178619	8.08942e-05	4.63621e-05	0.000141887	0.000113843	0	0.000102868	0.000162975	0.000157485	0.000247155	0.000311976	0.000205354	0.000376692
D_0__Bacteria;D_1__Bacteroidetes;D_2__Ignavibacteria;D_3__Kryptoniales;D_4__BSV26;D_5__uncultured Bacteroidetes bacterium	0.000169489	0.000643473	0.000581637	0.000503283	0.00102134	0.00137802	0	0.000513034	0.000748153	0.000485525	0.000413647	0.000535141	0.000333977	0.000469951	0.000813179	0.000490907	0.000439122	0.000608976	0.000376018	0.000354619	0.000298325	0.000507258	0.00061139	0.000592896	0.000378626	0.000556601	0.000541718	0.000233359	0.000543895	0.000520324	0.000552777	0.000633616	0.000532075	0.000313069	0.000516816	0.000411471	0.000197898	0.000230978	0.000204172	0	0.000336034	0.00041566
D_0__Bacteria;D_1__Bacteroidetes;D_2__Ignavibacteria;D_3__Kryptoniales;D_4__BSV26;D_5__uncultured bacterium	0	0	0	0	0	0	0	3.42023e-05	0	7.28288e-05	8.46095e-05	4.69422e-05	0	5.59466e-05	0	0	2.1685e-05	4.98253e-05	4.17798e-05	3.37732e-05	0	0.000175589	0	0.000125766	0.000170992	0	0.000146715	0.00027454	0.000284309	0.000178619	0.000296612	0.00015454	0.000230566	0.000189739	6.4602e-05	0.000142432	0.00011641	0	0.00018268	0	0	0.000129894
D_0__Bacteria;D_1__Bacteroidetes;D_2__Ignavibacteria;D_3__Kryptoniales;D_4__BSV26;__	0	0	0	0	0	0	0	0	0	0	0	0	0	0.000212597	0	0.000189669	0	0.000210374	0	0	0	0	0.000341659	0	0	0	0	0	0	0	0	0	0	0	0.000284249	0	0	0	0	0	0	0
D_0__Bacteria;D_1__Bacteroidetes;D_2__Ignavibacteria;D_3__Kryptoniales;D_4__MSB-3C8;D_5__metagenome	0	0	0	0	0	8.89047e-05	0	0	0	0	0	0	0	0	0	0	0	0	0	0	0	0	0	0	0	0	0	0	0	0	0	0	0	0	0	0	0	0	0	0	0	0
D_0__Bacteria;D_1__Bacteroidetes;D_2__Ignavibacteria;D_3__Kryptoniales;D_4__MSB-3C8;D_5__uncultured bacterium	0	0	0	0	0	0	0	0	0	0	0	0	0	0	0	0	0	0	0	0	0	0	0	0	0	0	0	0	0	0	0	0	0	0	0	0	5.82052e-05	0	0	0	0	0
D_0__Bacteria;D_1__Bacteroidetes;D_2__Ignavibacteria;D_3__OPB56;D_4__uncultured Bacteroidetes/Chlorobi group bacterium;D_5__	0.000231121	0.000214491	0.000332364	0.000257494	0.00044406	0.000444523	0.000126687	0.000102607	0	0.00032773	0.00026323	0.000337984	0.000190844	0.000179029	0.0001736	0.00022314	0.000146374	0.000271271	0.000156674	0.000177309	0.000298325	0.000448728	0.000287713	0.000395264	0.000232061	0.000191931	0.000304716	0.000233359	0.000284309	0.000427131	0.000269647	0.000278173	0.000248302	0.000275121	0.000180886	0.000269038	0.000267744	0.000188982	0.000171934	0.00012999	0.00013068	0.000363702
D_0__Bacteria;D_1__Bacteroidetes;D_2__Ignavibacteria;D_3__OPB56;D_4__uncultured Ignavibacteriales bacterium;D_5__	0	0	0	0	0	0	0	0	0	0	0	0	2.38555e-05	0	0	0	0	0	0	0	0	0	0	0	0	0	0	0.00013727	0.000123612	0	6.74118e-05	0	5.32075e-05	0	0	3.95645e-05	0	3.14971e-05	0	0	5.60057e-05	6.49469e-05
D_0__Bacteria;D_1__Bacteroidetes;D_2__Ignavibacteria;D_3__OPB56;D_4__uncultured bacterium;D_5__	0.00167948	0.00220926	0.00253428	0.0022121	0.00335265	0.00346728	0.00120352	0.00129285	0.00364725	0.00185713	0.00172979	0.00303247	0.00172953	0.00225465	0.00179082	0.00205846	0.00177275	0.00222	0.00199499	0.0015789	0.00294063	0.00366786	0.00375825	0.00839038	0.00525191	0.00247591	0.00703105	0.00697333	0.00751564	0.00762624	0.00510981	0.00322989	0.00563113	0.00307377	0.00155045	0.00449452	0.0042257	0.00263525	0.00415865	0.00335374	0.00227756	0.00702725
D_0__Bacteria;D_1__Bacteroidetes;D_2__Ignavibacteria;D_3__OPB56;__;__	0	0	0	0	6.66089e-05	0	0	1.36809e-05	0	7.28288e-05	4.70053e-05	8.44959e-05	0	0.000106298	0	5.57849e-05	5.42126e-05	4.98253e-05	0	2.53299e-05	0	0	7.19282e-05	0.000125766	0	0	7.90005e-05	5.49081e-05	0.000135974	0.000132022	0.000202235	0.000123632	0.000159623	0.000151791	0	8.70418e-05	0	7.34931e-05	5.37294e-05	0.00012999	0	0
D_0__Bacteria;D_1__Bacteroidetes;D_2__Ignavibacteria;D_3__SJA-28;D_4__Chlorobi bacterium OLB5;D_5__	0.000462242	0.00070782	0.000872455	0.00119383	0.00168743	0.00191145	0	0.00106027	0.00149631	0.000764702	0.000686277	0.000985786	0.00106157	0.000956686	0.00222025	0.00129421	0.00110052	0.00164424	0.000710257	0.000802114	0.00120751	0.00115108	0.0014026	0.000772561	0.00111145	0.0014011	0.00169287	0.000864803	0.000902371	0.00100182	0.000647153	0.000757248	0.00145434	0.000939208	0.000413453	0.000664683	0.000512206	0.0010604	0.000354614	0.000428967	0.00052272	0.000467617
D_0__Bacteria;D_1__Bacteroidetes;D_2__Ignavibacteria;D_3__SJA-28;D_4__bioreactor sludge metagenome;D_5__	0	0	0	0	0	0	0	0	0	0	0	0	0	0	0	0	0	0	0	0	0	0	0	0	2.44275e-05	0	0	0	0	0	0	0	0	0	0	0	0	0	0	0	0	2.59787e-05
D_0__Bacteria;D_1__Bacteroidetes;D_2__Ignavibacteria;D_3__SJA-28;D_4__metagenome;D_5__	0.000631731	0.000879413	0.000581637	0.000784185	0.000888119	0.000711238	0	0.000827696	0.000467596	0.000473387	0.000517058	0.000873125	0.000250483	0.000503519	0.000721811	0.000647105	0.00047165	0.000797205	0.000449133	0.000329289	0.000767122	0.000448728	0.000629372	0.000736628	0.00101374	0.00117078	0.00112858	0.000892257	0.00069223	0.000660112	0.00105162	0.00100451	0.000860188	0.000721008	0.00143416	0.000894157	0.00104769	0.00085042	0.000623261	0.000558957	0.00106411	0.00041566
D_0__Bacteria;D_1__Bacteroidetes;D_2__Ignavibacteria;D_3__SJA-28;D_4__uncultured Ignavibacterium sp.;D_5__	0.000816628	0.00147999	0.002285	0.00125236	0.00319723	0.00484531	0	0.00136125	0.0411484	0.00258542	0.00195542	0.00394314	0.00252869	0.00201408	0.00290552	0.0026442	0.000899929	0.00312792	0.00186965	0.00165489	0.00352308	0.00487748	0.00287713	0.00679135	0.0044458	0.00211124	0.00727933	0.0112836	0.00977774	0.010158	0.00494803	0.00324535	0.00704113	0.00446835	0.00142124	0.00510382	0.00683329	0.00406312	0.00739316	0.00757842	0.00244558	0.00830021
D_0__Bacteria;D_1__Bacteroidetes;D_2__Ignavibacteria;D_3__SJA-28;D_4__uncultured bacterium PHOS-HC15;D_5__	0.000785812	0.000857964	0.000540091	0.000807594	0.00157641	0.00133357	0	0.000786653	0.00205742	0.000764702	0.000488855	0.000835571	0.00104964	0.000906334	0.00166291	0.00136673	0.00086198	0.00185461	0.000783372	0.00100475	0.00152004	0.000916966	0.00151049	0.00145529	0.00149008	0.00149706	0.00186216	0.00171588	0.00145863	0.00191821	0.00124038	0.00106633	0.00105528	0.000844338	0.000826905	0.00115528	0.00145513	0.000923914	0.000870416	0.000740943	0.00147482	0.000753384
D_0__Bacteria;D_1__Bacteroidetes;D_2__Ignavibacteria;D_3__SJA-28;D_4__uncultured sludge bacterium;D_5__	0	0	0	0	0	0	0	0	0	0	0	0	0	0	0	1.1157e-05	0	0	0	0	0	0	0	0	0	0	0	4.11811e-05	0	0	0	0	0	0	0	0	0	0	0	0	0	0
D_0__Bacteria;D_1__Bacteroidetes;D_2__OC31;D_3__uncultured bacterium;D_4__;D_5__	3.08162e-05	0	0.000207727	8.19298e-05	6.66089e-05	0.000355619	0	4.10428e-05	0	9.71051e-05	0.000122214	0.000384926	0.000178916	3.91626e-05	0.000118779	5.02064e-05	4.33701e-05	0.000171621	0.000156674	0.00010132	0.000284119	0.000546278	0.000251749	0.000700695	0.000512977	9.59656e-05	0.000395003	0.000494173	0.000642785	0.000675644	0.00051233	7.72702e-05	0.000452264	0.00034153	6.4602e-05	0.000593467	0.000477283	0.000461957	0.000537294	0.000350973	0.000205354	0.00062349
D_0__Bacteria;D_1__Bacteroidetes;D_2__Rhodothermia;D_3__Rhodothermales;D_4__Rhodothermaceae;D_5__uncultured	0.000107857	0.000128695	0.000207727	0.000210677	0.000377451	0.000133357	0.00019003	0.000123128	0.000374076	0.000242763	0.000150417	0.00017838	0.000250483	0.000358058	0.000338063	0.000340288	0.000227693	0.00028788	0.000282014	0.000160423	0.000269913	0.000292649	0.000377623	0.000377297	0.000647328	0.000326283	0.000609433	0.000562808	0.00069223	0.000574686	0.000269647	0.000417259	0.000399056	0.000407939	0.000193806	0.000403558	0.000314308	0.000650939	0.000451327	0.000376971	0.0006534	0.000662458
D_0__Bacteria;D_1__Bacteroidetes;D_2__Rhodothermia;D_3__Rhodothermales;D_4__Rhodothermaceae;__	0	0	0	0	0	0	0	0	0	0	0	0	0	0	0	0	0	0	0	0	0	0	0	0	0	0	0	0	0	0	0	0	0	0	0	0	5.82052e-05	0	0	0	0	0
D_0__Bacteria;D_1__Chlamydiae;D_2__Chlamydiae;D_3__Chlamydiales;D_4__Criblamydiaceae;D_5__Estrella	0	0	0	0	0	0	0	0	0	0	0	0	0	1.11893e-05	0	0	0	0	0	0	0	0	0	0	0	0	0	0	0	0	0	0	0	0	0	0	0	0	0	0	0	0
D_0__Bacteria;D_1__Chlamydiae;D_2__Chlamydiae;D_3__Chlamydiales;D_4__Parachlamydiaceae;D_5__Candidatus Protochlamydia	0	0	0	0	0	0	0	0	0	0	0	0	0	0	0	0	0	0	0	0	0	0	0	0	0	0	2.25716e-05	0	0	0	0	0	0	0	0	0	0	0	0	0	0	0
D_0__Bacteria;D_1__Chlamydiae;D_2__Chlamydiae;D_3__Chlamydiales;D_4__Parachlamydiaceae;D_5__Neochlamydia	0	0	0	3.51128e-05	0	0	0	2.73618e-05	0	0	0	3.75537e-05	0	1.6784e-05	7.30947e-05	2.2314e-05	0	3.32169e-05	0	3.37732e-05	0	0	0	0	0.000109924	0	4.51432e-05	0	3.70837e-05	0	5.39294e-05	0	0.000124151	5.69217e-05	0	8.70418e-05	9.31283e-05	0	6.44752e-05	0.000116991	3.73371e-05	0.000194841
D_0__Bacteria;D_1__Chlamydiae;D_2__Chlamydiae;D_3__Chlamydiales;D_4__Parachlamydiaceae;__	0	0	0	0	0	0	0	0	0	0	0	0	0	0	0	0	0	0	0	0	0	0	0	0	0	0	0	0	0	0	0	0	0	0	0	0	0	2.0998e-05	0	0	0	0
D_0__Bacteria;D_1__Chlamydiae;D_2__Chlamydiae;D_3__Chlamydiales;D_4__Simkaniaceae;D_5__Ga0074140	0	0	0	0	0	0	0	0	0	0	0	0	0	0	0	0	0	0	0	0	0	0	5.39462e-05	0	0	0	0	0	0	0	0	0	0	0	0	0	0	0	0	0	0	0
D_0__Bacteria;D_1__Chlamydiae;D_2__Chlamydiae;D_3__Chlamydiales;D_4__Simkaniaceae;D_5__uncultured	0	0	0	0	0	0	0	0	0	0	0	0	0	0	0	0	0	0	0	0	0	0	0	0	0	0	0	0	0	0	0	0	6.20754e-05	0	0	0	0	0	0	0	0	0
D_0__Bacteria;D_1__Chlamydiae;D_2__Chlamydiae;D_3__Chlamydiales;D_4__cvE6;D_5__metagenome	0	0	0	0	0	0	0	0	0	0	0	0	0	0	0	0	1.62638e-05	0	0	0	0	0	0	0	6.10687e-05	0	0	0	0	0	0	0	0	0	0	0	0	0	5.37294e-05	0	0	0
D_0__Bacteria;D_1__Chlamydiae;D_2__Chlamydiae;D_3__Chlamydiales;D_4__cvE6;D_5__uncultured bacterium	0	0	0	0	0	0	0	0	0	0	0	0	0	0	0	0	0	0	0	0	0	0	0	0	0	0	0	0	0	0	0	0	0	0	0	0	0	2.0998e-05	0	0	0	5.19575e-05
D_0__Bacteria;D_1__Chlamydiae;D_2__Chlamydiae;D_3__Chlamydiales;__;__	0	0	0	0	0	0	0	0	0	0	0	0	0	0	0	0	0	0	0	0	0	0	0	0	0	0	0	0	0	0	0	0	0	0	0	0	0	4.19961e-05	0	0	0	0
D_0__Bacteria;D_1__Chloroflexi;D_2__Anaerolineae;D_3__1-20;D_4__metagenome;D_5__	0	0	0	0	0	0	0	0	0	0	0	0	0	0	0	0	0	0	0	0	0	0	0	0	0	0	0	0	0	0	0	0	0	0	0	0	0	0	2.14917e-05	0	0	0
D_0__Bacteria;D_1__Chloroflexi;D_2__Anaerolineae;D_3__1-20;D_4__uncultured Chloroflexia bacterium;D_5__	0.000770404	0.00210201	0.00174491	0.00147474	0.000754901	0	0	0.00115604	0	0.00383565	0.0044655	0.00531386	0.00328014	0.00179029	0.00298775	0.00145041	0.00139326	0.00219785	0.00439733	0.00369817	0.0026281	0.000448728	0.0007013	0.000431197	0.00135573	0.00155464	0.000891577	0.000686351	0.000506811	0.00072224	0.000525812	0.000432713	0.000399056	0.000512295	0.00108531	0.000189909	0.000209539	0.000293973	0.000752211	0.000688947	0.000186686	0.000246798
D_0__Bacteria;D_1__Chloroflexi;D_2__Anaerolineae;D_3__1-20;D_4__uncultured bacterium;D_5__	0.000385202	0.000514778	0	0.000749072	0.000643886	0	0	0.00108079	0	0.00149299	0.00142896	0.00140827	0.000834944	0.00114131	0.00131571	0.00107107	0.00143663	0.00126778	0.00210988	0.00308181	0.00254287	9.75496e-05	0.000899103	0.00104206	0.00218626	0.00203447	0.00158001	0.00119425	0.00124849	0.00139012	0.00115948	0.00125178	0.0011883	0.00115741	0.00130496	0.00110781	0.000861437	0.00139637	0.00183754	0.00178086	0.0013628	0.000987192
D_0__Bacteria;D_1__Chloroflexi;D_2__Anaerolineae;D_3__1-20;__;__	0.000677956	0.00094376	0.00124636	0.00127576	0.00115455	0.000889047	0	0.00162803	0.00308613	0.00250046	0.0026417	0.00250671	0.00166989	0.00185743	0.0019096	0.0015564	0.00203297	0.00192658	0.00343639	0.00444962	0.00343784	0.000975496	0.00118682	0.00145529	0.00340763	0.00324364	0.00242644	0.0021826	0.00178002	0.00230651	0.00192798	0.00160722	0.00159623	0.00190688	0.00193806	0.00125024	0.00104769	0.0021628	0.00209544	0.00219683	0.00175484	0.00141584
D_0__Bacteria;D_1__Chloroflexi;D_2__Anaerolineae;D_3__Anaerolineales;D_4__Anaerolineaceae;D_5__Anaerolinea	0	0	0	5.85213e-05	0	0	0	5.47237e-05	0	0.000242763	7.52085e-05	0.00017838	0.000119278	0.000179029	9.13684e-05	0.000172933	0.000227693	0.000132868	0.000208899	0.000371506	0.000284119	0.000195099	0.000143856	0.000161699	0.000146565	0.000172738	0.000124144	6.86351e-05	2.47225e-05	5.43622e-05	5.39294e-05	0	3.54717e-05	0	6.4602e-05	5.53903e-05	0	9.44912e-05	0	0	0	0
D_0__Bacteria;D_1__Chloroflexi;D_2__Anaerolineae;D_3__Anaerolineales;D_4__Anaerolineaceae;D_5__Levilinea	0	0	0	0	0	0	0	0	0	0	0	0	0	0	0	0	0	0	0	1.68866e-05	0	0	0	0	0	0	0	0	0	0	0	0	0	0	0	0	0	0	0	0	0	0
D_0__Bacteria;D_1__Chloroflexi;D_2__Anaerolineae;D_3__Anaerolineales;D_4__Anaerolineaceae;D_5__uncultured	0	0.000171593	0	0.000210677	0.000466263	0.000533428	0	0.000321502	0	0.000497663	0.000338438	0.000553918	0	0.000246165	0.000210147	8.36773e-05	0.000341539	0.000204837	0.000428243	0.000506598	0.000696092	0.000409708	0.000287713	0.000395264	0.000134351	0	0	0.000150997	0	0.000201917	0.000296612	0.000339989	0	0.000189739	5.16816e-05	0.000284864	0.000232821	2.0998e-05	0.000236409	0.00025998	0.000280028	0.000142883
D_0__Bacteria;D_1__Chloroflexi;D_2__Anaerolineae;D_3__Ardenticatenales;D_4__uncultured;D_5__microbial mat metagenome	0	6.43473e-05	8.3091e-05	8.19298e-05	0	0	0	3.42023e-05	0	0	0	0	7.15666e-05	3.35679e-05	0.000127916	5.57849e-05	5.96338e-05	9.41145e-05	0.000167119	0	0	0	0	0	0.000146565	0	4.51432e-05	5.49081e-05	3.70837e-05	8.54263e-05	0	0	0	4.74347e-05	0	0	6.98462e-05	0.00010499	0.000193426	0.000116991	0.000168017	0.000129894
D_0__Bacteria;D_1__Chloroflexi;D_2__Anaerolineae;D_3__Ardenticatenales;D_4__uncultured;D_5__uncultured bacterium	0.00408314	0.00765733	0.00776901	0.00873138	0.00652768	0.00680121	0.00038006	0.00782549	0.00533059	0.00994113	0.0130581	0.00961376	0.0090651	0.00595831	0.00796733	0.00389936	0.00569232	0.00442338	0.0056925	0.00699106	0.00599491	0.00187295	0.0024096	0.00150919	0.00310229	0.00358911	0.00264087	0.00221005	0.00264531	0.00184055	0.00257513	0.00242628	0.00196868	0.00192585	0.00365647	0.0015984	0.00104769	0.00251976	0.00283691	0.00209284	0.00235224	0.00192243
D_0__Bacteria;D_1__Chloroflexi;D_2__Anaerolineae;D_3__Ardenticatenales;D_4__uncultured;D_5__uncultured organism	0	0	0	0	0	0	0	0	0	0	5.64064e-05	0	0	3.91626e-05	0	0	0	0	0	0	0	0	0	0	0	0	0	0	0	0	0	0	0	0	0	0	0	0	3.22376e-05	0	0	0
D_0__Bacteria;D_1__Chloroflexi;D_2__Anaerolineae;D_3__Ardenticatenales;D_4__uncultured;D_5__uncultured prokaryote	0.00474569	0.00806486	0.00980474	0.0113531	0.0116788	0.01258	0.000760119	0.0118477	0.0126251	0.0152698	0.017486	0.0159791	0.0138958	0.0100984	0.0117408	0.00772621	0.00970947	0.00873051	0.0100585	0.0140412	0.010072	0.00277041	0.00375825	0.00377297	0.00517863	0.00508618	0.00367917	0.00374748	0.00343643	0.00359567	0.00403123	0.0046053	0.00321906	0.00400349	0.00431541	0.00334715	0.00259595	0.00382164	0.0039115	0.00431567	0.00418176	0.00245499
D_0__Bacteria;D_1__Chloroflexi;D_2__Anaerolineae;D_3__Ardenticatenales;D_4__uncultured;__	0	0	0	0.000198972	0	0	0	0.000157331	0	0.00032773	0.000310235	0.000366149	0.000333977	0.000279733	0.000374611	0.000379337	0.000406594	0.00043182	0.000449133	0.000751454	0.000639268	0.000273139	0.000179821	0.000287465	0.000317557	0.00030709	0.000316002	0	0.000284309	0.000388301	0.0002292	0.000247265	0.000266038	0.000445886	0.000452214	0.000308603	0.000314308	0.000587945	0.000419089	0.00038997	0	0.000493596
D_0__Bacteria;D_1__Chloroflexi;D_2__Anaerolineae;D_3__C10-SB1A;D_4__metagenome;D_5__	0.000292754	0.000750719	0	0.000678847	0	0	0	0.000930303	0.000748153	0.00174789	0.00140076	0.00156787	0.000703738	0.00106298	0.00127002	0.000764253	0.000834874	0.000736308	0.00168164	0.00190819	0.00130695	0	0.00061139	0.000628829	0.00102595	0.00120917	0.000959292	0.000713805	0.000741675	0.000854263	0.000606706	0.000849972	0.00101981	0.00116689	0.0012662	0.00102076	0.000733385	0.00156435	0.00178381	0.00202784	0.00102677	0.000948224
D_0__Bacteria;D_1__Chloroflexi;D_2__Anaerolineae;D_3__Caldilineales;D_4__Caldilineaceae;D_5__uncultured	0.0173957	0.0350907	0.0494807	0.0247662	0.0160083	0.0204481	0	0.0216501	0.022164	0.0553499	0.0651023	0.0677939	0.0328491	0.0240123	0.0334957	0.0192737	0.0226066	0.0246525	0.0589618	0.0556076	0.0368076	0.00872093	0.0144396	0.0160801	0.026626	0.0213236	0.0215107	0.030927	0.0170709	0.0219623	0.0240795	0.023382	0.0189153	0.02977	0.037004	0.0104925	0.0155524	0.0319485	0.0354829	0.0365662	0.0272374	0.0211207
D_0__Bacteria;D_1__Chloroflexi;D_2__Anaerolineae;D_3__Caldilineales;D_4__Caldilineaceae;D_5__uncultured bacterium	0.00169489	0.00514778	0.00677192	0.00293777	0.00164302	0.00311166	0	0.00234628	0.00252502	0.00605693	0.00638332	0.00742625	0.00387652	0.00227143	0.00382834	0.00201383	0.00211971	0.00292309	0.00574473	0.00433986	0.00329578	0.00117059	0.00154646	0.00183259	0.00228397	0.00170819	0.0021443	0.00292386	0.00206433	0.00231428	0.00215718	0.00224084	0.00195981	0.0034912	0.00374692	0.00113154	0.00147841	0.00314971	0.00333122	0.00376971	0.00248292	0.00228613
D_0__Bacteria;D_1__Chloroflexi;D_2__Anaerolineae;D_3__Caldilineales;D_4__Caldilineaceae;__	0	0.000128695	0.000249273	0	0.000133218	0	0	1.36809e-05	0	0.000230625	0.00017862	0.000272265	0	7.83252e-05	0	6.69419e-05	0	8.85784e-05	0	0.000135093	0	0	0	8.98327e-05	0	0	0	0	0	0	0	0	0	0	0	1.58258e-05	0	0	0	0	0	0
D_0__Bacteria;D_1__Chloroflexi;D_2__Anaerolineae;D_3__RBG-13-54-9;D_4__hot springs metagenome;D_5__	0	0	0	0	0	0	0	0	0	0	0	0	0	1.11893e-05	0	0	0	0	0	0	0	0	0	0	0	0	0	0	0	0	0	0	0	0	0	0	0	0	0	0	0	0
D_0__Bacteria;D_1__Chloroflexi;D_2__Anaerolineae;D_3__RBG-13-54-9;D_4__metagenome;D_5__	0.000123265	0.000171593	0	0.000421353	0.000466263	0.000177809	0	0.000506194	0.000280557	0.000352006	0.000282032	0.00047881	0.000143133	0.000330085	0.000228421	0.000211983	0.000368646	0.000354313	0.000125339	0.000337732	0.000312531	0.000390198	0.000485515	0.000431197	0.000305344	0.000287897	0.000316002	0.000150997	0.000309031	0.000124256	0.000175271	0.000278173	0.000230566	0.000208713	0.00033593	0.000284864	3.49231e-05	0.000314971	0.000150442	0	0.00013068	7.79362e-05
D_0__Bacteria;D_1__Chloroflexi;D_2__Anaerolineae;D_3__RBG-13-54-9;D_4__uncultured bacterium SBR1108;D_5__	9.24485e-05	0	0	0.000117043	0	0	0	0.000109447	0.000467596	0.000267039	0.000329037	0.000197157	0	0.000100704	0	6.13634e-05	3.79488e-05	7.75061e-05	5.22248e-05	0	0	0	0	0	8.54962e-05	0	5.6429e-05	0	0	6.21282e-05	0	0	0	0	0	0	0	0	0.000107459	0	0	0
D_0__Bacteria;D_1__Chloroflexi;D_2__Anaerolineae;D_3__RBG-13-54-9;D_4__uncultured bacterium;D_5__	0	0	0	0	0	0	0	0	0	0	0	0	0	0	0	0	0	0	0	0	0	0	0	0	0	0	0	2.7454e-05	0	0	0	0	0	0	0	0	0	0	0	0	0	0
D_0__Bacteria;D_1__Chloroflexi;D_2__Anaerolineae;D_3__RBG-13-54-9;__;__	0	0	0	0	0	0	0	0	0	0	0	0	0	0	0	0	0	0	0	0	0	0	0	0	0	0	0	0	0	0	0	0	1.77358e-05	0	0	0	0	0	0	0	0	0
D_0__Bacteria;D_1__Chloroflexi;D_2__Anaerolineae;D_3__SBR1031;D_4__A4b;D_5__metagenome	0	0	0	0	0	0	0	0	0	0	0	2.81653e-05	0	0	0	0	0	0	0	0	0	0	0	0	0	0	0	0	0	0	0	0	0	0	0	0	0	0	0	0	0	0
D_0__Bacteria;D_1__Chloroflexi;D_2__Anaerolineae;D_3__SBR1031;D_4__A4b;D_5__uncultured bacterium	0.000416018	0.000428982	0.000249273	0.00133429	0.000666089	0.000488976	0	0.00105343	0	0.00109243	0.000968309	0.00123927	0.000250483	0.00100144	0.000740084	0.000803302	0.000796925	0.000985434	0.00111761	0.00130027	0.000724504	0.000253629	0.000629372	0.000161699	0.000622901	0.00109401	0.000699719	0.00027454	0.000259586	0.000372769	0.000215718	9.27242e-05	0.00025717	0.000303582	0.000671861	0.000474774	0.000151333	0.000367466	0.000236409	0.000311976	0.00013068	0.000168862
D_0__Bacteria;D_1__Chloroflexi;D_2__Anaerolineae;D_3__SBR1031;D_4__A4b;__	0.000292754	0.000300287	0	0.000526692	0.00044406	0.000355619	0	0.00030098	0.000654634	0.000594768	0.000526459	0.000413091	0.000441327	0.000335679	0.000411158	0.000228718	0.000477071	0.000199301	0.000302904	0.000574145	0.000411973	0.000429218	0.000449551	0	0.00048855	0.000671759	0.00042886	0.000398084	0.000383199	0.000264045	0.000525812	0.000571799	0.000328113	0.000369991	0.000452214	0.000569728	0.000325949	0.000398963	0.000322376	0.000363972	0	0.000337724
D_0__Bacteria;D_1__Chloroflexi;D_2__Anaerolineae;D_3__SBR1031;D_4__metagenome;D_5__	0.000416018	0.00047188	0.000706273	0.00122895	0.00044406	0.000889047	0	0.00133389	0.000654634	0.00246404	0.00317756	0.00242222	0.00211121	0.00273579	0.00259486	0.00126632	0.00167517	0.00189336	0.00205766	0.00231347	0.0011933	0.000682847	0.00052148	0.000413231	0.00119695	0.0013819	0.000812577	0.000741259	0.00039556	0.000396067	0.000566259	0.00064907	0.000336981	0.000578704	0.00118868	0.000490599	0.000256103	0.000377965	0.000558785	0.000402969	0.000429377	0.00020783
D_0__Bacteria;D_1__Chloroflexi;D_2__Anaerolineae;D_3__SBR1031;D_4__uncultured Caldilineaceae bacterium;D_5__	0.0244834	0.0318305	0.0414209	0.0411405	0.0261551	0.0334282	0.00335719	0.0354815	0.0222576	0.0538205	0.0617932	0.0598607	0.04393	0.0318112	0.0437289	0.0225985	0.0239945	0.0253998	0.035001	0.0390672	0.0273323	0.00940378	0.0142957	0.0122891	0.0163786	0.0182143	0.0146377	0.0138368	0.0108408	0.0107559	0.0104893	0.0124869	0.00935566	0.0105969	0.0177785	0.0100652	0.00745026	0.00886117	0.0143242	0.0114261	0.0108278	0.00692334
D_0__Bacteria;D_1__Chloroflexi;D_2__Anaerolineae;D_3__SBR1031;D_4__uncultured bacterium;D_5__	0.00764241	0.013084	0.0142916	0.0136121	0.00794867	0.00680121	0.000253373	0.0111157	0.00794913	0.0150634	0.0158408	0.0150497	0.00937522	0.00807868	0.00963937	0.0039161	0.00579533	0.00685375	0.00995404	0.0117278	0.00782748	0.00282894	0.00557444	0.00458147	0.00536183	0.00846417	0.00461589	0.00431029	0.00351059	0.00347141	0.00457052	0.00496075	0.00359151	0.00582498	0.0108144	0.00470026	0.00440031	0.00490304	0.00789822	0.00811138	0.00942762	0.00524771
D_0__Bacteria;D_1__Chloroflexi;D_2__Anaerolineae;D_3__SBR1031;D_4__uncultured sludge bacterium H5;D_5__	0	0	0	0	0	0	0	0	0	0	0	6.57191e-05	0	0	0	2.2314e-05	0	0	0	5.91032e-05	0	0	0	0	0	0	0	0	0	5.43622e-05	0	0	0	0	0	6.33032e-05	0	0	0	0	0	0
D_0__Bacteria;D_1__Chloroflexi;D_2__Anaerolineae;D_3__SBR1031;D_4__wastewater metagenome;D_5__	0	0.000214491	0.000166182	0.000187268	0	0	0	0.000184692	0	0.000157796	0.000206823	0.000131438	4.77111e-05	6.15412e-05	0	2.2314e-05	3.79488e-05	4.42892e-05	7.31147e-05	0.00012665	0	0	0	0	4.8855e-05	0	7.90005e-05	0	0	6.21282e-05	0	6.18162e-05	0	4.74347e-05	0	0	0	0	0	0	0	0
D_0__Bacteria;D_1__Chloroflexi;D_2__Anaerolineae;D_3__SBR1031;__;__	0	8.57964e-05	0	0	4.4406e-05	0.000133357	0	4.78832e-05	0	0.000218486	0.000366641	0.000112661	0	0.000139866	0	4.46279e-05	8.13189e-05	0.000177157	0.000146229	0.000219526	0.000113648	0	5.39462e-05	0	8.54962e-05	0	4.51432e-05	0.000150997	0	0	0	0	0	0.000170765	0	1.58258e-05	0	0.000167984	0.00018268	0.000168987	7.46742e-05	0
D_0__Bacteria;D_1__Chloroflexi;D_2__Anaerolineae;D_3__SJA-15;D_4__uncultured soil bacterium;D_5__	0	0	0	0	0	0	0	0	0	0	0	0	0	0	5.48211e-05	0	0	4.98253e-05	0	6.75465e-05	4.26179e-05	0	5.39462e-05	0	0	0	0	0	0	0	0	0	0	0	0	3.95645e-05	4.65641e-05	0	4.29835e-05	0	0	0
D_0__Bacteria;D_1__Chloroflexi;D_2__Chloroflexia;D_3__Chloroflexales;D_4__Chloroflexaceae;D_5__Chloroflexus	0	0	0	0	0	0	0	0	0	0	0	0	0	0	0	0	0	0	0	0	0	0	0	0	0	0	0	0	0	0	0	0	0	1.89739e-05	0	0	0	0	0	0	0	0
D_0__Bacteria;D_1__Chloroflexi;D_2__Chloroflexia;D_3__Chloroflexales;D_4__Chloroflexaceae;D_5__FFCH7168	0	8.57964e-05	0	0	0	0	0	0	0	0	0	0	0	0	0	4.46279e-05	0	0	0	0	0	0	0.000107892	0	0	0	0	0	7.41675e-05	0	0	0	0	0	0	0	0	0	0	0	0	0
D_0__Bacteria;D_1__Chloroflexi;D_2__Chloroflexia;D_3__Chloroflexales;D_4__Roseiflexaceae;D_5__Kouleothrix	0.0114328	0.0191755	0.0203157	0.0126523	0.0239126	0.027516	0.000823462	0.00882419	0.0227251	0.0168113	0.0121838	0.0182887	0.0073475	0.0126831	0.00931044	0.00821154	0.00825116	0.0128826	0.00443911	0.00800426	0.00492947	0.0136764	0.0219921	0.0165113	0.00843969	0.00825304	0.0115905	0.00728905	0.00805953	0.0080223	0.00475927	0.00698523	0.00691698	0.0066124	0.00434125	0.014987	0.0062396	0.00647789	0.00473893	0.00552457	0.00834485	0.00532564
D_0__Bacteria;D_1__Chloroflexi;D_2__Chloroflexia;D_3__Chloroflexales;D_4__Roseiflexaceae;D_5__Roseiflexus	0	0	0	0	0	0	0	0	0	0	0	0	0	0	0	0	0	0	0	0	0	0	0	0	0	0	0	8.23621e-05	0	0	0	0	0	0	0	0	0	0	0	0	0	0
D_0__Bacteria;D_1__Chloroflexi;D_2__Chloroflexia;D_3__Chloroflexales;D_4__Roseiflexaceae;D_5__uncultured	0.00372876	0.00504054	0.00643955	0.00444762	0.00708275	0.00742354	0	0.00395379	0.00598522	0.0058263	0.00408946	0.00620576	0.00242134	0.00511911	0.00359078	0.00315185	0.00303048	0.00473894	0.00161897	0.00354619	0.00161948	0.00481895	0.0075165	0.00560556	0.00304122	0.00372347	0.00404031	0.00347294	0.00391851	0.00346365	0.00292567	0.00424986	0.00235	0.00361453	0.00208018	0.00689213	0.00258431	0.00281374	0.00192351	0.00224883	0.00272561	0.00231211
D_0__Bacteria;D_1__Chloroflexi;D_2__Chloroflexia;D_3__Chloroflexales;D_4__Roseiflexaceae;__	0	0	0	8.19298e-05	0	0	0	0	0	9.71051e-05	0	0	0	0	0	0	0	6.08976e-05	5.22248e-05	0.000109763	0	0	0.000125874	0	7.32824e-05	0	0	0	0	0	0	0	0	0	0	0	0	6.29941e-05	0	0	0	0.000129894
D_0__Bacteria;D_1__Chloroflexi;D_2__Chloroflexia;D_3__Thermomicrobiales;D_4__JG30-KF-CM45;D_5__metagenome	0.00872098	0.00892283	0.0134607	0.0115053	0.00768223	0.00724573	0.00139355	0.00955612	0.00729449	0.0153183	0.0169219	0.0173874	0.0133233	0.00871647	0.0112475	0.00681691	0.00950889	0.00804402	0.0123564	0.0140666	0.00836731	0.00277041	0.00399202	0.00398857	0.00560611	0.00627615	0.00506732	0.00494173	0.00323865	0.00376652	0.00339755	0.0036317	0.00313924	0.00390862	0.00615011	0.00337089	0.00196734	0.00348567	0.00435208	0.00382171	0.00377105	0.0021952
D_0__Bacteria;D_1__Chloroflexi;D_2__Chloroflexia;D_3__Thermomicrobiales;D_4__JG30-KF-CM45;D_5__uncultured anaerobic ammonium-oxidizing bacterium	0	0.000514778	0	0.000222381	0	0	0	0.000526715	0	0	0	0.000140827	0	0.000307706	0.000264968	0	0.000298169	0.00028788	0	0	0	7.80396e-05	0.000143856	0	0	0	0	0.000192178	0.000173057	0	0	0	0	0	0	0.000197822	0.000139692	0	0	0	0	0
D_0__Bacteria;D_1__Chloroflexi;D_2__Chloroflexia;D_3__Thermomicrobiales;D_4__JG30-KF-CM45;D_5__uncultured soil bacterium	0.000184897	0	0.000373909	0.000280902	0	0	0	0.000348863	0	0.000497663	0.000507657	0	0.000560605	0	0.000356337	0.000323552	0.000249378	0.000348777	0	0	0.000298325	0	0	0.000215599	0	0	0	0	0	0	0	0	0.000239434	0.000256148	0	3.95645e-05	0	0.000157485	0	0.000246981	0	0
D_0__Bacteria;D_1__Chloroflexi;D_2__Chloroflexia;D_3__Thermomicrobiales;D_4__JG30-KF-CM45;__	0.00101693	0.000900862	0.00145409	0.000912932	0.000355248	0.000844595	0	0.000704567	0	0.00133519	0.00137255	0.000929455	0.000966149	0.000542682	0.000593895	0.00029566	0.000460807	0.000420747	0.000783372	0.000667021	0.000497209	0.000331668	0.000269731	0.000233565	0.000317557	0	0.000361145	0.000343176	0	0.000240747	0.000121341	0	0.000177358	0.000265634	0	0.000237387	0	0	0.000333122	0	0	0
D_0__Bacteria;D_1__Chloroflexi;D_2__Dehalococcoidia;D_3__S085;D_4__metagenome;D_5__	0	0	0	0	0	0	0	0	0	0	0	0	0	2.79733e-05	0	0	0	0	0	0	0	0	0	0	0	0	0	0	0	0	0	0	0	5.69217e-05	0	0	0	0	0	0	0	0
D_0__Bacteria;D_1__Chloroflexi;D_2__JG30-KF-CM66;D_3__metagenome;D_4__;D_5__	4.62242e-05	0	0	4.6817e-05	0	0	0	0.000123128	0.000374076	9.71051e-05	0.000122214	7.51075e-05	3.57833e-05	0.000123082	2.74105e-05	5.02064e-05	7.58976e-05	0.00014394	0	0	0	0.000117059	0	5.38996e-05	7.32824e-05	0	0.000124144	0	0	0.000155321	0	0	5.32075e-05	4.74347e-05	0	8.70418e-05	0	0	9.67128e-05	0	0	3.89681e-05
D_0__Bacteria;D_1__Chloroflexi;D_2__JG30-KF-CM66;__;__;__	0	0	0	0	0	0	0	0	0	0	0	0	0	0	0	0	0	0	0	4.22165e-05	0	0	0	0	0	0	0	4.11811e-05	0	4.65962e-05	0	0	3.54717e-05	0	0	0	0	0	0	0	0	3.89681e-05
D_0__Bacteria;D_1__Chloroflexi;D_2__KD4-96;D_3__metagenome;D_4__;D_5__	0.000277345	0.000729269	0.000540091	0.000760777	0.000310842	0.000355619	0	0.000766132	0	0.000873945	0.00111873	0.000957621	0.000679883	0.000593034	0.0005208	0.000401651	0.000439122	0.000692019	0.000710257	0.00109763	0.00073871	0	0.000287713	0.000287465	0.000341985	0.000287897	0.000180573	0.000329449	0.000210141	0.000365003	0.0002292	0.000231811	0.000177358	0.000313069	0.000361771	0.000213648	0.000384154	0.000167984	0.000268647	0.000350973	0.00039204	0
D_0__Bacteria;D_1__Chloroflexi;D_2__KD4-96;D_3__uncultured bacterium;D_4__;D_5__	0	0	0	9.36341e-05	0	0	0	0.000253097	0	0.000109243	0	8.44959e-05	0	0	7.30947e-05	0	0	0	0.000114895	0	0	0	0	0	0	0	0	0	0	6.98942e-05	0	0	0	0	0	0	0	0	0	0	0	0
D_0__Bacteria;D_1__Chloroflexi;D_2__KD4-96;__;__;__	0.000308162	0.000450431	0.000457	0.000678847	0.00022203	0.000177809	0	0.000718248	0	0.000606907	0.000639272	0.000553918	0.000465183	0.000386031	0.000283242	0.000340288	0.000401173	0.000243591	0.000574473	0.000599475	0.000625062	0.000175589	0.000215785	0	0.00019542	0.000287897	0.000124144	0.00013727	9.889e-05	0.000100958	0	0	0.000150755	0.000161278	0.000581418	0.000126606	0	6.29941e-05	0.000107459	0.000220983	0.000242691	0
D_0__Bacteria;D_1__Chloroflexi;D_2__OLB14;D_3__metagenome;D_4__;D_5__	0	0	0	8.19298e-05	0	0	0	0	0	0	7.52085e-05	0	0	0.000100704	6.39579e-05	3.34709e-05	0	0	0	8.44331e-05	5.68238e-05	0	7.19282e-05	0	0	0	7.90005e-05	0	0	0	0	0	0	0	0	0	0	0	0	0	0	0
D_0__Bacteria;D_1__Chloroflexi;D_2__OLB14;D_3__uncultured Chloroflexi bacterium;D_4__;D_5__	0	0	0	0	0	0	0	0	0	0	0	0	0	0	0	0	0	0	0	0	0	0	0	0	0	0	0	0	0	0	0	0	0	0	0	2.37387e-05	0	0	0	0	0	0
D_0__Bacteria;D_1__Chloroflexi;D_2__OLB14;D_3__uncultured bacterium;D_4__;D_5__	0.00104775	0.00139419	0.00141255	0.000573509	0.00113235	0.00111131	0.000126687	0.00074561	0.00289909	0.00169934	0.00125974	0.00173686	0.00139555	0.00180148	0.00129743	0.00102644	0.00086198	0.00121242	0.000971381	0.00106386	0.00106545	0.00124863	0.00174426	0.00127562	0.00161221	0.00117078	0.00192987	0.00172961	0.00194072	0.00169299	0.00111904	0.00109724	0.00141	0.00138509	0.000736463	0.00253213	0.00139692	0.0010604	0.00159039	0.00103992	0.000952096	0.00198737
D_0__Bacteria;D_1__Chloroflexi;D_2__OLB14;__;__;__	0.00104775	0.00128695	0.00120482	0.000772481	0.00142099	0.00115576	0	0.00100555	0.00187038	0.00125023	0.000695678	0.0012205	0.000656027	0.00152175	0.000931958	0.00059132	0.000872823	0.000952218	0.000574473	0.000886547	0.000639268	0.000838926	0.000827174	0.00100613	0.00114809	0.00118997	0.00155744	0.000851076	0.000852926	0.000900859	0.000876353	0.000633616	0.000842453	0.000844338	0.000542657	0.00140058	0.000931283	0.000566947	0.000891907	0.000610953	0.000970765	0.000675447
D_0__Bacteria;D_1__Chloroflexi;D_2__TK10;D_3__uncultured Chloroflexus sp.;D_4__;D_5__	0	0	0	0	0	0.000133357	0	0	0	0	0	0	0	0	0	0	0	0	0	0	0	0	0	0	0	0	0	0	0	0	0	0	0	0	0	0	0	0	0	0	0	0
D_0__Bacteria;D_1__Chloroflexi;D_2__TK10;__;__;__	0	0.000214491	0	0.000128747	0	0	0	6.15641e-05	0	9.71051e-05	0.000112813	0	0	0	0	0	5.42126e-05	5.53615e-05	0	9.28764e-05	0	0	5.39462e-05	0	0	0	9.02863e-05	0	0	0	0	0	0	4.74347e-05	0	0.000126606	0	6.29941e-05	0	0	0	0
D_0__Bacteria;D_1__Cloacimonetes;D_2__Cloacimonadia;D_3__Cloacimonadales;__;__	0	0	0	0	0	0	0	0.000102607	0	0	0	0	4.77111e-05	0	0	0	0	0	0	0	0	0	0	0	0	0	0	0	0	0	0	0	0	0	0	0	0	0	0	0	0	0
D_0__Bacteria;D_1__Cyanobacteria;D_2__Melainabacteria;D_3__Obscuribacterales;D_4__uncultured bacterium;D_5__	0	0	0	0	0	0	0	0	0	0	0	0	0	0	0	0	2.71063e-05	0	0	0	0	0	0	0	0	0	0	8.23621e-05	3.70837e-05	0	0	0	0	0	0	3.95645e-05	0	0	0	0	0	0
D_0__Bacteria;D_1__Cyanobacteria;D_2__Melainabacteria;D_3__Obscuribacterales;__;__	0	0	0	0	0	0	0	1.36809e-05	0	0	0	0	0	0	0	0	0	0	0	0	0	0	0	0	0	0	0	0	0	0	0	0	0	0	0	0	0	0	0	0	0	0
D_0__Bacteria;D_1__Cyanobacteria;D_2__Melainabacteria;D_3__Vampirovibrionales;D_4__uncultured bacterium;D_5__	0	0	0	2.34085e-05	0	0	0	0	0	0	0	1.87769e-05	0	5.03519e-05	0	0	4.33701e-05	1.66084e-05	0	0	0	0	0	0	0	0	3.38574e-05	0	0	6.21282e-05	0	0	2.66038e-05	4.74347e-05	0	0	0	2.0998e-05	0	0	0.000112011	0
D_0__Bacteria;D_1__Cyanobacteria;D_2__Melainabacteria;D_3__Vampirovibrionales;__;__	0	0	0	0	0	0	0	0	0	0	0	0	0	0	0	0	0	0	0	0	0	0	0	0	0	0	2.25716e-05	0	0	0	0	0	0	0	0	0	0	0	0	0	0	0
D_0__Bacteria;D_1__Cyanobacteria;D_2__Oxyphotobacteria;D_3__Chloroplast;D_4__Poterioochromonas sp. DS;D_5__	0	0	0	0	0	0	0	2.73618e-05	0	0	0	0	0	0	0	0	0	0	0	0	0	0	0	0	0	0	0	0	0	0	0	0	0	0	0	0	0	0	0	0	0	0
D_0__Bacteria;D_1__Cyanobacteria;D_2__Oxyphotobacteria;D_3__Chloroplast;__;__	0	0	0	0	0	0	0	0	0	0	0	0	0	0	0	0	0	0	0	0	0	0	0	0	0	0	0	0	0	3.88301e-05	0	0	0	0	0	4.74774e-05	0	0	0	0	0	0
D_0__Bacteria;D_1__Cyanobacteria;D_2__Sericytochromatia;D_3__uncultured Desulfuromonadaceae bacterium;D_4__;D_5__	0	0	0	0	0	0	0	0	0	0	2.82032e-05	0	0	0	0	0	0	0	0	0	0	0	0	0	0	0	0	0	0	0	0	0	0	0	0	0	0	0	0	0	0	0
D_0__Bacteria;D_1__Cyanobacteria;D_2__Sericytochromatia;D_3__uncultured bacterium;D_4__;D_5__	0	0	0	0	0	0	0.000253373	0	0	0	0	0	0	0	0	2.2314e-05	0	0	4.17798e-05	0	0	0	0	0	0	0	0	0	0	0	0	0	0	0	0	0	0	0	0	2.5998e-05	0	0
D_0__Bacteria;D_1__Cyanobacteria;D_2__Sericytochromatia;__;__;__	0.000523875	0.000836515	0.000706273	0.0016503	0.00184285	0.00200036	0.00221701	0.00331078	0.00289909	0.00144444	0.00150417	0.0021124	0.00267182	0.00129237	0.00194615	0.00211425	0.00229861	0.00263521	0.00319616	0.00256677	0.00306849	0.000663337	0.000773228	0.00106003	0.000647328	0.000633373	0.000891577	0.00127661	0.000815842	0.00112607	0.00115948	0.00095815	0.00110849	0.00120484	0.00065894	0.000735899	0.00153662	0.00193182	0.00193426	0.00222283	0.00194153	0.00124698
D_0__Bacteria;D_1__Deferribacteres;D_2__Deferribacteres;D_3__Deferribacterales;D_4__Deferribacteraceae;D_5__Seleniivibrio	0	0	0	0	0	0	0	0	0	0	0	0	0	0	0	0	0	0	0	0	0	0	3.59641e-05	0	0	0	0	0	0	0	0	0	0	0	0	0	0	0	0	0	0	0
D_0__Bacteria;D_1__Deinococcus-Thermus;D_2__Deinococci;D_3__Deinococcales;D_4__Deinococcaceae;D_5__Deinococcus	0	0	0	0	0	0	0	0	0	0	0	0	0	0	0	0	0	1.66084e-05	0	0	2.84119e-05	0	0	0	0	0	0	0	0	0	0	0	0	0	0	0	0	0	0	0	0	0
D_0__Bacteria;D_1__Deinococcus-Thermus;D_2__Deinococci;D_3__Deinococcales;D_4__Deinococcaceae;__	4.62242e-05	0.000107246	0	0	0	0	0	0	0	2.42763e-05	0	0	0	0	0	0	0	0	0	0	0	7.80396e-05	5.39462e-05	0	0	0	3.38574e-05	4.11811e-05	0	0	0	0	0	0	0	0	5.82052e-05	5.24951e-05	0	0.000116991	9.33428e-05	9.09256e-05
D_0__Bacteria;D_1__Dependentiae;D_2__Babeliae;D_3__Babeliales;D_4__Babeliaceae;D_5__uncultured Acidobacterium sp.	0	0	0.000124636	0	0	0	0	0	0	0	0	0	0	0	0	0	0	0	0	0	0.000113648	0	0	0	0	7.67725e-05	0	0	0	0	0	0	0	0	0	0	0	0	0	0	0	0
D_0__Bacteria;D_1__Dependentiae;D_2__Babeliae;D_3__Babeliales;D_4__Babeliaceae;D_5__uncultured bacterium	0	0	0	0	0	0	0	0	0	0	0	0	0	0	0	0	0	0	0	0	0	0	0.000107892	0.000161699	0	0	0	0	0	0	0	0	0	0	0	0	0	0	3.22376e-05	0	0	0
D_0__Bacteria;D_1__Dependentiae;D_2__Babeliae;D_3__Babeliales;D_4__Babeliaceae;D_5__uncultured organism	0	0	0	0	0	0	0	0	0	0	0	0	0	0	2.74105e-05	5.57849e-05	0	2.21446e-05	4.17798e-05	0	0	9.75496e-05	0	0	0	0.000172738	0	0.000192178	0.00019778	0.000147554	6.74118e-05	0.000169994	0.000150755	0	0	4.74774e-05	0	4.19961e-05	0	0	0	7.79362e-05
D_0__Bacteria;D_1__Dependentiae;D_2__Babeliae;D_3__Babeliales;D_4__Babeliaceae;__	0	0	0	0	0	0	0	0	0	0	0	0	0	0	0	0	0	0	0	0	0	0	0	0	9.77099e-05	0	0.000158001	0.000109816	0	0	0	0	0	0	0	0	0	0	0	0	0	0
D_0__Bacteria;D_1__Dependentiae;D_2__Babeliae;D_3__Babeliales;D_4__UBA12409;D_5__metagenome	0	0	0	0	6.66089e-05	8.89047e-05	0	0	0	0	0	0	0	0	0	0	0	0	0	0	0	0	0	0	0	5.75794e-05	2.25716e-05	0	6.18062e-05	0	4.04471e-05	6.18162e-05	4.43396e-05	0	0	3.16516e-05	4.65641e-05	0	0	0	0	0
D_0__Bacteria;D_1__Dependentiae;D_2__Babeliae;D_3__Babeliales;D_4__UBA12409;D_5__uncultured bacterium	0	6.43473e-05	0	8.19298e-05	0	0	0	0.000109447	0	0.000157796	8.46095e-05	0.000131438	0	5.03519e-05	6.39579e-05	0	1.08425e-05	1.66084e-05	0	0	0	0	0	0	0	0	5.6429e-05	6.86351e-05	8.65287e-05	0.000147554	5.39294e-05	0	0	0	0	2.37387e-05	0	0	0	0	0	0
D_0__Bacteria;D_1__Dependentiae;D_2__Babeliae;D_3__Babeliales;D_4__UBA12409;__	0	0	0	0	0	0	0	0	0	0	0	0	0	0	0	0	0	0	0	0	0	0	0	0	0	0	3.38574e-05	0	0	0	0	0	0	0	0	0	0	0	0	0	0	0
D_0__Bacteria;D_1__Dependentiae;D_2__Babeliae;D_3__Babeliales;D_4__Vermiphilaceae;D_5__metagenome	0.000107857	0.000150144	0.000332364	5.85213e-05	0	0	0	0	0	0	0	0	0	0	0	0	0	0	0	0	0	0	0	0	0	0	0	0	0	0	0	0	0	0	0	0	0	0	0	0	0	0
D_0__Bacteria;D_1__Dependentiae;D_2__Babeliae;D_3__Babeliales;D_4__Vermiphilaceae;D_5__uncultured Candidatus Dependentiae bacterium	0	0	0	0	0	0	0	0	0	8.49669e-05	0	0	0	0	7.30947e-05	0	1.08425e-05	0	0	0	7.10298e-05	0	0	3.59331e-05	0	0	0	0	0	0	0	0	0	0	0	0	0	0	0	0	0	0
D_0__Bacteria;D_1__Dependentiae;D_2__Babeliae;D_3__Babeliales;D_4__Vermiphilaceae;D_5__uncultured bacterium	0.000277345	0.00023594	0.000457	0.000351128	0.000310842	0.000488976	0	0.000157331	0	0.000206348	9.40106e-05	0.000215934	0.000274339	0.000207002	0.000155326	0.000228718	0.000124689	0.000155012	6.26697e-05	5.91032e-05	0.000241501	0	8.99103e-05	5.38996e-05	0.00019542	3.83862e-05	0.000304716	0.000384357	0.000383199	0.000799901	0.000471883	0.000339989	0.000381321	0.000294095	0.000206726	0.000490599	0.000279385	0.000304472	0.000408343	0.000207984	0.000205354	0.000467617
D_0__Bacteria;D_1__Dependentiae;D_2__Babeliae;D_3__Babeliales;D_4__Vermiphilaceae;__	0	0	0	0	6.66089e-05	0	0	0	0	0	0	1.87769e-05	0.00010735	4.47572e-05	6.39579e-05	0	0	2.76807e-05	0	0	0	0	8.99103e-05	0	0	0	0	4.11811e-05	0	0	5.39294e-05	0	0	0	0	0	0	0	0	0	0	0
D_0__Bacteria;D_1__Dependentiae;D_2__Babeliae;D_3__Babeliales;D_4__metagenome;D_5__	0	0	0	0	0	0	0	0	0	0	0	3.75537e-05	0	0	4.56842e-05	1.67355e-05	0	1.66084e-05	0	0	0	0	0	0	0	0	0	0	0	0	0	0	0	0	0	0	0	0	0	0	0	0
D_0__Bacteria;D_1__Dependentiae;D_2__Babeliae;D_3__Babeliales;D_4__uncultured bacterium SBRH58;D_5__	0	0	0	0	0	0	0	0	0	0	0	0	0	0	0	0	0	0	0	0	0	0	0	0	0	0	0	0	0	0	0	0	0	0	0	0	0	0	0	0	0.00013068	0
D_0__Bacteria;D_1__Dependentiae;D_2__Babeliae;D_3__Babeliales;D_4__uncultured bacterium;D_5__	0.00032357	0.000150144	8.3091e-05	0.000292606	0.000377451	0.000222262	0.000570089	0.000307821	0.000374076	0.000218486	0.000150417	4.69422e-05	0	0.000106298	1.82737e-05	0.000630369	0.000417437	0.000608976	0.000188009	9.28764e-05	0.000298325	0.000175589	8.99103e-05	7.18662e-05	0.000134351	0.000134352	6.77147e-05	6.86351e-05	9.889e-05	0.00011649	5.39294e-05	4.63621e-05	0.000141887	0.000104356	0.000232567	4.74774e-05	0	0.00010499	0.000107459	5.1996e-05	5.60057e-05	9.09256e-05
D_0__Bacteria;D_1__Dependentiae;D_2__Babeliae;D_3__Babeliales;D_4__uncultured prokaryote;D_5__	0	6.43473e-05	0	0	0	0	0.000126687	0.000184692	0	0	0	0	5.96388e-05	3.35679e-05	0.000100505	6.13634e-05	0.000119268	0.000177157	0	0.000109763	0.000241501	7.80396e-05	7.19282e-05	0	0	0.000153545	5.6429e-05	4.11811e-05	8.65287e-05	0	6.74118e-05	0	0	0.000113843	0.000167965	0.000110781	0.000186257	0.000115489	7.52211e-05	6.4995e-05	0	6.49469e-05
D_0__Bacteria;D_1__Dependentiae;D_2__Babeliae;D_3__Babeliales;D_4__uncultured soil bacterium;D_5__	0.000154081	0	0	8.19298e-05	0	0	0	0	0	0	0	0	0	0	0	3.90494e-05	0	0	0	0	0	0	0	0	0	0	3.38574e-05	0	0	2.32981e-05	0	0	7.09434e-05	0	0.00032301	0.000276951	0	7.34931e-05	0	0	7.46742e-05	0
D_0__Bacteria;D_1__Dependentiae;D_2__Babeliae;D_3__Babeliales;__;__	6.16323e-05	0	0	0	0	0	0	1.36809e-05	0	2.42763e-05	3.76042e-05	0	0	0	0	0	1.62638e-05	0	3.13349e-05	0	0	0	0	0	2.44275e-05	0	0	0	0	6.21282e-05	0	7.72702e-05	0	0	0	0	0	0	4.29835e-05	0	0	0
D_0__Bacteria;D_1__Elusimicrobia;D_2__Elusimicrobia;D_3__Elusimicrobiales;D_4__Elusimicrobiaceae;D_5__Elusimicrobium	0	0	0	0	0	0	0	0	0	0	0	0	0	0	0	0	0	2.21446e-05	0	0	0	0	0	0	0	0	0	0	0	0	4.04471e-05	0	0	1.89739e-05	9.04428e-05	0	0	0	0	0	0	0
D_0__Bacteria;D_1__Elusimicrobia;D_2__Elusimicrobia;D_3__Lineage IV;__;__	0	0.000107246	0	0	0	0	0	0	0	0	0	0	0	3.35679e-05	0	2.2314e-05	0	0	0	0	0	0	0	0	0	0	0	0	0	0	0	0	0	1.89739e-05	0	0	0	0	2.14917e-05	0	5.60057e-05	0
D_0__Bacteria;D_1__Elusimicrobia;D_2__Elusimicrobia;D_3__MVP-88;D_4__metagenome;D_5__	0.000554691	0.000986659	0.000747819	0.000854411	0.00128777	0.00115576	0	0.000403587	0.00187038	0.00038842	0.000488855	0.000816794	0.000787233	0.000967875	0.000804042	0.000580163	0.000764398	0.00109062	0.000543138	0.000937207	0.00129274	0.00259482	0.003003	0.00212005	0.00140458	0.00165061	0.00154615	0.00155115	0.00113723	0.00143671	0.00142913	0.00139086	0.00178245	0.00115741	0.00177009	0.00200196	0.00195569	0.00175334	0.00160113	0.00141689	0.00224023	0.00184449
D_0__Bacteria;D_1__Elusimicrobia;D_2__Elusimicrobia;D_3__MVP-88;D_4__uncultured bacterium;D_5__	0.000416018	0.000493329	0	0.000585213	0.000865916	0.000444523	0	0.000581439	0.000561115	0	0.000291433	0.000206546	0.000131205	0.000469951	0.000210147	0.00040723	0.00026022	0.000271271	0.000355128	0.000472825	0.000568238	0.00101452	0.000989013	0.000485097	0.000745038	0.000786918	0.000835148	0.000480446	0.000840565	0.000660112	0.000579741	0.000633616	0.000496604	0.000351017	0.000167965	0.000514338	0.000454	0.000419961	0.000204172	0.000415968	0.000410708	0.000337724
D_0__Bacteria;D_1__Elusimicrobia;D_2__Elusimicrobia;D_3__MVP-88;__;__	0.000107857	0.000300287	0	0.000444762	0.000310842	0	0	0.000513034	0	7.28288e-05	0.000122214	9.38844e-05	3.57833e-05	0.00016784	0.000118779	0.00047975	0.000363224	0.00014394	0.000135784	0.000371506	9.94417e-05	0.00159981	0.00115085	0.00114986	0.000122137	0.000998042	0.000970578	6.86351e-05	0.000655146	0.000660112	0.000188753	0.000865426	0.000115283	0.000151791	0	0.000205735	0.000174616	0.000125988	0.000171934	0.000103992	0	6.49469e-05
D_0__Bacteria;D_1__Elusimicrobia;D_2__Lineage IIa;D_3__metagenome;D_4__;D_5__	0	0	0.000124636	0	0.000111015	0.000222262	0	5.47237e-05	0	0	0	0	4.77111e-05	5.03519e-05	5.48211e-05	6.13634e-05	8.13189e-05	4.98253e-05	0	5.06598e-05	0	7.80396e-05	0	8.98327e-05	0	0	5.6429e-05	0	0	0	0	0	0	0	0	0	0	0	3.22376e-05	0	9.33428e-05	6.49469e-05
D_0__Bacteria;D_1__Elusimicrobia;D_2__Lineage IIa;D_3__uncultured bacterium;D_4__;D_5__	0	0	0	0	0	0	0	0	0	0	0	0	4.77111e-05	1.11893e-05	0	0	0	0	0	0	0	0	0	0	7.32824e-05	0	0	0	0	0	0	0	5.32075e-05	0	0	0	0	0	0	0	0	0
D_0__Bacteria;D_1__Elusimicrobia;D_2__Lineage IIa;D_3__uncultured soil bacterium;D_4__;D_5__	0	6.43473e-05	0	7.02255e-05	0	0	0	0	0	6.06907e-05	0.000141016	0	0	0	0	0	0	0	0	0	0	0	0	0	3.66412e-05	0	0	0	0	0	8.08942e-05	0	0	0	0	0	0	0	0	0	0	0
D_0__Bacteria;D_1__Elusimicrobia;D_2__Lineage IIa;__;__;__	0.000169489	0	0	7.02255e-05	8.88119e-05	0	0	0	0	0	0	5.63306e-05	4.77111e-05	8.39198e-05	3.65474e-05	7.80989e-05	8.13189e-05	7.19699e-05	0	2.53299e-05	0.000156266	0.000117059	0	8.98327e-05	2.44275e-05	0	0	0	0	8.54263e-05	9.43765e-05	4.63621e-05	4.43396e-05	3.79478e-05	0	0.000102868	0	3.14971e-05	0	7.7994e-05	0	7.79362e-05
D_0__Bacteria;D_1__Elusimicrobia;D_2__Lineage IIb;D_3__metagenome;D_4__;D_5__	0	0	0	0	6.66089e-05	8.89047e-05	0	0	0	0	0	0	0	0	0	3.34709e-05	3.25276e-05	0	0	7.59898e-05	0	0	0	8.98327e-05	0.00019542	0.000115159	5.6429e-05	0	0	0.000155321	9.43765e-05	0	0.000115283	9.48695e-05	0.000142124	8.70418e-05	0.000139692	0	0	0.00012999	0	6.49469e-05
D_0__Bacteria;D_1__Elusimicrobia;D_2__Lineage IIb;D_3__uncultured bacterium;D_4__;D_5__	0.000138673	0.000107246	0.000166182	0.0005501	0.000421857	8.89047e-05	0.000253373	0.000430949	0.000561115	0.00052194	0.000291433	0.000516364	0.000333977	0.000302111	0.000274105	0.000256611	0.000151795	0.000188229	0.000146229	0.000194196	0.000213089	9.75496e-05	0.000323677	0.000233565	0.000146565	0.000230317	0.000135429	4.11811e-05	0.000222502	0.000388301	0.000175271	0	0.00025717	0.000104356	0.000193806	3.16516e-05	0.000139692	4.19961e-05	0.000107459	2.5998e-05	7.46742e-05	0.000155872
D_0__Bacteria;D_1__Elusimicrobia;D_2__Lineage IIc;D_3__uncultured bacterium;D_4__;D_5__	6.16323e-05	0	0	0	0	0	0	2.05214e-05	0	3.64144e-05	9.40106e-05	3.75537e-05	4.77111e-05	2.23786e-05	3.65474e-05	2.2314e-05	0	2.21446e-05	0	0	0	3.90198e-05	8.99103e-05	0	0	0.000134352	0	0	0	7.76603e-05	0	0	4.43396e-05	0	6.4602e-05	0	0	0	0	0	0	0
D_0__Bacteria;D_1__Epsilonbacteraeota;D_2__Campylobacteria;D_3__Campylobacterales;D_4__Arcobacteraceae;D_5__Arcobacter	0.0871635	0.0222427	0.00423764	0.00806423	0.00275317	0.000889047	0.19326	0.0795135	0.0187973	0.0212175	0.0185013	0.00574572	0.0389442	0.018591	0.0063227	0.0472777	0.0270629	0.00821011	0.0249948	0.022037	0.0136377	0.0358787	0.0232868	0.00742018	0.0165985	0.0143181	0.00632004	0.0441049	0.0343272	0.0129537	0.0391797	0.0274309	0.00968377	0.0253207	0.0459062	0.0208584	0.021175	0.0130713	0.00541592	0.025608	0.0250159	0.00601408
D_0__Bacteria;D_1__Epsilonbacteraeota;D_2__Campylobacteria;D_3__Campylobacterales;D_4__Sulfurospirillaceae;D_5__Sulfurospirillum	0.000662548	0.000257389	0	0.00016386	6.66089e-05	0	0.00228036	0.000834536	0	0	0.000131615	3.75537e-05	0	0.000162245	6.39579e-05	6.13634e-05	0.000314433	7.75061e-05	0.000146229	0	0.000113648	0	0.000197803	0	8.54962e-05	0	0	0.000260813	0	9.31923e-05	0.000296612	0.000355443	6.20754e-05	0.000113843	0.000490975	0.000110781	0.000104769	0.000115489	0	0.000155988	0.000373371	0
D_0__Bacteria;D_1__Epsilonbacteraeota;D_2__Campylobacteria;D_3__Campylobacterales;D_4__Thiovulaceae;D_5__Sulfurimonas	0	0	0	0	0	0	0	0	0	6.06907e-05	0	0	0	0	0	0	1.62638e-05	0	0	0	0	0	0	0	0	0	0	0	0	0	0	0	0	0	0	0	0	0	0	0	0	0
D_0__Bacteria;D_1__Epsilonbacteraeota;D_2__Campylobacteria;D_3__Campylobacterales;D_4__uncultured;D_5__uncultured bacterium	0.000169489	0	0	0	0	0	0	8.20855e-05	0	0	0	0	4.77111e-05	0	0	3.34709e-05	4.87913e-05	0	0	0	0	0	0	0	0	0	0	0	0	0	0	4.63621e-05	0	0	0	0	0	0	0	0	0	0
D_0__Bacteria;D_1__FBP;D_2__metagenome;D_3__;D_4__;D_5__	0	0	0	0.000105338	0.000155421	0	0	0.000246257	0	0.000230625	0.000282032	0.000328595	0.000202772	9.51092e-05	0.000274105	0.000122727	0.000135531	0.000188229	0.000323794	0	0	0.000175589	0.000179821	0.000215599	9.77099e-05	0.000230317	0.000191858	0	0	0.000170853	0	0.000123632	0	0	0.000129204	0	8.14873e-05	0	0	0	0	0
D_0__Bacteria;D_1__FBP;D_2__uncultured bacterium;D_3__;D_4__;D_5__	0	0	0	0	0	0	0	1.36809e-05	0	0	0	0	0	0	0	0	0	0	0	0	0	0	0	0	0	0	0	0	0	0	0	0	0	0	0	0	0	0	0	0	0	0
D_0__Bacteria;D_1__FCPU426;D_2__metagenome;D_3__;D_4__;D_5__	0	0	0.000166182	0	0.000133218	0	0.000253373	4.78832e-05	0	0	7.52085e-05	6.57191e-05	0.00010735	5.59466e-05	0	0.000128305	7.04764e-05	0.000110723	0	2.53299e-05	0.000113648	0.000234119	0.000161838	0.000215599	0.000122137	0	0.000316002	0.000164724	0.000160696	0.000419365	8.08942e-05	6.18162e-05	0.000115283	5.69217e-05	0	0.000229474	0.000197898	0.000178483	0.000386851	0.000324975	0.000354703	0.000558543
D_0__Bacteria;D_1__Fibrobacteres;D_2__Chitinivibrionia;D_3__Chitinivibrionales;D_4__Chitinivibrionaceae;D_5__possible genus 03	0	0	0	0	0	0	0	2.05214e-05	0	0	0	0	0	2.23786e-05	0	0	0	0	0	0	0	0	0	0	0	0	0	4.11811e-05	0	0	0	7.72702e-05	0	3.79478e-05	0	0	3.49231e-05	0	4.29835e-05	0	0	0
D_0__Bacteria;D_1__Fibrobacteres;D_2__Chitinivibrionia;D_3__uncultured;D_4__metagenome;D_5__	0.000138673	0.000450431	0.000457	0.000397945	0.000421857	0.000488976	0	0.000335183	0	0.000254901	0.000150417	0.000347372	7.15666e-05	0.000223786	6.39579e-05	0.000228718	0.00017348	0.000127331	0.000219344	7.59898e-05	0.000170471	0.000448728	8.99103e-05	0.000161699	0.000354198	0.000230317	0.000293431	0.000123543	0.000185419	0.000139788	0.000364024	0.00015454	0.000274906	9.48695e-05	0.000193806	0.000261126	0	0.000188982	0.000290139	0.000155988	0.00013068	0.000298756
D_0__Bacteria;D_1__Fibrobacteres;D_2__Fibrobacteria;D_3__Fibrobacterales;D_4__Fibrobacteraceae;D_5__Fibrobacter	0	0	0	0	0	0	0	0	0	0	0	0	0	0	0	0	0	0	0	0	0	0	0	0	0	0	0	0	0	0	0	0	0	0	0	0	0	0	0	2.5998e-05	0	0
D_0__Bacteria;D_1__Fibrobacteres;D_2__Fibrobacteria;D_3__Fibrobacterales;D_4__Fibrobacteraceae;D_5__uncultured	0.000246529	0.000128695	0	0.000362832	0.000111015	0.000222262	0.000633433	0.00045147	0	0.000461249	0.000366641	0.000685356	7.15666e-05	0.000195813	0.000164463	0.000262189	0.000184323	0.000160548	0.000365573	0.000346176	0.000795534	0.000936476	0.000593408	0.000682729	0.000647328	0.000441442	0.000869006	4.11811e-05	0.000247225	0.000753304	0.00097073	0.000448167	0.00100208	0.000815877	0.000503895	0.00125024	0.000535488	0.000839921	0.000956383	0.000480963	0.000466714	0.00114306
D_0__Bacteria;D_1__Firmicutes;D_2__Bacilli;D_3__Bacillales;D_4__Bacillaceae;D_5__Bacillus	0.00072418	0.000686371	0.000664728	0.000608621	0.000555074	0	0	0.000485673	0.000467596	0.000424835	0.000376042	0.000291042	0.000274339	0.000397221	0	0.000290081	0.000336118	0.000376458	0.000302904	0.000219526	0.000255707	0.000292649	0.000215785	0.000143732	0.000403053	0.000479828	0.000259573	0.000233359	0.000123612	0.000155321	0.000310094	0.000108178	0.00021283	0.000265634	0.000348851	0.000332342	0.000186257	0.000283473	0.000214917	0	0.000504051	0.000181851
D_0__Bacteria;D_1__Firmicutes;D_2__Bacilli;D_3__Bacillales;D_4__Bacillaceae;D_5__Fictibacillus	0	0	0	0	6.66089e-05	0	0	0	0	0	0	0	0	0	0	0	0	0	0	0	0	0	0	0	0	0	0	0	0	0	0	0	0	0	0	0	0	0	0	0	0	0
D_0__Bacteria;D_1__Firmicutes;D_2__Bacilli;D_3__Bacillales;D_4__Family XII;D_5__Exiguobacterium	0	0	0	0	0	0	0	6.15641e-05	0	0	0	0	0	0	0	0	0	0	0	0	0	0	0	0	0	0	0	0	0	0	0	0	0	0	0	0	0	0	0	0	0	0
D_0__Bacteria;D_1__Firmicutes;D_2__Bacilli;D_3__Bacillales;D_4__Listeriaceae;D_5__Brochothrix	0	0	0	0	0	0	0	0	0	0	0	0	0	0	0	0	0	0	0	0	0	0	0	0	0	0	0	0	0	0	0	0	0	0	0	0	0	0	4.29835e-05	0	0	0
D_0__Bacteria;D_1__Firmicutes;D_2__Bacilli;D_3__Bacillales;D_4__Paenibacillaceae;D_5__Paenibacillus	0	0	0	0	0	0	0	0	0	0	0	0	0	0	0	0	0	0	0	0	0	0	0	0	0	0	0	0	0	0	0	0	0	0.000104356	0	0	0	0	0	0	0	0
D_0__Bacteria;D_1__Firmicutes;D_2__Bacilli;D_3__Bacillales;D_4__Staphylococcaceae;D_5__Staphylococcus	0	0	0	0	0	0	0	0	0	0	0	0	0	0	0	0	0	0	3.13349e-05	0	0	0	0	0	0	0	0	0	0	0	0	0	0	0	0	2.37387e-05	0	0	0	0	0	0
D_0__Bacteria;D_1__Firmicutes;D_2__Bacilli;D_3__Lactobacillales;D_4__Aerococcaceae;D_5__Dolosicoccus	0	0	0	0	0	0	0	0	0	0	0	0	0	0	0	0	0	0	3.13349e-05	0	0	0	0	0	0	0	0	0	0	0	0	0	0	0	0	0	0	0	0	0	0	0
D_0__Bacteria;D_1__Firmicutes;D_2__Bacilli;D_3__Lactobacillales;D_4__Aerococcaceae;D_5__Ignavigranum	0	0	0	0	0	0	0	5.47237e-05	0	0	0	0	0	0	0	0	0	0	0	0	0	0	0	0	0	0	0	0	0	0	0	0	0	0	0	0	0	0	0	0	0	0
D_0__Bacteria;D_1__Firmicutes;D_2__Bacilli;D_3__Lactobacillales;D_4__Carnobacteriaceae;D_5__Trichococcus	0.00032357	0	0	0.000561804	0.000288639	0.000177809	0.00139355	0.000403587	0	0.000254901	0	0.00012205	0.000143133	0.000195813	0.000100505	0.000172933	0.000168059	0.000265735	0.000219344	0.000219526	0.000241501	0.000507258	0.000395605	0.000287465	0.00122137	0.00136271	0.000914149	0.000851076	0.000778758	0.000939689	0.00124038	0.00123632	0.00121491	0.00206815	0.00240319	0.00246882	0.00271236	0.00259326	0.00205246	0.00183286	0.00237091	0.00187047
D_0__Bacteria;D_1__Firmicutes;D_2__Bacilli;D_3__Lactobacillales;D_4__Enterococcaceae;D_5__Enterococcus	0.000261937	0	0	0.000327719	0	0	0	0.000287299	0	0	0	0.000140827	0.000202772	0	0.000219284	0	0.000140953	0	0	0	0	0	0	0	0	0.000287897	0	0.000164724	0	0	0	0	0	0.00012333	0	0	0	0	0	9.0993e-05	0	0
D_0__Bacteria;D_1__Firmicutes;D_2__Bacilli;D_3__Lactobacillales;D_4__Lactobacillaceae;D_5__Lactobacillus	0.000924485	0.00023594	8.3091e-05	0.000339423	0.000155421	0	0.00164692	0.000752451	0	0.000315591	0.000103412	5.63306e-05	0.000357833	0.000262949	0.000264968	0.000161776	0.000178902	6.64338e-05	0.000135784	8.44331e-05	8.52357e-05	3.90198e-05	8.99103e-05	0	0.000280916	0.000364669	0.000304716	0.000301995	0.000185419	4.65962e-05	0.000296612	0.000123632	0.000150755	0.00034153	0.000413453	0.000324429	0.000360872	0.000178483	0.000139696	0.000233982	0.000280028	0.000142883
D_0__Bacteria;D_1__Firmicutes;D_2__Bacilli;D_3__Lactobacillales;D_4__Lactobacillaceae;D_5__Pediococcus	0	0	0	0	0	0	0	0	0	0	0	0	0	0	0	0	0	0	0	0	0	0	0	0	4.8855e-05	0	0	0	0	0	0	0	0	0	0	0	0	0	0	0	0	0
D_0__Bacteria;D_1__Firmicutes;D_2__Bacilli;D_3__Lactobacillales;D_4__Leuconostocaceae;D_5__Weissella	0	0	0	0	0	0	0	3.42023e-05	0	4.85525e-05	0	2.81653e-05	4.77111e-05	0	0	0	0	0	0	0	0	0	0	0	0	0	0	8.23621e-05	0	0	0	0	0	0	0	0	0	0	0	0	0	0
D_0__Bacteria;D_1__Firmicutes;D_2__Bacilli;D_3__Lactobacillales;D_4__Streptococcaceae;D_5__Lactococcus	0.000200305	0	0	0.000175564	0	0	0.000443403	8.20855e-05	0	0	0	0	0	3.91626e-05	0	0	3.79488e-05	1.66084e-05	0	0	0	0	7.19282e-05	0	0	0.000249511	9.02863e-05	0.000247086	0.000173057	0.000194151	0.000525812	0.000401805	0.000328113	0.000351017	0.000542657	0.000387732	0.000395795	0.000461957	0.000300884	0.00012999	0.000205354	0.000259787
D_0__Bacteria;D_1__Firmicutes;D_2__Bacilli;D_3__Lactobacillales;D_4__Streptococcaceae;D_5__Streptococcus	0.0095376	0.0048046	0.00332364	0.00661291	0.00330824	0.00222262	0.0177995	0.0056981	0.00130927	0.0024519	0.00210584	0.00134255	0.00256447	0.00247284	0.00198269	0.00217561	0.00176733	0.00232518	0.00222478	0.00186597	0.00161948	0.00214609	0.00257143	0.00141936	0.00261374	0.00232237	0.0019073	0.00193551	0.00150807	0.00119597	0.0018336	0.00137541	0.00101094	0.00138509	0.00267452	0.00101285	0.00140857	0.000650939	0.000730719	0.000987924	0.00117612	0.000636479
D_0__Bacteria;D_1__Firmicutes;D_2__Clostridia;D_3__Clostridiales;D_4__Christensenellaceae;D_5__Christensenellaceae R-7 group	0.000169489	0	0	0.000140451	0	0	0.000253373	0.000253097	0	3.64144e-05	0.000112813	0	8.34944e-05	7.27305e-05	6.39579e-05	0.000178512	0.000119268	6.64338e-05	0	6.75465e-05	0	9.75496e-05	0	0.000125766	0.000146565	0.000172738	0.000124144	8.23621e-05	0	0	0.000107859	0	7.09434e-05	0	0.000129204	0.000158258	6.98462e-05	9.44912e-05	9.67128e-05	3.8997e-05	0.00026136	7.79362e-05
D_0__Bacteria;D_1__Firmicutes;D_2__Clostridia;D_3__Clostridiales;D_4__Clostridiaceae 1;D_5__Clostridium sensu stricto 1	0.000878261	0.000321737	0	0.000655438	0.000466263	0	0.00228036	0.00151174	0.00121575	0.000424835	0.000404246	0.000375537	0.000345905	0.000391626	0.000228421	0.000490907	0.000189744	0.00035985	0.000240234	0.000354619	0.000227295	0	0.000125874	0.000107799	0.000280916	0.000326283	0.000237002	0.000425538	0.000135974	0.000225215	0.000377506	0.00015454	0.000133019	0.000132817	0.000516816	0.000379819	0.000139692	0.000262475	0.000225663	0.000168987	0.000616062	0.000155872
D_0__Bacteria;D_1__Firmicutes;D_2__Clostridia;D_3__Clostridiales;D_4__Clostridiaceae 1;D_5__Clostridium sensu stricto 11	0	0	0	0	0	0	0	0	0	0	0	0	0	0	0	0	0	0	0	0	0	0	0	0	0	0	2.25716e-05	0	0	0	0	0	0	0	0	0	0	0	0	0	0	0
D_0__Bacteria;D_1__Firmicutes;D_2__Clostridia;D_3__Clostridiales;D_4__Clostridiaceae 1;D_5__Clostridium sensu stricto 12	0	0	0	0	0	0.000133357	0	0	0	0	3.76042e-05	0	4.77111e-05	2.23786e-05	0	0	0	0	0	0	5.68238e-05	0	0	0	0	7.67725e-05	3.38574e-05	0	3.70837e-05	3.88301e-05	0	6.18162e-05	0	0	0.000180886	0	0	0	0	0	0	0
D_0__Bacteria;D_1__Firmicutes;D_2__Clostridia;D_3__Clostridiales;D_4__Clostridiaceae 1;D_5__Clostridium sensu stricto 13	0	0	0	0	0	0	0	0	0	0	0	0	0	0	0	0	0	0	0	0	0	0	0	0	0	0	0	0	0	0	0	0	0	0	0	0	0	0	4.29835e-05	0	0	0
D_0__Bacteria;D_1__Firmicutes;D_2__Clostridia;D_3__Clostridiales;D_4__Clostridiaceae 1;D_5__Fonticella	9.24485e-05	0	0	0	0	0	0	0	0	0	0	3.75537e-05	0	0	0	6.69419e-05	1.62638e-05	0	4.17798e-05	1.68866e-05	0	0	0	0	8.54962e-05	0	0	0	0	0	0	0	0	6.64086e-05	2.58408e-05	0	0	0	0	0	0	0
D_0__Bacteria;D_1__Firmicutes;D_2__Clostridia;D_3__Clostridiales;D_4__Clostridiaceae 1;D_5__Proteiniclasticum	4.62242e-05	0	0	0	0	0	0	6.84046e-05	0	0	3.76042e-05	0	0	2.79733e-05	0	2.78924e-05	0	2.76807e-05	3.13349e-05	2.53299e-05	0	0	0	0	3.66412e-05	0	9.02863e-05	6.86351e-05	3.70837e-05	0	0	6.18162e-05	0	0	5.16816e-05	0	0	5.24951e-05	0	0	0	0
D_0__Bacteria;D_1__Firmicutes;D_2__Clostridia;D_3__Clostridiales;D_4__Clostridiaceae 1;D_5__uncultured	0	0	0	0	0	0	0	4.78832e-05	0	0	0	0	5.96388e-05	5.03519e-05	0	0	3.79488e-05	0	0	0	0	0	0	0	0	0	0	0	0	0	0	0	0	0	0	0	0	0	0	0	0	0
D_0__Bacteria;D_1__Firmicutes;D_2__Clostridia;D_3__Clostridiales;D_4__Clostridiaceae 1;__	0	6.43473e-05	0	0	0	0	0	4.78832e-05	0	0	0	0	0	0.000201408	6.39579e-05	0	0.000271063	1.66084e-05	2.08899e-05	2.53299e-05	5.68238e-05	0	0	0	0	0	0	0	0	0	0	0	0	0	0	0	0	0	0	0	0	0
D_0__Bacteria;D_1__Firmicutes;D_2__Clostridia;D_3__Clostridiales;D_4__Defluviitaleaceae;D_5__Defluviitaleaceae UCG-011	0	0	0	0	0	0	0	0	0	0	0	0	0	0	0	0	0	0	0	0	0	0	0	0	0	0	0	0	0	0	0	0	0	0	0	0	0	0	0	0	0	0.000103915
D_0__Bacteria;D_1__Firmicutes;D_2__Clostridia;D_3__Clostridiales;D_4__Eubacteriaceae;D_5__Acetobacterium	0.000138673	0	0	0	0	0	0.000253373	0	0	0	0	0	3.57833e-05	9.51092e-05	6.39579e-05	0	4.33701e-05	3.8753e-05	0	5.91032e-05	5.68238e-05	0	0	0	0	0	3.38574e-05	0	0	0	0	0.00015454	0	0	6.4602e-05	0	0	0	0	7.7994e-05	0	0
D_0__Bacteria;D_1__Firmicutes;D_2__Clostridia;D_3__Clostridiales;D_4__Eubacteriaceae;D_5__Eubacterium	0	0	0	0	0	0	0	5.47237e-05	0	0	0	0	0	0	0	0	0	0	0	0	0	0	0	0	0	0	0	0	0	0	0	0	0	0	0	0	0	0	0	0	0	0
D_0__Bacteria;D_1__Firmicutes;D_2__Clostridia;D_3__Clostridiales;D_4__Eubacteriaceae;D_5__uncultured	0.000138673	0	8.3091e-05	2.34085e-05	0	0	0	0.000136809	0	0	1.88021e-05	1.87769e-05	0	2.79733e-05	0	6.13634e-05	2.1685e-05	2.21446e-05	0	7.59898e-05	0	0	7.19282e-05	0	0.000134351	0	0	0	4.9445e-05	0	0	0	4.43396e-05	0	5.16816e-05	0	0	5.24951e-05	0	0	0	0
D_0__Bacteria;D_1__Firmicutes;D_2__Clostridia;D_3__Clostridiales;D_4__Family XI;D_5__Ezakiella	0	0	0	0	0	0	0	0	0	0	0	0	0	0	0	0	0	0	0	0	0	0	0	0	0	0	0	0	0	3.88301e-05	0	0	0	0	0	0	0	0	0	0	0	0
D_0__Bacteria;D_1__Firmicutes;D_2__Clostridia;D_3__Clostridiales;D_4__Family XI;D_5__Gallicola	0	0	0.000124636	2.34085e-05	6.66089e-05	0	0	0	0	0	0	3.75537e-05	0	2.23786e-05	0	0	0	6.08976e-05	5.22248e-05	0	0	0	0	0	4.8855e-05	5.75794e-05	0	0	0.000123612	0	6.74118e-05	0	0	0	0	3.16516e-05	0	0	0	0	0	0
D_0__Bacteria;D_1__Firmicutes;D_2__Clostridia;D_3__Clostridiales;D_4__Family XI;D_5__Tissierella	0	0	0	0	0	0	0	0	0	0	0	0	0	0	0	0	0	0	0	0	0	0	0	0	0	0	0	0	0	0	0	0	0	0	0	0	0	2.0998e-05	0	0	0	0
D_0__Bacteria;D_1__Firmicutes;D_2__Clostridia;D_3__Clostridiales;D_4__Family XII;D_5__Acidaminobacter	0	0	0	0	0	0	0.000570089	0	0	0	0	0	0	0	0	0	0	2.21446e-05	0	0	2.84119e-05	0	0	0	0	0	0	0	0	0	0	0	0	0	0	0	0	0	0	0	0	0
D_0__Bacteria;D_1__Firmicutes;D_2__Clostridia;D_3__Clostridiales;D_4__Family XII;D_5__Fusibacter	9.24485e-05	0	0	0	0	0	0	0	0	0	0	0	0.00010735	4.47572e-05	0	3.90494e-05	0	3.8753e-05	0	0	0	0	0	3.59331e-05	0	0	0	0	0	0	0	6.18162e-05	0	0	0	2.37387e-05	0	0	0	0	0	5.19575e-05
D_0__Bacteria;D_1__Firmicutes;D_2__Clostridia;D_3__Clostridiales;D_4__Family XIII;D_5__Anaerovorax	0	0	0	0	0	0	0	0	0	0	0	0	0	0	0	0	3.25276e-05	0	0	0	0	0	0	0	0	0	0	0	0	0	0	0	0	0	0	0	0	0	0	0	0	0
D_0__Bacteria;D_1__Firmicutes;D_2__Clostridia;D_3__Clostridiales;D_4__Family XIII;D_5__Family XIII AD3011 group	4.62242e-05	0	0	0	0	0	0	4.78832e-05	0	0	0	0	3.57833e-05	0	0	0	0	0	3.13349e-05	0	0	0	0	0	0	5.75794e-05	0	5.49081e-05	0	0	0	0	0	0	5.16816e-05	0	0	0	0	0	0	0
D_0__Bacteria;D_1__Firmicutes;D_2__Clostridia;D_3__Clostridiales;D_4__Family XIII;D_5__[Eubacterium] brachy group	0	0	0	0	0	0	0	0	0	0	0	0	0	0	0	1.1157e-05	0	0	0	0	0	0	0	0	0	0	4.51432e-05	0	0	0	0	0	0	0	0	0	0	0	0	0	0	0
D_0__Bacteria;D_1__Firmicutes;D_2__Clostridia;D_3__Clostridiales;D_4__Family XIII;__	0	0	0	0	0	0	0	0	0	0	0	1.87769e-05	0	0	0	0	0	0	0	0	0	0	0	0	0	0	0	0	0	0	0	0	0	0	0	0	0	0	0	0	0	0
D_0__Bacteria;D_1__Firmicutes;D_2__Clostridia;D_3__Clostridiales;D_4__Lachnospiraceae;D_5__Acetitomaculum	0	0	0	4.6817e-05	0	0	0.00019003	0	0	0	0	0	0	3.91626e-05	0	0	1.62638e-05	0	0	0	0	0	0	0	0	0	0	0	0	0	0	0	0	0	0	0	0	0	0	0	0	0
D_0__Bacteria;D_1__Firmicutes;D_2__Clostridia;D_3__Clostridiales;D_4__Lachnospiraceae;D_5__Agathobacter	0.0028659	0.00070782	0	0.00204824	0.000532872	0.000222262	0.00962818	0.0024352	0	0.00108029	0.000846095	0.000309818	0.00102579	0.000995849	0.000228421	0.001244	0.000964984	0.000199301	0.000689367	0.000650135	0.000156266	0.00111206	0.000593408	0.000287465	0.000891603	0.00117078	0.000203144	0.000905984	0.000333754	0.000201917	0.000808942	0.000571799	0.000274906	0.000540756	0.00208018	0.00030069	0.00067518	0.000629941	0.000333122	0.000805938	0.00108278	0.000181851
D_0__Bacteria;D_1__Firmicutes;D_2__Clostridia;D_3__Clostridiales;D_4__Lachnospiraceae;D_5__Anaerocolumna	0	0	0	0	0	0	0	0	0	0	0	0	0	0	0	0	0	0	0	0	0	0	0	0	0	0	0	0	0	0	0	0	0	0	0	0	0	0	0	6.4995e-05	0	0
D_0__Bacteria;D_1__Firmicutes;D_2__Clostridia;D_3__Clostridiales;D_4__Lachnospiraceae;D_5__Anaerostipes	0.0011402	0.000343186	8.3091e-05	0.000760777	0.00022203	0	0.00481409	0.00155962	0.000561115	0.000849669	0.000507657	0.000262876	0.000644099	0.000581844	0.000228421	0.000546692	0.000552968	0	0.000407353	0.000430609	8.52357e-05	0.000331668	0.000269731	8.98327e-05	0.000610687	0.000959656	0.000372431	0.000411811	0.00039556	5.43622e-05	0.000539294	0.000278173	0.000106415	0.000455373	0.00114992	0.000348167	0.000442359	0.000335969	0.000171934	0.000350973	0.000485383	0.000116904
D_0__Bacteria;D_1__Firmicutes;D_2__Clostridia;D_3__Clostridiales;D_4__Lachnospiraceae;D_5__Blautia	0.00926026	0.00165158	0.000373909	0.00450614	0.000488466	0	0.0293279	0.00753819	0	0.00307095	0.00158878	0.000347372	0.00252869	0.00194694	0.000237558	0.00222582	0.00201129	0.000221446	0.00122206	0.00108919	9.94417e-05	0.00175589	0.000431569	0.000125766	0.00267481	0.00216882	0.00042886	0.000700078	0.000754036	0.000170853	0.00128082	0.000896334	0.000266038	0.001091	0.00439294	0.000490599	0.00126887	0.00141737	0.000515802	0.0013259	0.00138147	0.000259787
D_0__Bacteria;D_1__Firmicutes;D_2__Clostridia;D_3__Clostridiales;D_4__Lachnospiraceae;D_5__Butyrivibrio 2	0.000554691	0	0	0.000421353	0.000377451	0.000133357	0.000886806	0.000526715	0.000187038	0.000291315	0.000150417	0.000159603	0.00104964	0.00097347	0.000411158	0.000792145	0.000748134	0.000415211	0.000292459	0.000202639	9.94417e-05	0.000409708	0.000431569	0.000251532	0.000659542	0.000460635	0.000440146	0.000164724	0.000111251	6.21282e-05	0.000674118	0.000293627	0.00021283	0.000332043	0.000478055	0.000174084	0.00139692	0.000955411	0.000752211	0.00197585	0.00186686	0.00106513
D_0__Bacteria;D_1__Firmicutes;D_2__Clostridia;D_3__Clostridiales;D_4__Lachnospiraceae;D_5__CAG-56	7.70404e-05	0	0	0	0	0	0	6.84046e-05	0	0	0	0	0	0	0	0	0	0	0	4.22165e-05	0	0	0	0	0	0	0	0	0	0	0	0	0	0	0	0	0	0	0	0	0	0
D_0__Bacteria;D_1__Firmicutes;D_2__Clostridia;D_3__Clostridiales;D_4__Lachnospiraceae;D_5__Cellulosilyticum	0	0	0	0	0	0	0	2.73618e-05	0	0	0	1.87769e-05	0	0	0	0	0	0	0	0	0	0	0	0	0	0	0	0	0	0	0	0	0	0	0	0	0	0	0	0	0	0
D_0__Bacteria;D_1__Firmicutes;D_2__Clostridia;D_3__Clostridiales;D_4__Lachnospiraceae;D_5__Coprococcus 1	0.000169489	0	0	9.36341e-05	0	0	0.000443403	0	0	6.06907e-05	6.58074e-05	0	8.34944e-05	5.59466e-05	0	0.000122727	0.000103004	0	8.35596e-05	6.75465e-05	0	0	0.000107892	0	0	0	0	0	0	0	8.08942e-05	0	0	8.53825e-05	0.000129204	0	0	6.29941e-05	0	0	0	0
D_0__Bacteria;D_1__Firmicutes;D_2__Clostridia;D_3__Clostridiales;D_4__Lachnospiraceae;D_5__Coprococcus 2	0.000123265	0	0	4.6817e-05	0	0	0	3.42023e-05	0	0	0	0	0	2.79733e-05	0	4.46279e-05	0	0	0	0	0	0	0	0	6.10687e-05	0	0	0	0	0	0	0	2.66038e-05	0	0	0	0	0	0	0	0	0
D_0__Bacteria;D_1__Firmicutes;D_2__Clostridia;D_3__Clostridiales;D_4__Lachnospiraceae;D_5__Coprococcus 3	0.000338978	0	0	0.00016386	0	0	0.000570089	0.000157331	0	0	0	5.63306e-05	0.000333977	0.000100704	0	0.000195247	0.000119268	0	8.35596e-05	5.91032e-05	0	0	0	0	0	0.000153545	0.000101572	0	0	0	0	0.000200903	0	0.000113843	0.000232567	0	0.000174616	8.39921e-05	0.000118205	0	0	0
D_0__Bacteria;D_1__Firmicutes;D_2__Clostridia;D_3__Clostridiales;D_4__Lachnospiraceae;D_5__Dorea	0.000754996	0.000300287	0	0.000877819	8.88119e-05	0	0.0038006	0.00142966	0	0.00077684	0.000404246	0.000150215	0.000524822	0.000441978	9.13684e-05	0.000496486	0.00055839	0.000121795	0.000198454	0.000211083	0	0.000214609	0.000413587	0	0.000354198	0.000115159	0.000124144	0.000411811	0.000333754	8.54263e-05	0.000269647	0.000139086	0	0.000294095	0.000943189	7.91289e-05	0.000372513	0.000461957	0	0.000337974	9.33428e-05	0
D_0__Bacteria;D_1__Firmicutes;D_2__Clostridia;D_3__Clostridiales;D_4__Lachnospiraceae;D_5__Fusicatenibacter	0.00263478	0.00096521	0.000249273	0.00223551	0.000510669	0	0.00867803	0.00284563	0	0.00134733	0.000742684	0.000234711	0.000894582	0.000956686	0.000338063	0.000870244	0.000699342	0.000177157	0.000637142	0.000447495	0.000340943	0.000429218	0.000395605	0.000215599	0.000720611	0.00113239	0.000259573	0.000576535	0.000358476	0.000310641	0.000444918	0.000463621	0.000363585	0.000569217	0.00144708	0.000363993	0.000686821	0.00043046	0.000279393	0.000402969	0.000914759	0.000259787
D_0__Bacteria;D_1__Firmicutes;D_2__Clostridia;D_3__Clostridiales;D_4__Lachnospiraceae;D_5__GCA-900066575	0	0	0	0	0	0	0	4.10428e-05	0	0	0	0	0	0	0	0	0	0	0	0	0	0	0	0	0	0	0	0	0	0	0	0	0	0	0	0	0	0	0	0	0	0
D_0__Bacteria;D_1__Firmicutes;D_2__Clostridia;D_3__Clostridiales;D_4__Lachnospiraceae;D_5__Hungatella	0	0	0	0	0	0	0	6.15641e-05	0	0	0	0	0	0	0	0	0	0	0	0	0	0	0	0	0	0	0	0	0	0	0	0	0	0	0	0	0	0	0	0	0	0
D_0__Bacteria;D_1__Firmicutes;D_2__Clostridia;D_3__Clostridiales;D_4__Lachnospiraceae;D_5__Lachnoclostridium	0.00135591	0.000664922	0	0.000854411	0.00022203	0	0.00557421	0.00135441	0	0.000412696	0.000385443	0	0.000596388	0.000402815	0	0.000373759	0.000325276	0	0.000292459	0.000160423	0	0.000370688	0.000143856	0	0	0.000479828	0	0.000356903	8.65287e-05	0	0.000161788	0	0	0	0.000826905	0	0.000384154	0.000136487	0	0	0	0
D_0__Bacteria;D_1__Firmicutes;D_2__Clostridia;D_3__Clostridiales;D_4__Lachnospiraceae;D_5__Lachnoclostridium 12	0	0	0	0	0	0	0	0	0	0	0	0	0	2.23786e-05	2.74105e-05	0	0	0	0	0	0	0	0	0	0	0	3.38574e-05	0	0	0	0	0	0	0	0	0	0	0	0	0	0	0
D_0__Bacteria;D_1__Firmicutes;D_2__Clostridia;D_3__Clostridiales;D_4__Lachnospiraceae;D_5__Lachnospira	0.000754996	0	0	0.000608621	6.66089e-05	0	0.00228036	0.000581439	0	0.000364144	0.000244428	0.000112661	0.000465183	0.00025176	0	0.000373759	0.000352382	0.00014394	0.000323794	0.000270186	0	0.000351178	0.000395605	0	0.000451908	0.000518214	0.000169287	0.00013727	9.889e-05	7.76603e-05	0.000350541	0.000309081	0	0.000313069	0.000581418	0.000102868	0.000407436	0.000157485	0.000161188	0.000207984	0.00013068	0.000116904
D_0__Bacteria;D_1__Firmicutes;D_2__Clostridia;D_3__Clostridiales;D_4__Lachnospiraceae;D_5__Lachnospiraceae FCS020 group	0	0	0	0	0	0	0.000316716	8.8926e-05	0	0	0	0	0	0	0	0	0	0	0	0	0	0	0	0	0	0	0	0	0	0	0	0	0	0	0	0	0	0	0	0	0	0
D_0__Bacteria;D_1__Firmicutes;D_2__Clostridia;D_3__Clostridiales;D_4__Lachnospiraceae;D_5__Lachnospiraceae ND3007 group	0.000261937	0	0	0.000175564	0	0	0.00145689	0.000554077	0.000374076	6.06907e-05	0	0	9.54221e-05	0	0	7.80989e-05	0	3.8753e-05	0	0	0	7.80396e-05	0	5.38996e-05	8.54962e-05	0.000115159	0	0	7.41675e-05	0	0	0	0	0	0.00033593	0	0	0	0	6.4995e-05	0	0
D_0__Bacteria;D_1__Firmicutes;D_2__Clostridia;D_3__Clostridiales;D_4__Lachnospiraceae;D_5__Lachnospiraceae NK3A20 group	0	0	0	2.34085e-05	0	0	0	0	0	0	0	0	9.54221e-05	0.000246165	5.48211e-05	4.46279e-05	9.75827e-05	0	0	0	4.26179e-05	0	0	0	0	0	0	0	0	0	0	4.63621e-05	0	0	0	0	4.65641e-05	0	0	0	0.00013068	0
D_0__Bacteria;D_1__Firmicutes;D_2__Clostridia;D_3__Clostridiales;D_4__Lachnospiraceae;D_5__Lachnospiraceae NK4A136 group	0.000123265	0.000171593	0	0.000479875	0	0	0.00196364	0.000471992	0	0.000315591	5.64064e-05	0	0	0	0	0.000206404	0.000168059	0	5.22248e-05	0	0	0	0	0	0	0	2.25716e-05	0.000205905	0	0	0	0	0	0.000132817	0.000374692	0	0.000267744	7.34931e-05	0	0	9.33428e-05	0
D_0__Bacteria;D_1__Firmicutes;D_2__Clostridia;D_3__Clostridiales;D_4__Lachnospiraceae;D_5__Lachnospiraceae UCG-003	0	0	0	0	0	0	0	0	0	0	0	0	0	0	0	0	0	0	0	0	0	0	0	0	0	0	0	0	0	0	0	0	0	0	0	0	0	0	0	6.4995e-05	0	0
D_0__Bacteria;D_1__Firmicutes;D_2__Clostridia;D_3__Clostridiales;D_4__Lachnospiraceae;D_5__Lachnospiraceae UCG-010	0.000138673	0	0	0	0	0	0	0	0	0	0	0	0	0	0	0	0	0	0	0	0	0	0	0	0	0	0	0	0	0	0	0	0	0	0	0	0	0	0	0	0	0
D_0__Bacteria;D_1__Firmicutes;D_2__Clostridia;D_3__Clostridiales;D_4__Lachnospiraceae;D_5__Mobilitalea	0	0	0	0	0	0	0	0	0	0	0	0	0	0.000151056	0	0	0	0	0	0	0	0	0	0	0	0	0	0	0	0	0	0	0	0	0	0	0	0	0	0	0	0
D_0__Bacteria;D_1__Firmicutes;D_2__Clostridia;D_3__Clostridiales;D_4__Lachnospiraceae;D_5__Oribacterium	0	0	0	0	0	0	0	3.42023e-05	0	0	0	0	0	0	0	0	0	0	0	0	0	0	0	0	0	0	0	0	0	0	0	0	0	0	0	0	0	0	0	0	0	0
D_0__Bacteria;D_1__Firmicutes;D_2__Clostridia;D_3__Clostridiales;D_4__Lachnospiraceae;D_5__Roseburia	0.000431426	0	0	0.000491579	0	0	0.00114018	0.000622482	0	0.000291315	0	0	0.000202772	0	0	0.000167355	0.000113846	0	0	0	0	0	0	0	0	0	0	0	0	0	0.000175271	0	0	0	0.000193806	0	0	8.39921e-05	0	0	0	0
D_0__Bacteria;D_1__Firmicutes;D_2__Clostridia;D_3__Clostridiales;D_4__Lachnospiraceae;D_5__Sellimonas	0.000107857	0	0	0	0	0	0.000506746	0.000212054	0	0	0	0	0	0	0	7.80989e-05	4.87913e-05	0	0	0	0	0	0	0	0	0	0	0	0	0	0.000134824	0	0	0	0.000103363	0	6.98462e-05	0	0	0	7.46742e-05	0
D_0__Bacteria;D_1__Firmicutes;D_2__Clostridia;D_3__Clostridiales;D_4__Lachnospiraceae;D_5__Shuttleworthia	0	0	0	0	0	0	0.000126687	6.15641e-05	0	2.42763e-05	0	0	8.34944e-05	8.95145e-05	0.000109642	1.67355e-05	5.96338e-05	0	0	0	0	0	0	0	0	0	5.6429e-05	0	6.18062e-05	0	4.04471e-05	0	6.20754e-05	4.74347e-05	0.000103363	3.95645e-05	0.000128051	0.000125988	0.000107459	0.000285978	0.000242691	6.49469e-05
D_0__Bacteria;D_1__Firmicutes;D_2__Clostridia;D_3__Clostridiales;D_4__Lachnospiraceae;D_5__Tyzzerella 4	0.000277345	0	0	0.000105338	0	0	0.000506746	0.000205214	0	9.71051e-05	0	0	0	9.51092e-05	0	0.000145041	7.04764e-05	0	0.000135784	9.28764e-05	0	0.000214609	0.000107892	0	0.000183206	0.000230317	0	0.00013727	0	0	0	0	0	9.48695e-05	0.000116284	0	0	9.44912e-05	0	0.000103992	0.000224023	0
D_0__Bacteria;D_1__Firmicutes;D_2__Clostridia;D_3__Clostridiales;D_4__Lachnospiraceae;D_5__XBB1006	0	0	0	0	0	0	0	0	0	0	0	0	0	0	0	5.57849e-05	5.42126e-05	0	0	0	0	0	0	0	0	0	0	0	0	3.88301e-05	0	0	0	0	0	0	0	0	0	0	0	0
D_0__Bacteria;D_1__Firmicutes;D_2__Clostridia;D_3__Clostridiales;D_4__Lachnospiraceae;D_5__[Eubacterium] eligens group	0.000554691	0.000278838	0	0.000421353	0	0	0.0019003	0.000335183	0	0	0	0	0.000381688	0.000190218	0.000118779	0.000284503	0.000341539	0.000132868	0	0	0	0.000273139	0	0	0.000317557	0	0	0.00064517	0.000222502	0	0.000256165	0.000216357	0.000124151	0	0.000348851	0	0.000547129	0	0	0	0	0
D_0__Bacteria;D_1__Firmicutes;D_2__Clostridia;D_3__Clostridiales;D_4__Lachnospiraceae;D_5__[Eubacterium] hallii group	0.000431426	0.000300287	0	0.000702255	0	0	0.00304048	0.000663525	0	0	0.000216224	0	0.000226628	0.000184624	0	0.000334709	0.000135531	0	8.35596e-05	0.00015198	0	0	0.000179821	0	0	0.000326283	0.000101572	0.00027454	0.000123612	6.21282e-05	0.0002292	0	4.43396e-05	0	0.000478055	0.000158258	0	0.000157485	0	0	0	0
D_0__Bacteria;D_1__Firmicutes;D_2__Clostridia;D_3__Clostridiales;D_4__Lachnospiraceae;D_5__[Eubacterium] ruminantium group	0.000277345	0	0	0.000117043	0	0	0	0.000212054	0	9.71051e-05	8.46095e-05	0	0	0.000218192	8.22316e-05	6.69419e-05	0.000206008	3.32169e-05	4.17798e-05	0	4.26179e-05	0	0.000125874	0	0.000109924	3.83862e-05	0	6.86351e-05	0	0	0.000134824	0	0	0	0.000142124	0	0.00011641	0.000157485	4.29835e-05	0.000363972	0.00026136	0
D_0__Bacteria;D_1__Firmicutes;D_2__Clostridia;D_3__Clostridiales;D_4__Lachnospiraceae;D_5__[Eubacterium] ventriosum group	0.000215713	8.57964e-05	0	8.19298e-05	0	0	0.00038006	0.000164171	0	0	8.46095e-05	0	0.000238555	6.15412e-05	7.30947e-05	0.000139462	6.50551e-05	0	0	0	0	0	0	0	0	0	6.77147e-05	0	7.41675e-05	0	9.43765e-05	0	2.66038e-05	5.69217e-05	0.000258408	0	9.31283e-05	7.34931e-05	2.14917e-05	9.0993e-05	0.000205354	0
D_0__Bacteria;D_1__Firmicutes;D_2__Clostridia;D_3__Clostridiales;D_4__Lachnospiraceae;D_5__[Ruminococcus] gauvreauii group	0.000446834	0	0	0.000538396	0	0	0.00152024	0.00044463	0.000561115	0.000303453	0	0	0.000286266	0.000117488	0	0.000178512	0.000162638	5.53615e-05	0	0	0	0.000136569	0	0	0	0.000287897	0	0	0	0	0	0	0	0.000113843	0.00031009	0	0.000162975	0.00020998	0	0	7.46742e-05	0
D_0__Bacteria;D_1__Firmicutes;D_2__Clostridia;D_3__Clostridiales;D_4__Lachnospiraceae;D_5__[Ruminococcus] gnavus group	0.00249611	0.000729269	0	0.00107679	0.000244233	0	0.0074745	0.00170327	0	0.000837531	0.000470053	0.000131438	0.000775305	0.000464356	0.000127916	0.000557849	0.000498756	8.85784e-05	0.000459578	0.000371506	0.000213089	0.000214609	0.000269731	0.000143732	0.000647328	0.000671759	0.000259573	0.000233359	0.000271947	0.000170853	0.000566259	0.000463621	0.000177358	0.000512295	0.000839826	0.000197822	0.000500565	0.000482955	8.5967e-05	0.000363972	0.000485383	0.000116904
D_0__Bacteria;D_1__Firmicutes;D_2__Clostridia;D_3__Clostridiales;D_4__Lachnospiraceae;D_5__[Ruminococcus] torques group	0.00235744	0.000622024	0.000249273	0.00148644	0.000466263	0.000266714	0.0061443	0.00196321	0.000654634	0.00131092	0.00079909	0.000328595	0.00069181	0.000839198	0.000219284	0.00109338	0.000769819	0.000343241	0.000699812	0.000667021	0.000156266	0.000624317	0.000269731	0.000125766	0.000879389	0.00086369	0.000361145	0.000892257	0.000729313	0.000302875	0.000674118	0.000463621	0.000168491	0.000626138	0.00124036	0.000181997	0.000663539	0.000650939	0.000386851	0.000584955	0.000616062	0.000402671
D_0__Bacteria;D_1__Firmicutes;D_2__Clostridia;D_3__Clostridiales;D_4__Lachnospiraceae;D_5__uncultured	0.000955301	0	0	0.0005501	0	0	0.0023437	0.00103975	0	0.000315591	5.64064e-05	0	0.000298194	0.000313301	0	0.000317974	0.000108425	5.53615e-05	0	0.00012665	0	0	8.99103e-05	0	0	0.000268704	0	0.000123543	6.18062e-05	0.000108724	0.000121341	0.000247265	0	0	0.000723542	0	0	0	0	0	0.000298697	0
D_0__Bacteria;D_1__Firmicutes;D_2__Clostridia;D_3__Clostridiales;D_4__Lachnospiraceae;__	0.000878261	0	0	0.000702255	0.000377451	0	0.00462406	0.000458311	0	0.000230625	0.00026323	5.63306e-05	0.000465183	0.000352463	0	0.000429544	0.000563811	6.64338e-05	0.000302904	0.000160423	0	0.000487748	8.99103e-05	0	0.000378626	0	0	0.000329449	0.000160696	0	0	0	1.77358e-05	8.53825e-05	0.000478055	0	0.000314308	3.14971e-05	0	0.000116991	0	0
D_0__Bacteria;D_1__Firmicutes;D_2__Clostridia;D_3__Clostridiales;D_4__Peptococcaceae;D_5__Desulfitobacterium	0	0	0	0	0	0	0	0	0	0	0	0	0	0	0	0	0	1.66084e-05	0	0	0	0	0	0	0	0	0	0	0	0	0	0	0	0	0	0	0	0	0	0	0	0
D_0__Bacteria;D_1__Firmicutes;D_2__Clostridia;D_3__Clostridiales;D_4__Peptococcaceae;D_5__uncultured	6.16323e-05	0	0	0	0	0	0	2.05214e-05	0	0	0	0	7.15666e-05	0	0	0	1.62638e-05	0	0	0	0	0	0	0	0	0	0	4.11811e-05	0	0	0	0	0	0	0	0	2.32821e-05	0	0	0	0	0
D_0__Bacteria;D_1__Firmicutes;D_2__Clostridia;D_3__Clostridiales;D_4__Peptostreptococcaceae;D_5__Acetoanaerobium	0.000523875	0.000193042	0	5.85213e-05	0	0	0.00120352	0.000581439	0	0.000182072	0.000112813	4.69422e-05	0.000286266	0.000207002	6.39579e-05	0.000412808	0.000309012	0.000155012	0.000188009	0.000202639	0.000113648	0.000273139	0.000395605	0.000143732	8.54962e-05	0.000153545	0	0.000164724	9.889e-05	2.32981e-05	0.000175271	7.72702e-05	0	8.53825e-05	0.000232567	0	0.000162975	5.24951e-05	0	0.000220983	0.000168017	0
D_0__Bacteria;D_1__Firmicutes;D_2__Clostridia;D_3__Clostridiales;D_4__Peptostreptococcaceae;D_5__Intestinibacter	0.000138673	0.000171593	0	0.00016386	0.000111015	0	0	8.20855e-05	0	0.000109243	8.46095e-05	0.000103273	0	0.000139866	0	0.000100413	9.75827e-05	0.000149476	6.26697e-05	9.28764e-05	0	0	0	0	0	0	0	0	0	0.000100958	0	0.000108178	0	9.48695e-05	0.000129204	0.000110781	0	7.34931e-05	8.5967e-05	0.000116991	0	0
D_0__Bacteria;D_1__Firmicutes;D_2__Clostridia;D_3__Clostridiales;D_4__Peptostreptococcaceae;D_5__Peptoclostridium	0.000154081	0	0	0	0	0	0.00038006	0	0	0	0	0	3.57833e-05	0	0	0	0	0	0	0	0	0	0	0	0	0	0	0	0	0	0	0	0	0	0	0	0	0	0	0	0	0
D_0__Bacteria;D_1__Firmicutes;D_2__Clostridia;D_3__Clostridiales;D_4__Peptostreptococcaceae;D_5__Proteocatella	4.62242e-05	0.000150144	0	0	0	0	0.000506746	0.000314661	0	0	0	0	0	3.35679e-05	0	0	7.04764e-05	0	0	3.37732e-05	4.26179e-05	9.75496e-05	0	0	0	0	3.38574e-05	5.49081e-05	0.000135974	0	0	0.000123632	0	0	0.000426373	0	0	0	0	6.4995e-05	0	0
D_0__Bacteria;D_1__Firmicutes;D_2__Clostridia;D_3__Clostridiales;D_4__Peptostreptococcaceae;D_5__Romboutsia	0.0015254	0.000986659	0.00120482	0.000994862	0.000466263	0.000222262	0.00139355	0.00126549	0.00130927	0.000788979	0.00071448	0.000704133	0.000405544	0.000967875	0.000456842	0.000423965	0.000574653	0.000548079	0.000376018	0.000641691	0.000554032	0.000390198	0.000287713	0.000269498	0.000610687	0.00101724	0.000507861	0.000247086	0.000383199	0.000388301	0.000337059	0.000417259	0.000310377	0.000445886	0.00096903	0.000696335	0.000442359	0.000367466	0.000397597	0.000363972	0.000634731	0.000233809
D_0__Bacteria;D_1__Firmicutes;D_2__Clostridia;D_3__Clostridiales;D_4__Ruminococcaceae;D_5__Acetanaerobacterium	0	0	0	0	0	0	0	0	0	0	0	0	0	0	0	0	0	0	0	0	0	0	0	0	0	0	0	0	0	0	2.69647e-05	0	0	0	0	0	0	0	0	0	0	0
D_0__Bacteria;D_1__Firmicutes;D_2__Clostridia;D_3__Clostridiales;D_4__Ruminococcaceae;D_5__Anaerofilum	0	0	0	0	0	0	0	0	0	0	0	0	0	0	0	0	0	0	0	0	0	0	0	0	0	0	0	0	0	0	4.04471e-05	0	0	0	0	0	0	0	0	0	0	0
D_0__Bacteria;D_1__Firmicutes;D_2__Clostridia;D_3__Clostridiales;D_4__Ruminococcaceae;D_5__Anaerotruncus	0	0	0	0	0	0	0	0	0	0	0	0	0	0	0	0	0	0	0	0	0	0	0	0	0	0	0	4.11811e-05	0	0	0	0	0	0	0	0	0	0	0	0	0	0
D_0__Bacteria;D_1__Firmicutes;D_2__Clostridia;D_3__Clostridiales;D_4__Ruminococcaceae;D_5__Caproiciproducens	0	0	0	0	0	0	0	3.42023e-05	0	0	0	0	0	2.23786e-05	0	4.46279e-05	8.67401e-05	0	0	0	0	0	0	0	0	0	0	0	0	0	0	0	0	0	0	0	0	0	0	6.4995e-05	5.60057e-05	9.09256e-05
D_0__Bacteria;D_1__Firmicutes;D_2__Clostridia;D_3__Clostridiales;D_4__Ruminococcaceae;D_5__Faecalibacterium	0.00594752	0.00150144	0	0.00376877	0.000666089	0.000311166	0.0205232	0.00488409	0.000841672	0.00234266	0.00171099	0.000375537	0.00275531	0.00165602	0.000201011	0.00254379	0.00163722	0.000343241	0.00202632	0.00171399	0.000255707	0.00296551	0.0014026	0.000305431	0.00233282	0.00122836	0.000541718	0.00292386	0.00123612	0.000178619	0.00303353	0.000741794	0.000372453	0.00179303	0.00369523	0.000593467	0.00282877	0.00165884	0.000290139	0.0025608	0.00151215	0.000311745
D_0__Bacteria;D_1__Firmicutes;D_2__Clostridia;D_3__Clostridiales;D_4__Ruminococcaceae;D_5__Fournierella	0	0	0	4.6817e-05	0	0	0	2.05214e-05	0	0	0	0	0	0	0	0	0	0	0	0	0	0	0	0	0	0	0	0	0	0	0	0	0	0	0	0	0	0	0	0	0	0
D_0__Bacteria;D_1__Firmicutes;D_2__Clostridia;D_3__Clostridiales;D_4__Ruminococcaceae;D_5__Oscillibacter	4.62242e-05	0	0	2.34085e-05	0	0	0	0.000109447	0	0	0	0	0	3.35679e-05	0	5.02064e-05	4.87913e-05	0	0	3.37732e-05	0	0	0	0	4.8855e-05	0	0	0	0	0	0	0	0	0	5.16816e-05	0	0	0	0	0	0	0
D_0__Bacteria;D_1__Firmicutes;D_2__Clostridia;D_3__Clostridiales;D_4__Ruminococcaceae;D_5__Ruminiclostridium	0	0	0	0	0	0	0	4.10428e-05	0	0	0	1.87769e-05	0	1.6784e-05	0	3.34709e-05	0	4.42892e-05	0	0	0	0	0	0	0	0	0	0	0	0	0	0	0	2.84608e-05	0	0	0	0	0	0	0	0
D_0__Bacteria;D_1__Firmicutes;D_2__Clostridia;D_3__Clostridiales;D_4__Ruminococcaceae;D_5__Ruminiclostridium 5	0.000631731	0	0	0.000187268	0	0	0.00101349	0.000314661	0	0.000145658	7.52085e-05	1.87769e-05	0.000166989	0.000139866	0	0.000217561	0.000168059	6.08976e-05	4.17798e-05	0.000118206	0	0	7.19282e-05	0	9.77099e-05	0	4.51432e-05	0.000219632	0.000173057	2.32981e-05	0.000215718	0	2.66038e-05	0.000151791	0.000490975	3.16516e-05	0.000104769	0	0	0	0	0
D_0__Bacteria;D_1__Firmicutes;D_2__Clostridia;D_3__Clostridiales;D_4__Ruminococcaceae;D_5__Ruminiclostridium 6	6.16323e-05	0	0	3.51128e-05	0	0	0.000253373	5.47237e-05	0	0	0	0	0	4.47572e-05	0	0	4.87913e-05	0	0	0	0	0	0	0	4.8855e-05	0	0	0	3.70837e-05	0	4.04471e-05	6.18162e-05	0	0	5.16816e-05	0	0	0	0	0	0	0
D_0__Bacteria;D_1__Firmicutes;D_2__Clostridia;D_3__Clostridiales;D_4__Ruminococcaceae;D_5__Ruminiclostridium 9	0	0	0	0	0	0	0	0	0	0	0	0	0	0	0	0	0	0	0	0	0	0	0	0	0	0	0	0	0	0	0	0	0	0	2.58408e-05	0	0	0	0	0	0	0
D_0__Bacteria;D_1__Firmicutes;D_2__Clostridia;D_3__Clostridiales;D_4__Ruminococcaceae;D_5__Ruminococcaceae NK4A214 group	0	0	0	0	0	0	0	6.15641e-05	0	0	0	0	0	0	0	8.36773e-05	0	0	7.31147e-05	0	7.10298e-05	0	0	0	0	0	0	0	0	0	8.08942e-05	0	0	0	0	0	4.65641e-05	0	5.37294e-05	6.4995e-05	0	0
D_0__Bacteria;D_1__Firmicutes;D_2__Clostridia;D_3__Clostridiales;D_4__Ruminococcaceae;D_5__Ruminococcaceae UCG-002	0.000169489	0	0	4.6817e-05	6.66089e-05	0	0.000570089	9.57664e-05	0	0	7.52085e-05	2.81653e-05	0.000238555	0.000117488	0	0.000139462	0.000157217	9.41145e-05	4.17798e-05	8.44331e-05	0	0.000117059	0.000161838	0	0	0.000191931	3.38574e-05	5.49081e-05	0	8.54263e-05	0.000148306	6.18162e-05	5.32075e-05	0	0.000142124	3.95645e-05	0.000232821	4.19961e-05	0	9.0993e-05	0.00013068	0
D_0__Bacteria;D_1__Firmicutes;D_2__Clostridia;D_3__Clostridiales;D_4__Ruminococcaceae;D_5__Ruminococcaceae UCG-003	0	0	0	0	0	0	0	5.47237e-05	0	0	0	0	0	0	0	0	0	0	0	0	0	0	0	0	0	0	0	0	0	0	0	0	0	0	0	0	0	0	0	0	0	0
D_0__Bacteria;D_1__Firmicutes;D_2__Clostridia;D_3__Clostridiales;D_4__Ruminococcaceae;D_5__Ruminococcaceae UCG-008	0	0	0	0	0	0	0	0	0	0	0	0	0	0	0	0	0	0	0	0	0	0	0	0	0	0	0	0	0	0	0	0	0	0	0	0	2.32821e-05	0	0	0	0	0
D_0__Bacteria;D_1__Firmicutes;D_2__Clostridia;D_3__Clostridiales;D_4__Ruminococcaceae;D_5__Ruminococcaceae UCG-011	0	0	0	0	0	0	0	0	0	0	0	0	0	0	0	0	0	0	0	0	0	0	0	0	0	0	0	0	0	0	0	0	0	0	0	1.58258e-05	0	0	0	0	0	0
D_0__Bacteria;D_1__Firmicutes;D_2__Clostridia;D_3__Clostridiales;D_4__Ruminococcaceae;D_5__Ruminococcaceae UCG-013	0	0	0	0	0	0	0	0	0	0	0	0	0	0	0	0	0	0	0	1.68866e-05	0	0	3.59641e-05	0	0	0	0	5.49081e-05	0	0	0	0	0	0	0	0	0	2.0998e-05	4.29835e-05	0	0	0
D_0__Bacteria;D_1__Firmicutes;D_2__Clostridia;D_3__Clostridiales;D_4__Ruminococcaceae;D_5__Ruminococcaceae UCG-014	0	0	0	0	0	0	0	5.47237e-05	0	0	0	1.87769e-05	0	0	4.56842e-05	2.2314e-05	5.42126e-05	0	0	0	0	0	0	0	0	0	0	0	0	0	0	0	0	0	0	0	0	4.19961e-05	0	0	0	0
D_0__Bacteria;D_1__Firmicutes;D_2__Clostridia;D_3__Clostridiales;D_4__Ruminococcaceae;D_5__Ruminococcaceae V9D2013 group	0	0	0	0	0	0	0	0	0	0	0	0	0	2.23786e-05	0	0	0	0	0	0	0	0	0	0	0	0	0	0	0	0	0	0	0	0	0	0	0	0	0	0	0	0
D_0__Bacteria;D_1__Firmicutes;D_2__Clostridia;D_3__Clostridiales;D_4__Ruminococcaceae;D_5__Ruminococcus 1	0.000539283	8.57964e-05	0	0.000187268	0	0	0.00139355	0.000855057	0	0	0	0	0.000298194	0.000794441	0.000201011	0.000306817	0.00051502	0.000177157	5.22248e-05	3.37732e-05	0	0	3.59641e-05	0	3.66412e-05	0	3.38574e-05	2.7454e-05	0	0	0	3.09081e-05	9.75471e-05	4.74347e-05	0.000232567	2.37387e-05	9.31283e-05	0.000230978	0	0.000324975	0.000541388	2.59787e-05
D_0__Bacteria;D_1__Firmicutes;D_2__Clostridia;D_3__Clostridiales;D_4__Ruminococcaceae;D_5__Ruminococcus 2	0	0	0	4.6817e-05	0	0	0	5.47237e-05	0	0	0	0	4.77111e-05	7.27305e-05	0	0	6.50551e-05	3.32169e-05	0	7.59898e-05	0	9.75496e-05	0	0	0	0	6.77147e-05	0	0	0	6.74118e-05	0	0	3.79478e-05	0	0	0	0	0	0	0	0
D_0__Bacteria;D_1__Firmicutes;D_2__Clostridia;D_3__Clostridiales;D_4__Ruminococcaceae;D_5__Saccharofermentans	0	0	0	0	0	0	0	1.36809e-05	0	0	0	0	4.77111e-05	0.000128677	0	0	4.87913e-05	0	0	0	0	0	0	0	0	0	0	0	0	0	0	0	0	0	0	0	0	0.000115489	9.67128e-05	5.1996e-05	0	0
D_0__Bacteria;D_1__Firmicutes;D_2__Clostridia;D_3__Clostridiales;D_4__Ruminococcaceae;D_5__Subdoligranulum	0.00292754	0.00132984	0.000249273	0.00205995	0.000466263	0.000977952	0.00956483	0.00253781	0.000654634	0.00135947	0.000864897	0.000638414	0.00121663	0.00117488	0.000383747	0.00138904	0.00113846	0.000730772	0.000783372	0.000954094	0.000767122	0.000955986	0.000953049	0.000377297	0.00122137	0.00149706	0.000948006	0.00138643	0.000976538	0.000520324	0.00102466	0.000849972	0.000461132	0.00100562	0.0020285	0.000989112	0.00123395	0.000902916	0.000741465	0.00113091	0.000970765	0.000441639
D_0__Bacteria;D_1__Firmicutes;D_2__Clostridia;D_3__Clostridiales;D_4__Ruminococcaceae;D_5__UBA1819	4.62242e-05	0	0	0	0	0	0	5.47237e-05	0	6.06907e-05	0	0	0	0	0	0	0	0	0	0	0	0	0	0	0	0.000211124	5.6429e-05	5.49081e-05	4.9445e-05	0	0	0	0	0	0	0	0	0	0	0	0	0
D_0__Bacteria;D_1__Firmicutes;D_2__Clostridia;D_3__Clostridiales;D_4__Ruminococcaceae;D_5__[Eubacterium] coprostanoligenes group	0	0	0	0	0	0	0	4.78832e-05	0	0	0	0	0	0	0	0	1.62638e-05	0	0	0	0	0	0	0	0	0	0	0	0	1.55321e-05	5.39294e-05	0	0	0	0	0	0	0	4.29835e-05	0	0	0
D_0__Bacteria;D_1__Firmicutes;D_2__Clostridia;D_3__Clostridiales;D_4__Ruminococcaceae;D_5__uncultured	0	0	0	0	0	0	0	0	0	0	0	0	2.38555e-05	1.6784e-05	0	0	2.1685e-05	0	0	0	0	5.85297e-05	0	0	0	0	2.25716e-05	0	0	0	0	0	0	0	0	0	2.32821e-05	2.0998e-05	0	0	0	0
D_0__Bacteria;D_1__Firmicutes;D_2__Clostridia;D_3__Clostridiales;D_4__Ruminococcaceae;__	0.000169489	0	0	5.85213e-05	0	0	0	0.00014365	0	0	0	0.000103273	2.38555e-05	0.000123082	7.30947e-05	0.000128305	7.04764e-05	7.75061e-05	0	0	0	9.75496e-05	0.000107892	0	0	0	0.000180573	0	3.70837e-05	0	0	0	2.66038e-05	0.000113843	9.04428e-05	0	0.000232821	9.44912e-05	9.67128e-05	0.00025998	0.000410708	0.000259787
D_0__Bacteria;D_1__Firmicutes;D_2__Clostridia;D_3__Clostridiales;D_4__TC1;D_5__uncultured bacterium	0	4.28982e-05	0	0	0	0	0	0	0	0	0	0	0	0	0	0	0	0	3.13349e-05	0	0	0	0	0	0	0	0	0	0	0	0	0	0	0	0	0	0	0	0	0	0	0
D_0__Bacteria;D_1__Firmicutes;D_2__Clostridia;D_3__Clostridiales;__;__	0	0	0	0	0	0	0	0	0	0	0	0	0	0	0	1.1157e-05	0	0	0	0	0	0	0	0	0	0	0	0	0	0	0	0	0	0	0	2.37387e-05	0	0	0	0	0	0
D_0__Bacteria;D_1__Firmicutes;D_2__Erysipelotrichia;D_3__Erysipelotrichales;D_4__Erysipelotrichaceae;D_5__Erysipelotrichaceae UCG-003	0	0	0	0	0	0	0.000126687	0	0	0	0	0	0	0	0	0	0	0	0	0	0	0	0	0	0	0	0	0	0	0	0	0	0	0	0	0	0	0	0	0	0	0
D_0__Bacteria;D_1__Firmicutes;D_2__Erysipelotrichia;D_3__Erysipelotrichales;D_4__Erysipelotrichaceae;D_5__Turicibacter	0.000523875	0.000386084	0.000290818	0.000316015	0.000355248	0.000400071	0	0.000369385	0	0.000218486	0.00026323	0.000253488	0.000250483	0.000386031	0.000210147	0.000200826	0.000249378	0.00021591	0.000219344	0.000261743	0.000355149	0.000195099	0.000179821	0.000125766	0.000305344	0.000652566	0.000316002	0.00013727	0.00019778	0.000132022	0.000256165	0.000231811	0.000274906	0.000265634	0.00031009	0.000308603	0.000186257	0.000125988	0.000333122	0.000181986	0.000280028	0.000259787
D_0__Bacteria;D_1__Firmicutes;D_2__Negativicutes;D_3__Selenomonadales;D_4__Acidaminococcaceae;D_5__Acidaminococcus	0.00104775	0.000386084	0	0.000690551	0.000133218	0	0.00240704	0.000718248	0	0.000352006	0.000206823	0.00012205	0.000524822	0.000123082	0.000127916	0.000351445	0.000227693	4.42892e-05	0.000501358	0.000455939	0.00014206	0.000312159	0.000215785	0.000125766	0.000280916	0.000115159	0	0.00027454	0.000148335	0.000132022	0.000188753	0.000139086	9.75471e-05	0.000256148	0.000697701	7.12161e-05	0.000291026	0.000199481	8.5967e-05	0.000311976	0.000168017	3.89681e-05
D_0__Bacteria;D_1__Firmicutes;D_2__Negativicutes;D_3__Selenomonadales;D_4__Acidaminococcaceae;D_5__Phascolarctobacterium	0.00300458	0.000879413	0	0.00253982	0.000466263	0	0.00684107	0.00201794	0	0.0012745	0.00102472	9.38844e-05	0.00168181	0.000486735	0.000182737	0.000753096	0.000357803	0.000166084	0.00154585	0.00097098	0.000312531	0.000799906	0.000467533	0.000107799	0.000781679	0.000268704	0.000146715	0.000617716	0.000160696	5.43622e-05	0.000552777	0.000231811	0.000159623	0.000208713	0.00138248	0.000102868	0.000640257	0.000608943	0	0.000506961	0.000373371	0.000155872
D_0__Bacteria;D_1__Firmicutes;D_2__Negativicutes;D_3__Selenomonadales;D_4__Acidaminococcaceae;D_5__Succiniclasticum	0.000493059	0.000364635	0	0.00016386	0.00022203	0	0.000506746	0.00044463	0	9.71051e-05	0	0.000103273	0.0004294	0.000285327	0.000438568	0.000345866	0.000433701	0.000326633	0.000302904	0.000227969	0.000326737	0.000175589	0	0	0	0.000115159	0	0	0	0	0.000121341	0	0	0.000104356	0.00031009	0	0.000523847	0.00053545	0.000354614	0.00090993	0.000728074	0.000337724
D_0__Bacteria;D_1__Firmicutes;D_2__Negativicutes;D_3__Selenomonadales;D_4__Acidaminococcaceae;D_5__uncultured	0.000616323	0.000278838	0.000124636	0.000152155	0	0	0.00101349	0.000492513	0	0.000376282	0.000385443	0.000291042	0.000894582	0.000531492	0.000484253	0.00036818	0.000287327	0.000548079	0.000595362	0.000303959	0.000411973	0.000468238	0.000161838	0.000287465	0.000659542	0.000326283	0.000406288	0.000549081	0.000457366	0.000264045	0.000633671	0.000788156	0.000310377	0.0004364	0.00064602	0.000158258	0.000570411	0.000587945	0.000601769	0.00101392	0.000560057	0.000545554
D_0__Bacteria;D_1__Firmicutes;D_2__Negativicutes;D_3__Selenomonadales;D_4__Veillonellaceae;D_5__Acetonema	0.000215713	0.000171593	0.000290818	0.000140451	0.000155421	0	0	0.000225735	0	9.71051e-05	0.000159818	0.000112661	0.0004294	0.000223786	0.000292379	0.000200826	0.000233114	0.000249127	0.000229789	0.000168866	0.000156266	0.000117059	7.19282e-05	5.38996e-05	0.000378626	0	0.000361145	9.60892e-05	0.000135974	0	0.0002292	0.000293627	8.86792e-05	0.000161278	0.000258408	7.12161e-05	0.000407436	0.000251976	0.000451327	0.00101392	0.000578725	0.000519575
D_0__Bacteria;D_1__Firmicutes;D_2__Negativicutes;D_3__Selenomonadales;D_4__Veillonellaceae;D_5__Allisonella	0	0	0	0	0	0	0	4.78832e-05	0	0	0	0	0	0	0	0	0	0	0	0	0	0	0	0	0	0	0	0	0	0	0	0	0	0	0	0	0	0	0	0	0	0
D_0__Bacteria;D_1__Firmicutes;D_2__Negativicutes;D_3__Selenomonadales;D_4__Veillonellaceae;D_5__Anaeroarcus	0.000107857	8.57964e-05	0	7.02255e-05	0	0	0.000253373	6.84046e-05	0	0	6.58074e-05	0	0	5.03519e-05	7.30947e-05	0	5.42126e-05	4.98253e-05	0.000114895	0	0	0	0	0	0	0	0	0	0	0	0	0	0	0	6.4602e-05	0	0	0	0	0	0	0
D_0__Bacteria;D_1__Firmicutes;D_2__Negativicutes;D_3__Selenomonadales;D_4__Veillonellaceae;D_5__Anaerosinus	0.000369794	0	0	0	0	0	0.000760119	0.00014365	0	0	0	0	0	3.35679e-05	0	5.02064e-05	0	0	0	0	0	7.80396e-05	5.39462e-05	7.18662e-05	0	0	0	0	0	0	8.08942e-05	0	0	0	0.000142124	3.95645e-05	0	0	0	0	9.33428e-05	0
D_0__Bacteria;D_1__Firmicutes;D_2__Negativicutes;D_3__Selenomonadales;D_4__Veillonellaceae;D_5__Anaerospora	9.24485e-05	0	0	0	0	0	0.000696776	0.000116288	0	0	0	0	0	0	0	3.90494e-05	1.62638e-05	0	0	0	0	0	7.19282e-05	0	0	0	0	0	3.70837e-05	0	0	0	0	0	0	0	0	0	0	0	0	0
D_0__Bacteria;D_1__Firmicutes;D_2__Negativicutes;D_3__Selenomonadales;D_4__Veillonellaceae;D_5__Anaerovibrio	0.000369794	0.000214491	0	0.000257494	0.000111015	8.89047e-05	0	0.000478832	0	0	0	5.63306e-05	0.000381688	0.000162245	0	0.000189669	0.000227693	0.000138404	0.000219344	0	0	0.000292649	0.000143856	0	8.54962e-05	0.000249511	0	0	0	0	0.000107859	0.000200903	0	0	0.00032301	0	0	0.000241477	9.67128e-05	0.00051996	0.000186686	0.000155872
D_0__Bacteria;D_1__Firmicutes;D_2__Negativicutes;D_3__Selenomonadales;D_4__Veillonellaceae;D_5__Dialister	0.000477651	6.43473e-05	0	0.000280902	0	0.000177809	0.00019003	0.000102607	0	7.28288e-05	0	5.63306e-05	9.54221e-05	8.95145e-05	3.65474e-05	9.48343e-05	5.42126e-05	9.96507e-05	7.31147e-05	6.75465e-05	0	0.000292649	0.000161838	0	0.000122137	5.75794e-05	0.000124144	0.000109816	8.65287e-05	3.10641e-05	0.00028313	7.72702e-05	0.000115283	8.53825e-05	7.75224e-05	0.000126606	0.00011641	9.44912e-05	8.5967e-05	9.0993e-05	9.33428e-05	5.19575e-05
D_0__Bacteria;D_1__Firmicutes;D_2__Negativicutes;D_3__Selenomonadales;D_4__Veillonellaceae;D_5__Megamonas	0.0254233	0.00516923	0.000332364	0.0137291	0.00179844	0	0.0390828	0.0141871	0.000561115	0.00632397	0.0044185	0.000675967	0.00735943	0.00208681	0.000310653	0.00296218	0.00151253	0.000559151	0.00699812	0.00278629	0.000497209	0.00232168	0.00156444	0.000305431	0.0037374	0.00287897	0.000282145	0.00270422	0.0013721	0.000232981	0.00324925	0.00168449	0.000310377	0.00190688	0.0106981	0.000189909	0.00231657	0.00177433	0.000354614	0.00349673	0.00138147	9.09256e-05
D_0__Bacteria;D_1__Firmicutes;D_2__Negativicutes;D_3__Selenomonadales;D_4__Veillonellaceae;D_5__Megasphaera	0.00526956	0.000857964	0.000249273	0.00239937	0.000621683	0	0.00741116	0.00244204	0	0.000958912	0.00102472	0.000253488	0.00153868	0.000520303	0.000146189	0.000864666	0.000666815	0.000348777	0.00163986	0.000641691	0.000184677	0.000468238	0.000629372	0	0.000451908	0.00030709	7.90005e-05	0.000727532	0.000284309	0.000209683	0.000674118	0.000494529	9.75471e-05	0.000578704	0.00169257	3.95645e-05	0.000372513	0.000482955	0.000247155	0.000961926	0.000821417	0.000298756
D_0__Bacteria;D_1__Firmicutes;D_2__Negativicutes;D_3__Selenomonadales;D_4__Veillonellaceae;D_5__Mitsuokella	0.000277345	0	0	0.000128747	0	0	0	0.000116288	0	0.000133519	0	0	0	0	0	7.80989e-05	0	0	0	0	0	0	0	0	0	0	0	0	0	0	0	0	0	0	0	0	0	0	0	0	0	0
D_0__Bacteria;D_1__Firmicutes;D_2__Negativicutes;D_3__Selenomonadales;D_4__Veillonellaceae;D_5__Pelosinus	0	0	0	0	0	0	0	0	0	0	0	0	0	0	0	0	0	0	0	0	0	0	0	0	0	0	0	0	0	0	0	0	3.54717e-05	0	0	0	0	0	0	0	0	0
D_0__Bacteria;D_1__Firmicutes;D_2__Negativicutes;D_3__Selenomonadales;D_4__Veillonellaceae;D_5__Propionispira	0.000138673	0	0	0	0	0	0	0.000287299	0	9.71051e-05	6.58074e-05	0	0	0	4.56842e-05	0	0	3.32169e-05	0	0	0	0	0	0	0	0	2.25716e-05	0	6.18062e-05	0	0	0	2.66038e-05	0	9.04428e-05	0	5.82052e-05	0	0	0.000116991	0	0
D_0__Bacteria;D_1__Firmicutes;D_2__Negativicutes;D_3__Selenomonadales;D_4__Veillonellaceae;D_5__Schwartzia	0	0	0	0	0	0	0	4.10428e-05	0	0	0	0	0	0	0	0	0	0	0	0	0	0	0	0	0	0	0	0	0	0	0	0	0	0	0	0	0	0	0	0	0	0
D_0__Bacteria;D_1__Firmicutes;D_2__Negativicutes;D_3__Selenomonadales;D_4__Veillonellaceae;D_5__Selenomonas	0.000986117	0	0	0.000351128	0	0	0.00196364	0.00106027	0	0.000364144	0.000282032	0	0.000202772	0.00016784	0	0.000100413	0.00013011	5.53615e-05	0.000532693	0.000135093	0	0.000156079	0.000179821	0	8.54962e-05	0	0	0	0	3.10641e-05	0.000134824	0.00015454	3.54717e-05	6.64086e-05	0.000439294	0	8.14873e-05	0.000115489	0	0.000246981	0.000112011	0
D_0__Bacteria;D_1__Firmicutes;D_2__Negativicutes;D_3__Selenomonadales;D_4__Veillonellaceae;D_5__Sporomusa	0	8.57964e-05	0	0	0	0	0	6.15641e-05	0	0	0	0	0	0	0	0	0	1.66084e-05	0	0	0	0	0	0	0	0	0	0	0	0	0	0	0	0	0	0	0	0	0	0	0	0
D_0__Bacteria;D_1__Firmicutes;D_2__Negativicutes;D_3__Selenomonadales;D_4__Veillonellaceae;D_5__Veillonella	0.00292754	0.000772168	0.000166182	0.0013811	0.000244233	0	0.00449737	0.00178536	0	0.000679735	0.000658074	0.000206546	0.00143133	0.00015665	0.000164463	0.000541113	0.000449964	0.000204837	0.00106539	0.000616361	0.000241501	0.000955986	0.000305695	0.000197632	0.000561832	0.00061418	0.000191858	0.000713805	0.00019778	0.000139788	0.000862871	0.000309081	0	0.000521782	0.00155045	0	0.000814873	0.000293973	0.000247155	0.000584955	0.000560057	7.79362e-05
D_0__Bacteria;D_1__Firmicutes;D_2__Negativicutes;D_3__Selenomonadales;D_4__Veillonellaceae;D_5__uncultured	0.000246529	0.000150144	0	0.000105338	0	0	0.00101349	0.000499354	0.000654634	9.71051e-05	6.58074e-05	0	0.000441327	0.000201408	0.000210147	5.57849e-05	5.96338e-05	3.8753e-05	0.000313349	6.75465e-05	0.000227295	0.000273139	0.000107892	0.000107799	0	0	0.000180573	0.000233359	0	0.000124256	0.000269647	0.000231811	8.86792e-05	0.000199226	0.000155045	6.33032e-05	0.000244462	0.000125988	0.000118205	0	0	9.09256e-05
D_0__Bacteria;D_1__Firmicutes;D_2__Negativicutes;D_3__Selenomonadales;D_4__Veillonellaceae;D_5__uncultured bacterium	0	0	0	0	0	0	0	9.57664e-05	0	0	0	0	0	0	0	4.46279e-05	2.71063e-05	0	0.000125339	0	0	0	0	0	0	7.67725e-05	0	0	0	0	0	0	5.32075e-05	3.79478e-05	7.75224e-05	0	0	0	0	6.4995e-05	0	0
D_0__Bacteria;D_1__Firmicutes;D_2__Negativicutes;D_3__Selenomonadales;D_4__Veillonellaceae;__	0	0	0	0	0	0	0	0.000102607	0	4.85525e-05	0	0	0	3.35679e-05	0	0	0	0	0	0	0	0	0	5.38996e-05	0	0	0	0	0	0	0	0	0	3.79478e-05	0	0	0	0	2.14917e-05	0	0	0
D_0__Bacteria;D_1__Firmicutes;__;__;__;__	0	0	0	8.19298e-05	0	0	0	6.15641e-05	0	0	0	0	0	0	0	0	0	0	0	0	0	7.80396e-05	0	0	0	0	0	0	0	0	0	0	0	0	0	0	0	0	4.29835e-05	0	0	0
D_0__Bacteria;D_1__Fusobacteria;D_2__Fusobacteriia;D_3__Fusobacteriales;D_4__Fusobacteriaceae;D_5__Cetobacterium	0	0	0	0	0	0	0	0	0	0	0	0	0	0	0	0	0	0	0	0	0	0	0	0	0	0	0	0	0	0	0	0	0	0	2.58408e-05	0	0	0	0	0	0	0
D_0__Bacteria;D_1__Fusobacteria;D_2__Fusobacteriia;D_3__Fusobacteriales;D_4__Fusobacteriaceae;D_5__Fusobacterium	0	0	0	0	0	0	0	0	0	0	0	0	0	0	0	0	0	0	0	0	0	0	0	0	0	0	0	0	0	0	0	0	0	2.84608e-05	0	0	0	0	0	0	0	0
D_0__Bacteria;D_1__Fusobacteria;D_2__Fusobacteriia;D_3__Fusobacteriales;D_4__Leptotrichiaceae;D_5__Hypnocyclicus	0	0	0	0	0	0	0	0.000218895	0	0	0	0	9.54221e-05	0	0	8.36773e-05	5.96338e-05	0	0	5.06598e-05	0	5.85297e-05	0	0	9.77099e-05	5.75794e-05	0	0	0	0	0.000161788	0	0	7.58956e-05	0.000413453	8.70418e-05	0.00011641	0	0	0	5.60057e-05	0
D_0__Bacteria;D_1__Fusobacteria;D_2__Fusobacteriia;D_3__Fusobacteriales;D_4__Leptotrichiaceae;D_5__Leptotrichia	7.70404e-05	0	0	0	0	0	0.00019003	5.47237e-05	0	2.42763e-05	4.70053e-05	0	5.96388e-05	0	0	0	1.62638e-05	0	0	0	0	0	5.39462e-05	0	0	0	4.51432e-05	4.11811e-05	0	0	6.74118e-05	0	0	0	0	2.37387e-05	0	0	0	0	7.46742e-05	0
D_0__Bacteria;D_1__Fusobacteria;D_2__Fusobacteriia;D_3__Fusobacteriales;D_4__Leptotrichiaceae;D_5__Sebaldella	6.16323e-05	0	0	0	0	0	0	5.47237e-05	0	0	2.82032e-05	0	0	0	0	1.67355e-05	0	0	2.08899e-05	0	0	0.000117059	7.19282e-05	0	0	5.75794e-05	0	5.49081e-05	0	0	0.000107859	0	2.66038e-05	4.74347e-05	0	3.16516e-05	5.82052e-05	0	0	0	3.73371e-05	0
D_0__Bacteria;D_1__Fusobacteria;D_2__Fusobacteriia;D_3__Fusobacteriales;D_4__Leptotrichiaceae;D_5__uncultured	0.000261937	8.57964e-05	0	4.6817e-05	0	0	0.00126687	0.000273618	0	3.64144e-05	8.46095e-05	0	0.000190844	9.51092e-05	0	6.69419e-05	8.13189e-05	0	0	0	4.26179e-05	7.80396e-05	8.99103e-05	0	0	0	0	9.60892e-05	4.9445e-05	3.88301e-05	0	0	0	4.74347e-05	9.04428e-05	0	4.65641e-05	3.14971e-05	0	0.000207984	0.00052272	0.000272777
D_0__Bacteria;D_1__Gemmatimonadetes;D_2__Gemmatimonadetes;D_3__Gemmatimonadales;D_4__Gemmatimonadaceae;D_5__Gemmatimonas	0	0	0	0	0	0	0	0	0	0	0	0	0	0	0	0	0	0	0	0	0	0	0	0	0	0	0	0	0	0	0	0	0	0	0	0	0	8.39921e-05	0	9.0993e-05	0	0.000129894
D_0__Bacteria;D_1__Gemmatimonadetes;D_2__Gemmatimonadetes;D_3__Gemmatimonadales;D_4__Gemmatimonadaceae;D_5__uncultured	0.000431426	0.000900862	0.00149564	0.00129917	0.00119896	0.00168919	0	0.000718248	0.000841672	0.00134733	0.00114693	0.00149276	0.000846871	0.00111893	0.000986779	0.000981814	0.00139326	0.0010574	0.000302904	0.000979424	0.000681886	0.00185344	0.0016004	0.00145529	0.000806107	0.00124755	0.000835148	0.000727532	0.000877648	0.000823199	0.000660636	0.000973605	0.000877924	0.000872799	0.000284249	0.00142432	0.000779949	0.000808424	0.00108533	0.000415968	0.000186686	0.00116904
D_0__Bacteria;D_1__Hydrogenedentes;D_2__Hydrogenedentia;D_3__Hydrogenedentiales;D_4__Hydrogenedensaceae;D_5__metagenome	0.00137132	0.00203766	0.00261737	0.00360491	0.00279758	0.00528983	0	0.00156647	0.00187038	0.00212417	0.00214344	0.00261937	0.00380496	0.00156091	0.00366387	0.00218677	0.00202213	0.00277915	0.00670566	0.00341954	0.00578182	0.00286796	0.00278722	0.00395264	0.00403053	0.00351234	0.00393874	0.0047221	0.00469727	0.0077039	0.00386944	0.00321444	0.00287321	0.00346274	0.00351435	0.00182788	0.004994	0.00460907	0.0066302	0.00568056	0.00281895	0.00480607
D_0__Bacteria;D_1__Hydrogenedentes;D_2__Hydrogenedentia;D_3__Hydrogenedentiales;D_4__Hydrogenedensaceae;D_5__uncultured Fusobacteria bacterium	0	0	0	0	0	0	0	0	0	0	0	0	0	0	0	0	0	0	0	0	4.26179e-05	0	0	0	0	0	0	0	0	0	0	0	0	0	0	0	0	0	0	0	0	0
D_0__Bacteria;D_1__Hydrogenedentes;D_2__Hydrogenedentia;D_3__Hydrogenedentiales;D_4__Hydrogenedensaceae;D_5__uncultured bacterium	0.00166407	0.00392519	0.004113	0.003839	0.00353027	0.00391181	0.000253373	0.00324922	0.00299261	0.00371427	0.00390144	0.00327656	0.00422243	0.00231619	0.00453187	0.00357023	0.0033666	0.00442338	0.00802173	0.00437363	0.0059665	0.00179491	0.00197803	0.00233565	0.00310229	0.00341638	0.00231359	0.00306113	0.00221266	0.00294332	0.00264254	0.00321444	0.00219038	0.00255199	0.00383736	0.000727986	0.0011059	0.00192132	0.00262199	0.00319775	0.00156816	0.00201335
D_0__Bacteria;D_1__Hydrogenedentes;D_2__Hydrogenedentia;D_3__Hydrogenedentiales;D_4__Hydrogenedensaceae;D_5__uncultured soil bacterium	0	0	0	0	0	0	0	0	0	0	0	0	0	0	0	0	0	0	0	0	0	0	0	0	0	0	0	0	0	0	0	0	3.54717e-05	0	7.75224e-05	0	0	0	0	0	0	0
D_0__Bacteria;D_1__Hydrogenedentes;D_2__Hydrogenedentia;D_3__Hydrogenedentiales;D_4__Hydrogenedensaceae;__	0.000539283	0.00163013	0.00145409	0.00134599	0.00173183	0.00217817	0	0.000848217	0.00149631	0.001845	0.00200243	0.00294797	0.00174145	0.00080563	0.00149844	0.000753096	0.000666815	0.00109616	0.00335283	0.00195885	0.00274175	0.000760887	0.000935067	0.00132952	0.0016855	0.00092127	0.00135429	0.00140016	0.00129793	0.00215896	0.00126734	0.00103542	0.00107302	0.000929721	0.000775224	0.000466861	0.00125723	0.00159585	0.00224589	0.00162487	0.000914759	0.00197438
D_0__Bacteria;D_1__Kiritimatiellaeota;D_2__Kiritimatiellae;D_3__WCHB1-41;D_4__uncultured prokaryote;D_5__	0	0	0	0	0	0	0	0	0	0	0	0	0	0	0	0	0	0	0	0	0	0	0	7.18662e-05	0	0	5.6429e-05	0	0	0	0	0	0	0	0	0	0	0	0	0	0	0
D_0__Bacteria;D_1__Kiritimatiellaeota;D_2__Kiritimatiellae;D_3__WCHB1-41;D_4__uncultured verrucomicrobium DEV045;D_5__	0	0	0	0	0	0	0	0	0	0	0	0	0	0	0	0	0	0	0	0	0	0	0	0	0	0	0	0	0	5.43622e-05	0	0	0	0	0	0	0	0	0	0	0	0
D_0__Bacteria;D_1__Kiritimatiellaeota;D_2__Kiritimatiellae;D_3__WCHB1-41;__;__	0	0	0	0	0	0	0	0	0	0	0	0	0	0	0	0	0	0	0	0	0	0	0	3.59331e-05	0	0	0	0	0	0	0	0	0	0	0	0	0	0	0	0	0	0
D_0__Bacteria;D_1__LCP-89;D_2__uncultured bacterium;D_3__;D_4__;D_5__	4.62242e-05	0	0	0	0	0	0.000253373	0	0	0	0	0	0	0	0	0	0	0	0	0	0	0	0	0	0	0	0	0	0	0	0	0	0	0	0	0	0	0	0	0	0	0
D_0__Bacteria;D_1__Latescibacteria;D_2__Latescibacteria;D_3__Latescibacterales;D_4__Latescibacteraceae;__	0	0	0	0	0	0	0	0	0	0	0	0	0	0	0	0	0	0	0	0	0	0	0	0	0	0	0	0	0	0	0	0	2.66038e-05	0	0	0	0	0	0	0	0	0
D_0__Bacteria;D_1__Latescibacteria;D_2__uncultured Pelobacter sp.;D_3__;D_4__;D_5__	6.16323e-05	0.000150144	0	0.000105338	0	0.000222262	0	6.84046e-05	0	7.28288e-05	0	0.00012205	0	3.35679e-05	0	6.69419e-05	0	4.42892e-05	0	3.37732e-05	0	0.000234119	0	0	0	0	0	0	0	0	4.04471e-05	0	7.98113e-05	0	6.4602e-05	3.95645e-05	2.32821e-05	0	4.29835e-05	0	5.60057e-05	0
D_0__Bacteria;D_1__Latescibacteria;D_2__uncultured bacterium;D_3__;D_4__;D_5__	0.000477651	0.00115825	0.00178646	0.0016386	0.00117676	0.00168919	0	0.00244204	0.00168334	0.00213631	0.00223745	0.00261937	0.00137169	0.00119166	0.00117865	0.000747518	0.000753555	0.000930073	0.0019741	0.000894991	0.00198883	0.000741377	0.000755246	0.00098816	0.00130687	0.000786918	0.00085772	0.00105698	0.000766397	0.00072224	0.00107859	0.000772702	0.000824717	0.000815877	0.000994871	0.000292777	0.000663539	0.000755929	0.00127876	0.000753942	0.00052272	0.00083132
D_0__Bacteria;D_1__Latescibacteria;D_2__uncultured soil bacterium PBS-III-30;D_3__;D_4__;D_5__	0	0	0	0	0	0	0	2.05214e-05	0	0	0	0	0	0	0	0	0	0	3.13349e-05	0	0	0	0.000107892	8.98327e-05	0	0	3.38574e-05	0	0	0.000147554	0	0	3.54717e-05	0	3.87612e-05	6.33032e-05	0	7.34931e-05	0	0	0	3.89681e-05
D_0__Bacteria;D_1__Latescibacteria;__;__;__;__	0.000693364	0.00220926	0.00332364	0.00352298	0.00284198	0.00355619	0.000316716	0.00377593	0.00542411	0.00453966	0.00432449	0.00770791	0.00168181	0.00097347	0.00141621	0.000926029	0.0006885	0.00126224	0.00287236	0.00241479	0.00277016	0.0017754	0.00143856	0.00210209	0.00224733	0.000978849	0.00169287	0.00229241	0.00186655	0.00220555	0.00217066	0.00111269	0.00260717	0.00151791	0.00161505	0.000664683	0.000931283	0.00121789	0.00271871	0.00116991	0.00102677	0.0015847
D_0__Bacteria;D_1__Margulisbacteria;D_2__metagenome;D_3__;D_4__;D_5__	6.16323e-05	0.000193042	0.000207727	0.000128747	0.000155421	0.000177809	0	6.84046e-05	0	0.000145658	0.000169219	0.000206546	0.000310122	0.000262949	0.000383747	0.000251032	0.000222272	0.000354313	0.000156674	0.000118206	0.00014206	0.000351178	0.000323677	0.000592896	0.00039084	0.000172738	0.000462717	0.000535354	0.000543895	0.000411599	0.000498847	0.000309081	0.000461132	0.000417426	0.000142124	0.000427296	0.000372513	0.000167984	0.000268647	0.000181986	0.000280028	0.000181851
D_0__Bacteria;D_1__Margulisbacteria;D_2__uncultured bacterium;D_3__;D_4__;D_5__	0	0	0	5.85213e-05	4.4406e-05	0	0.00019003	0.000218895	0	0	0	0	0	6.71359e-05	1.82737e-05	5.02064e-05	1.62638e-05	7.75061e-05	5.22248e-05	3.37732e-05	0.000241501	0	0.000125874	0.000107799	0	0	0	9.60892e-05	0.000185419	0.000232981	0.0002292	0.000139086	0.000159623	0.000170765	7.75224e-05	0.000363993	0.000139692	9.44912e-05	9.67128e-05	0.000168987	0.000112011	0.000272777
D_0__Bacteria;D_1__Margulisbacteria;D_2__uncultured organism;D_3__;D_4__;D_5__	9.24485e-05	6.43473e-05	0	9.36341e-05	0.00022203	0.000266714	0.000316716	8.8926e-05	0.000280557	0.000121381	0.000122214	0.000197157	0.0002147	0.000207002	0.000292379	0.000117148	0.000103004	0.000116259	0.000240234	0.000194196	0.000355149	0.000195099	0.000161838	0.000215599	0.000232061	0	0	0.000233359	0.000222502	0.000271811	0.000242682	0.00015454	0.000319245	7.58956e-05	0.000193806	0.00030069	0	0	0	0	0	0
D_0__Bacteria;D_1__Margulisbacteria;__;__;__;__	0	0	0	0	0	0	0	0	0	0	0	0	0	0	0	0	0	0	0	0	0	0.000136569	0	0	0	0	0	0	0	0	0	0	0	0	0	0	0	0	0	0	0	0
D_0__Bacteria;D_1__Modulibacteria;D_2__Moduliflexia;D_3__Moduliflexales;D_4__Moduliflexaceae;__	0	0	0	0	0	0	0	0	0	0	0	0	0	0	0	0	0	0	0	3.37732e-05	0	0	0	0	0	0	0	0	0	0	0	0	0	0	0	0	0	0	0	0	0	0
D_0__Bacteria;D_1__Nitrospirae;D_2__Nitrospira;D_3__Nitrospirales;D_4__Nitrospiraceae;D_5__Nitrospira	0.0108935	0.0138132	0.0149979	0.0141504	0.0149204	0.0153361	0.000950149	0.0117588	0.00897784	0.00790192	0.0071072	0.00676906	0.00539135	0.0103501	0.00919166	0.00940533	0.0114443	0.0111443	0.00377063	0.0069404	0.00461694	0.0106134	0.0111848	0.00869581	0.00697405	0.0136847	0.00546232	0.0044201	0.00432644	0.00373546	0.00490758	0.00693886	0.00623415	0.00405093	0.00750675	0.0053412	0.00300339	0.00363266	0.00361061	0.0025478	0.0062353	0.00302652
D_0__Bacteria;D_1__Nitrospirae;D_2__Thermodesulfovibrionia;D_3__uncultured;D_4__uncultured Magnetobacterium sp.;D_5__	0	0	0	0	0	0	0	0	0	0	0	0	0	1.6784e-05	0	0	0	0	0	0	0	0	0	0	0	0	0	0	0	0	0	0	0	0	0	0	0	0	0	0	0	0
D_0__Bacteria;D_1__Nitrospirae;D_2__Thermodesulfovibrionia;D_3__uncultured;D_4__uncultured soil bacterium;D_5__	0	0	0	0	0	0	0	0	0	0	0	0	0	0	0	0	0	0	0	0	0	0	0	0	0	0	0	0	0	0	0	0	0	0	0	0	0	0	3.22376e-05	0	0	0
D_0__Bacteria;D_1__Omnitrophicaeota;D_2__Omnitrophia;D_3__Omnitrophales;D_4__Omnitrophaceae;D_5__Candidatus Omnitrophus	0	0	0	0	4.4406e-05	0	0	0.000123128	0	8.49669e-05	0	0	4.77111e-05	1.6784e-05	0	0	3.25276e-05	0	5.22248e-05	9.28764e-05	0.00014206	0	0.000125874	0.000359331	8.54962e-05	0	4.51432e-05	0	0.000160696	0.000124256	0.000121341	6.18162e-05	0.000195094	1.89739e-05	2.58408e-05	0	3.49231e-05	0	0	0	0	6.49469e-05
D_0__Bacteria;D_1__Omnitrophicaeota;D_2__uncultured bacterium;D_3__;D_4__;D_5__	0	0	0	0	0	0	0	0	0	0	0	0	0	0	0	0	0	0	0	0	0	0	0	0	0	0	0	0	0	6.98942e-05	0	0	0	0	0	0	0	0	0	0	0	0
D_0__Bacteria;D_1__Patescibacteria;D_2__Berkelbacteria;D_3__metagenome;D_4__;D_5__	0	0	0	0	0	0	0	0	0	0	0	0	5.96388e-05	0	0	0	0	0	0	0	0	7.80396e-05	0	0	0	0	0	0	0	0	0	0	0	0	0	0	0	0	0	0	0	0
D_0__Bacteria;D_1__Patescibacteria;D_2__Berkelbacteria;D_3__uncultured bacterium;D_4__;D_5__	9.24485e-05	0.000150144	8.3091e-05	0.000105338	0.000111015	0	0	0.000348863	0.00112223	0.000279177	0.000216224	0.00012205	0.000226628	0.00015665	0.000210147	0.000122727	0.000206008	0.000332169	0.000208899	0.000244856	0.000269913	0.000507258	0.000287713	0.000592896	0.000317557	0.000191931	0.000530432	0.00111189	0.000754036	0.000691176	0.000620188	0.000525437	0.000957735	0.000540756	0.000374692	0.0010445	0.000838155	0.000955411	0.000902653	0.0012739	0.000634731	0.00100018
D_0__Bacteria;D_1__Patescibacteria;D_2__Berkelbacteria;D_3__uncultured organism;D_4__;D_5__	0	0	0	0	0	0	0	0	0	2.42763e-05	0	0	0	0	0	0	0	0	0	0	0	0	0	0	0	0	0	0	0	0	0	0	0	0	0	0	0	0	0	0	0	0
D_0__Bacteria;D_1__Patescibacteria;D_2__CPR2;D_3__uncultured Clostridium sp.;D_4__;D_5__	0	0	0	0	0	0	0	0	0	0	0	0	0	0	0	0	0	0	0	0	0	0	0	0	0	7.67725e-05	0	0	0	0	0	0	0	0	0	0	0	0	0	0	0	0
D_0__Bacteria;D_1__Patescibacteria;D_2__Gracilibacteria;D_3__Absconditabacteriales (SR1);D_4__metagenome;D_5__	0.00175652	0.00482605	0.00859992	0.00268027	0.00197607	0.00262269	0	0.00245573	0.0024315	0.00352006	0.00592267	0.00572695	0.013872	0.0042967	0.0089267	0.00632601	0.00481408	0.00793884	0.0261437	0.0109425	0.0168199	0.00694553	0.00755246	0.0114806	0.0110901	0.0075237	0.00875777	0.0153743	0.0114342	0.0135362	0.0122959	0.0134914	0.0114485	0.0114887	0.0096257	0.00490599	0.0114199	0.0118744	0.013658	0.0199535	0.0147855	0.00863793
D_0__Bacteria;D_1__Patescibacteria;D_2__Gracilibacteria;D_3__Absconditabacteriales (SR1);D_4__uncultured bacterium;D_5__	0.00120183	0.00154434	0.00174491	0.00230574	0.00179844	0.00297831	0.00038006	0.00181272	0.00336669	0.000704012	0.00097771	0.00114539	0.00200386	0.00119726	0.00254004	0.00638179	0.00462433	0.00848692	0.0108628	0.00753143	0.0126291	0.00226315	0.00282318	0.00264108	0.00310229	0.00253349	0.00382588	0.00359648	0.00241044	0.00278024	0.00222459	0.002689	0.00187113	0.00177406	0.0013954	0.000822941	0.00195569	0.00244627	0.00237484	0.00246981	0.00227756	0.00161068
D_0__Bacteria;D_1__Patescibacteria;D_2__Gracilibacteria;D_3__Absconditabacteriales (SR1);D_4__uncultured candidate division SR1 bacterium;D_5__	0.000200305	0.000557677	0.000872455	0.00063203	0.000888119	0.00075569	0	0.000985026	0.00383428	0.00250046	0.00380743	0.00395253	0.00586846	0.00181267	0.00550952	0.00315742	0.0024233	0.00458393	0.0122728	0.00658578	0.00903499	0.00210707	0.00197803	0.00298245	0.0048855	0.00462554	0.00409674	0.00831858	0.0041781	0.00571579	0.00648501	0.00619707	0.0054449	0.00315915	0.00502603	0.00137684	0.00396959	0.00633091	0.00771554	0.00678548	0.00659	0.00428649
D_0__Bacteria;D_1__Patescibacteria;D_2__Gracilibacteria;D_3__Absconditabacteriales (SR1);D_4__uncultured prokaryote;D_5__	0	0	0	0	0	0	0	0	0	0	0	0	0	0	0	0	0	0	6.26697e-05	0	0	0	0	0	0	0	0	0	0	0	0	0	0	0	0	0	0	0	0	7.7994e-05	0	0
D_0__Bacteria;D_1__Patescibacteria;D_2__Gracilibacteria;D_3__Absconditabacteriales (SR1);__;__	0.000893669	0.00047188	0.000747819	0.000280902	0.00022203	0	0.000316716	0.000772972	0	0.000376282	0.000282032	0.000291042	0.00280302	0.000716116	0.00222939	0.000870244	0.000769819	0.00116259	0.00451222	0.00236413	0.00379299	0.00120961	0.00118682	0.00138342	0.00269924	0.00203447	0.00220073	0.00196296	0.00135974	0.00135905	0.00109207	0.00118996	0.0014366	0.00223892	0.000994871	0.00109989	0.00115246	0.00192132	0.00175158	0.0013389	0.00113878	0.000532564
D_0__Bacteria;D_1__Patescibacteria;D_2__Gracilibacteria;D_3__Candidatus Abawacabacteria;D_4__Candidatus Abawacabacteria bacterium RBG_16_42_10;D_5__	0	0	0	0	0	0	0	0	0	0	0	0	0	0	0	0	0	0	0	0	0	0	0	0	0	0	0	5.49081e-05	0	0	0	0	1.77358e-05	0	0	0	0	0	0	0	0	0
D_0__Bacteria;D_1__Patescibacteria;D_2__Gracilibacteria;D_3__Candidatus Peregrinibacteria;D_4__Candidatus Peregrinibacteria bacterium RIFCSPLOWO2_01_FULL_48_20;D_5__	0	0	0	0	0	0	0	0	0	0	1.88021e-05	0	5.96388e-05	0	0	0	0	0	0	2.53299e-05	0	0	8.99103e-05	0	0	0	0	0	0	0	9.43765e-05	0	0	0	0	0	0	0	0	0	0	0
D_0__Bacteria;D_1__Patescibacteria;D_2__Gracilibacteria;D_3__Candidatus Peregrinibacteria;D_4__uncultured bacterium;D_5__	0	0	0	5.85213e-05	0	0	0	0	0	0.000182072	8.46095e-05	0.000150215	0.000190844	0.000106298	0.000164463	6.69419e-05	5.42126e-05	0.000199301	6.26697e-05	0.000143536	4.26179e-05	5.85297e-05	0	5.38996e-05	6.10687e-05	5.75794e-05	6.77147e-05	0	4.9445e-05	0.000139788	0.000121341	9.27242e-05	7.98113e-05	0.000151791	0.000103363	0.000134519	0.000151333	0.000188982	0.000290139	0.00038997	0.000466714	0.000155872
D_0__Bacteria;D_1__Patescibacteria;D_2__Gracilibacteria;D_3__Candidatus Peribacteria;D_4__uncultured bacterium GKS2-174;D_5__	0	0	0	0	0	0	0	0	0	0	0	0	0	0	0	0	0	2.76807e-05	0	0	0	0	5.39462e-05	8.98327e-05	3.66412e-05	0	4.51432e-05	0	3.70837e-05	6.21282e-05	0	0	7.09434e-05	4.74347e-05	0	0	0	4.19961e-05	0	0	0	0
D_0__Bacteria;D_1__Patescibacteria;D_2__Gracilibacteria;D_3__Candidatus Peribacteria;D_4__uncultured bacterium GKS2-30;D_5__	0	0	0	0	0	0	0	7.52451e-05	0.000374076	0	0	0	0	1.11893e-05	0	0	0	0	0	0	0	0	0	0	0	0	0	0	0	0	0	0	0	0	0	0	0	0	0	0	0	0
D_0__Bacteria;D_1__Patescibacteria;D_2__Gracilibacteria;D_3__Candidatus Peribacteria;D_4__uncultured bacterium;D_5__	4.62242e-05	0	0	0	0.000111015	0	0	0	0	0	0	0	0	0	0	2.2314e-05	0	0	0	0	0	0	0	0	0	0	0	2.7454e-05	0	0	0	0	0	0	0	0	0	0	0	0	0	0
D_0__Bacteria;D_1__Patescibacteria;D_2__Gracilibacteria;D_3__JGI 0000069-P22;D_4__metagenome;D_5__	4.62242e-05	0	0	0	0	0	0	0	0	0	0	0	0	0	0	0	0	0	0	0	0	0	0	0	0	0	0	0	0	0	0	0	0	0	0	0	0	0	0	0	0	0
D_0__Bacteria;D_1__Patescibacteria;D_2__Gracilibacteria;D_3__groundwater metagenome;D_4__;D_5__	0	0.000107246	0	7.02255e-05	0	0.000355619	0.000253373	0.000116288	0.000467596	0.000133519	6.58074e-05	9.38844e-05	9.54221e-05	7.27305e-05	8.22316e-05	4.46279e-05	9.21614e-05	0.000110723	0.00010445	0.000194196	0.000241501	0.000604807	0.000467533	0.000538996	0.00039084	0.000499021	0.000474003	0.000260813	0.000271947	0.000341705	0.000107859	0.000293627	0.000239434	0.000151791	9.04428e-05	0.000261126	0.000197898	0.000230978	4.29835e-05	6.4995e-05	0.00013068	0.000116904
D_0__Bacteria;D_1__Patescibacteria;D_2__Gracilibacteria;D_3__metagenome;D_4__;D_5__	4.62242e-05	0.000107246	0.000124636	0	0	0.000177809	0	0.000136809	0	0	0	4.69422e-05	0	0	6.39579e-05	2.2314e-05	1.08425e-05	0	0	0	0	0.000195099	8.99103e-05	0.000269498	0	0	0.000112858	0.000178451	0	8.54263e-05	0.000134824	3.09081e-05	0.000115283	0.000265634	0	0.000609293	0.000197898	0.000682436	0.000118205	0.000415968	0.000709405	0.000116904
D_0__Bacteria;D_1__Patescibacteria;D_2__Gracilibacteria;D_3__uncultured bacterium;D_4__;D_5__	0	0	0	3.51128e-05	0	0	0	0.000102607	0	0	0	0	0	2.79733e-05	0	3.34709e-05	2.1685e-05	0	5.22248e-05	0	4.26179e-05	0	8.99103e-05	0	0	0	0	6.86351e-05	0	7.76603e-05	0.000161788	0.000108178	8.86792e-05	0	0	0	0.00011641	0.00010499	0.000161188	3.8997e-05	0	0.000116904
D_0__Bacteria;D_1__Patescibacteria;D_2__Gracilibacteria;D_3__uncultured marine bacterium;D_4__;D_5__	0	0	0	0	0	0	0	0	0	0	0	0	0	0	0	0	0	0	0	0	0	0	0	0	0	0	0	0	0	0	0	0	0	0	0	2.37387e-05	0	0	0	0	0	0
D_0__Bacteria;D_1__Patescibacteria;D_2__Gracilibacteria;D_3__wastewater metagenome;D_4__;D_5__	0	0	0	3.51128e-05	4.4406e-05	0	0	0	0	0	0	0	0	0.000100704	9.13684e-05	0.00022314	0.000103004	0.000105187	0	6.75465e-05	0	0.000253629	0.000215785	0.000125766	0.000109924	0.000134352	7.90005e-05	8.23621e-05	0.00029667	0.000163087	0.0004584	0.000278173	0.00021283	8.53825e-05	0.000103363	0.000348167	0.000256103	0.000251976	0.00012895	0.000428967	0.000821417	0.00041566
D_0__Bacteria;D_1__Patescibacteria;D_2__Gracilibacteria;__;__;__	0	0	0	0	0	0	0	0	0	0	0	0	0	0	0	0	0	0	0	1.68866e-05	0	0	0	0	0	0	0	0	0	0	0	0	0	0	0	8.70418e-05	0.000186257	0.000136487	0.00012895	0	0.000186686	0
D_0__Bacteria;D_1__Patescibacteria;D_2__Parcubacteria;D_3__Candidatus Adlerbacteria;D_4__uncultured bacterium;D_5__	0	0	0	5.85213e-05	0	0	0	0	0	0	0	0	0	0	0	0	0	0	0	0	0	5.85297e-05	0	0	0	0	0	0	0	0	0	0	0	0	0	0	0	0	0	0	0	0
D_0__Bacteria;D_1__Patescibacteria;D_2__Parcubacteria;D_3__Candidatus Campbellbacteria;D_4__uncultured bacterium;D_5__	0	0	0	0	0	0	0	0	0	0	0	0	0	0	0	0	0	0	0	0	0	0	0	0	0	0	0	0	0	0	0	0	0	0	0	0	0	0	0	0	0	5.19575e-05
D_0__Bacteria;D_1__Patescibacteria;D_2__Parcubacteria;D_3__Candidatus Kaiserbacteria;D_4__uncultured bacterium;D_5__	0	0	0	0	0	0	0	0	0	0	0	0	0	0	0	1.67355e-05	0	1.10723e-05	0	0	0	0	0	0	0	0	0	0	0	0	0	0	0	1.89739e-05	0	0	0	3.14971e-05	0	0	0	2.59787e-05
D_0__Bacteria;D_1__Patescibacteria;D_2__Parcubacteria;D_3__Candidatus Kaiserbacteria;__;__	0	0	0	0	0	0	0	0	0	0	0	0	0	1.6784e-05	0	0	0	0	0	0	0	0	0	0	0	0	0	0	0	0	0	0	0	0	0	0	0	0	0	0	0	0
D_0__Bacteria;D_1__Patescibacteria;D_2__Parcubacteria;D_3__Candidatus Moranbacteria;D_4__uncultured bacterium;D_5__	7.70404e-05	0	0	0	0	0.000177809	0.000506746	8.20855e-05	0	0	0	0	0	0	0	1.1157e-05	0	0	0	0	0	0.000175589	0.000287713	0	8.54962e-05	0.000115159	0	5.49081e-05	9.889e-05	8.54263e-05	0	0	0	3.79478e-05	3.87612e-05	0.000142432	0	0.00010499	4.29835e-05	0	0.000149348	0
D_0__Bacteria;D_1__Patescibacteria;D_2__Parcubacteria;D_3__Candidatus Moranbacteria;D_4__uncultured soil bacterium;D_5__	0	0	0	0	0	0	0	0	0	0	0	0	0	0	0	0	0	0	0	0	0	0.000136569	0	0	0	0	0	0	0	2.32981e-05	0	0	0	0	0	0	0	0	0	0	0	0
D_0__Bacteria;D_1__Patescibacteria;D_2__Parcubacteria;D_3__Candidatus Moranbacteria;__;__	0	0	0	0	0	0	0	0	0	0	0	0	0	0	0	0	0	0	0	0	0	0	0	0	0	0	0	0	0	0	0	0	0	0	0	0	0	2.0998e-05	0	0	0	0
D_0__Bacteria;D_1__Patescibacteria;D_2__Parcubacteria;D_3__Candidatus Nomurabacteria;D_4__Parcubacteria bacterium RAAC4_OD1_1;D_5__	0	0	0	0	0	0	0	0	0	0	0	0	0	0	0	0	0	0	0	0	0	0	0	0	0	0	0	0	0	0	0	0	0	0	0	3.16516e-05	0	0	0	0	0	0
D_0__Bacteria;D_1__Patescibacteria;D_2__Parcubacteria;D_3__Candidatus Nomurabacteria;D_4__uncultured Parcubacteria group bacterium;D_5__	0	0	0	0	0	0	0	0	0	0	0	0	0	0	0	0	0	0	0	0	0	0	0	0	0	0	0	0	0	0	0	4.63621e-05	0	0	0	0	2.32821e-05	0	0	0	0	6.49469e-05
D_0__Bacteria;D_1__Patescibacteria;D_2__Parcubacteria;D_3__Candidatus Nomurabacteria;D_4__uncultured bacterium;D_5__	0	0	0	0	0	0	0	0	0	0	0	0	0	0	0	0	0	0	0	0	0	0.000136569	3.59641e-05	0.000125766	0	0.000134352	0	0	2.47225e-05	4.65962e-05	5.39294e-05	0	3.54717e-05	0.000151791	3.87612e-05	0.000158258	0	8.39921e-05	8.5967e-05	9.0993e-05	0.000112011	6.49469e-05
D_0__Bacteria;D_1__Patescibacteria;D_2__Parcubacteria;D_3__Candidatus Nomurabacteria;D_4__uncultured soil bacterium;D_5__	0	0	0	0	0	0	0	0	0	0	0	0	0	0	0	0	0	0	0	0	0	0	0	0	0	0	0	4.11811e-05	0	0	0	0	0	0	0	0	0	2.0998e-05	0	0	0	0
D_0__Bacteria;D_1__Patescibacteria;D_2__Parcubacteria;D_3__Candidatus Zambryskibacteria;D_4__Parcubacteria group bacterium GW2011_GWA2_40_14;D_5__	0	0	0	0	0	0	0	0	0	0	0	0	0	0	0	0	0	0	0	0	0	0	0	5.38996e-05	0	0	0	0	0	0	0	0	4.43396e-05	0	0	0	0	0	0	0	0	0
D_0__Bacteria;D_1__Patescibacteria;D_2__Parcubacteria;D_3__uncultured bacterium;D_4__;D_5__	0	0	0	8.19298e-05	0.000133218	8.89047e-05	0.00019003	2.73618e-05	0	2.42763e-05	0.000112813	3.75537e-05	0	8.39198e-05	0	0	1.62638e-05	3.8753e-05	3.13349e-05	0	2.84119e-05	0.000292649	0.000215785	0.000215599	0	3.83862e-05	3.38574e-05	0.000150997	0.000210141	0.000170853	4.04471e-05	9.27242e-05	0.000159623	5.69217e-05	3.87612e-05	2.37387e-05	9.31283e-05	0	4.29835e-05	2.5998e-05	0	2.59787e-05
D_0__Bacteria;D_1__Patescibacteria;D_2__Parcubacteria;__;__;__	0	0	0	2.34085e-05	0	0	0	0	0	0	0	2.81653e-05	0	0	0	0	0	0	0	0	0	0	0	0	2.44275e-05	0	4.51432e-05	0	0	0	0	0	4.43396e-05	0	0	3.95645e-05	0	0	0	0	0	0
D_0__Bacteria;D_1__Patescibacteria;D_2__Saccharimonadia;D_3__Saccharimonadales;D_4__Saccharimonadaceae;D_5__Candidatus Saccharibacteria bacterium RAAC3_TM7_1	0	0	0	0	0	0	0	2.73618e-05	0	0	0	0	0	1.6784e-05	2.74105e-05	0	0	0	0	0	0	7.80396e-05	0	0	0	3.83862e-05	0	5.49081e-05	3.70837e-05	0	0	0	0	0	0	0	6.98462e-05	0	0	0	0	5.19575e-05
D_0__Bacteria;D_1__Patescibacteria;D_2__Saccharimonadia;D_3__Saccharimonadales;D_4__Saccharimonadaceae;D_5__Candidatus Saccharimonas	0	0	0	0	0	0	0	0	0	0	0	0	0	0	0	0	0	0	0	0	0	0	0	0	0	0	0	8.23621e-05	0	6.98942e-05	0.000134824	0.000216357	0.000141887	6.64086e-05	0.000129204	0.000174084	0.000349231	0.00032547	0.00012895	0.000467964	0.000541388	0.000493596
D_0__Bacteria;D_1__Patescibacteria;D_2__Saccharimonadia;D_3__Saccharimonadales;D_4__Saccharimonadaceae;D_5__uncultured bacterium	0.000215713	0.000257389	0.000457	0.000316015	0.000133218	0.000266714	0.000506746	0.000403587	0.000561115	0.000157796	0.000206823	0.000309818	0.000131205	0.000179029	0.000219284	0.000239875	0.000108425	0.000304488	0.000271569	0.000439052	0.000483003	0.00181442	0.00131269	0.00129359	0.00111145	0.000978849	0.00154615	0.000988346	0.00134738	0.000931923	0.00118645	0.00188539	0.00105528	0.00296941	0.000723542	0.00309394	0.00182764	0.00184783	0.000730719	0.00077994	0.00113878	0.00159769
D_0__Bacteria;D_1__Patescibacteria;D_2__Saccharimonadia;D_3__Saccharimonadales;D_4__Saccharimonadaceae;__	0	0	0	0	0	0	0	0	0	0	0	0	0	0	0	0	0	0	0	0	2.84119e-05	0	0	0	0	0	0	0	0	0	0	0	0	0	0	2.37387e-05	0	0	0	5.1996e-05	0	0
D_0__Bacteria;D_1__Patescibacteria;D_2__Saccharimonadia;D_3__Saccharimonadales;D_4__metagenome;D_5__	0	0	0	8.19298e-05	0	0	0	0.000239416	0.000187038	0.000352006	0.000366641	0.000563306	0.000333977	0.000195813	0.000392884	0.000105991	0.000151795	0.000116259	0.000271569	0.000143536	0.000411973	0.000273139	0.000143856	0.000179665	8.54962e-05	9.59656e-05	6.77147e-05	0.000700078	0.00019778	0.000396067	0.000768494	0.000602708	0.000860188	0.000635625	0.000813985	0.000648857	0.000640257	0.000808424	0.00102086	0.000792939	0.000485383	0.000597511
D_0__Bacteria;D_1__Patescibacteria;D_2__Saccharimonadia;D_3__Saccharimonadales;D_4__uncultured bacterium SBR1071;D_5__	0	0	0	0	0	0	0	0	0	0	0	0	0	0	0	0	0	0	0	0	0	0	0	0	0	0	0	0	0	0	0	0	0	0	0	5.53903e-05	0	0	0	0	0	0
D_0__Bacteria;D_1__Patescibacteria;D_2__Saccharimonadia;D_3__Saccharimonadales;D_4__uncultured bacterium SBR2013;D_5__	0.000600915	0.000622024	0.000249273	0.000667143	0.00102134	0.00124467	0.000253373	0.000875579	0.000748153	0.000667597	0.000413647	0.00042248	0.000202772	0.000173434	0.000219284	0.00011157	7.58976e-05	9.96507e-05	0.000208899	0.000168866	0.00014206	0	0.000107892	5.38996e-05	0.000109924	0	0.000101572	0.000109816	3.70837e-05	0.000108724	0	0	6.20754e-05	6.64086e-05	0	9.49547e-05	0	0	0	9.0993e-05	0	0
D_0__Bacteria;D_1__Patescibacteria;D_2__Saccharimonadia;D_3__Saccharimonadales;D_4__uncultured bacterium SBR2060;D_5__	0.000261937	0.000686371	0.00103864	0.00342935	0.00395213	0.00453414	0.000316716	0.00314661	0.00308613	0.00211203	0.00208704	0.00307002	0.00516472	0.0017847	0.00417554	0.00491465	0.00399005	0.0056358	0.0136933	0.0108159	0.0140071	0.0025558	0.0028052	0.00335974	0.0021374	0.00190012	0.00207659	0.00555944	0.00442533	0.00559154	0.0016044	0.00227174	0.00159623	0.00148945	0.00169257	0.000981199	0.00169959	0.00264575	0.00210619	0.00352273	0.00322966	0.00236407
D_0__Bacteria;D_1__Patescibacteria;D_2__Saccharimonadia;D_3__Saccharimonadales;D_4__uncultured bacterium SBR2096;D_5__	0	0	0	0	0	0	0	0	0	0	0	0	0	0	0	0	0	0	0	0	0	0	0	0	2.44275e-05	0	0	0	0	0	0	0	0	0	0	0	0	0	0	0	0	0
D_0__Bacteria;D_1__Patescibacteria;D_2__Saccharimonadia;D_3__Saccharimonadales;D_4__uncultured bacterium SBR2113;D_5__	0	0	0	0	0	0	0	0	0	0	0	0	0	0	0	0	0	0	0	0	0	0	0	0	0	0	0	0	0	0	0	0	0	0	0	0	0	0	0	0	5.60057e-05	0
D_0__Bacteria;D_1__Patescibacteria;D_2__Saccharimonadia;D_3__Saccharimonadales;D_4__uncultured bacterium;D_5__	0.000385202	0.000514778	0.000664728	0.00131088	0.000799307	0.00106686	0.000696776	0.00405639	0.00598522	0.00376282	0.00329977	0.00453462	0.00314893	0.00181267	0.00287811	0.00116033	0.00114389	0.0016996	0.00230834	0.00174776	0.00244342	0.00185344	0.00192408	0.00181462	0.00211298	0.0013819	0.00208787	0.00245714	0.0014339	0.00144448	0.00167181	0.00227174	0.00156962	0.00183098	0.00117576	0.00132145	0.00153662	0.00173234	0.00152591	0.00166387	0.00188552	0.000870288
D_0__Bacteria;D_1__Patescibacteria;D_2__Saccharimonadia;D_3__Saccharimonadales;D_4__wastewater metagenome;D_5__	0	0	0	7.02255e-05	0.000111015	0	0	0.000102607	0.000467596	0.000303453	0.000141016	0.000215934	0.000119278	0.000100704	0.000100505	9.48343e-05	0	4.98253e-05	0.000167119	7.59898e-05	0.000113648	9.75496e-05	8.99103e-05	0.000107799	0.000158779	0	0.000101572	0	7.41675e-05	8.54263e-05	0	0	0.000106415	0.00012333	0.000142124	2.37387e-05	0	0	0	0	0	0
D_0__Bacteria;D_1__Patescibacteria;D_2__Saccharimonadia;D_3__Saccharimonadales;__;__	0.000739588	0.000643473	0.000664728	0.00150985	0.00102134	0.000622333	0.00019003	0.00250361	0.00346021	0.004042	0.00455011	0.00599921	0.00802739	0.00427991	0.00720897	0.00317416	0.00261847	0.00411336	0.00501358	0.00365595	0.00518517	0.00384345	0.00338063	0.00386281	0.00607023	0.00575794	0.00565418	0.0087853	0.00678632	0.00671761	0.0076445	0.00789701	0.00705887	0.00707726	0.00695117	0.00581598	0.00521518	0.00654089	0.00685587	0.00672048	0.00567524	0.00426051
D_0__Bacteria;D_1__Patescibacteria;D_2__WS6 (Dojkabacteria);D_3__metagenome;D_4__;D_5__	0	0	0	0	0	0	0	0	0	0	0	0	0	0	0	0	0	0	0	0	0	3.90198e-05	0	3.59331e-05	0	0	0	2.7454e-05	0	0	4.04471e-05	0	1.77358e-05	2.84608e-05	0	0.000110781	0	5.24951e-05	0	2.5998e-05	0	0
D_0__Bacteria;D_1__Patescibacteria;D_2__WWE3;D_3__uncultured bacterium;D_4__;D_5__	0.000138673	0.000193042	0.000373909	0.000128747	0.000199827	0.000177809	0	0.000191533	0	0	0.00017862	0.000112661	7.15666e-05	0	0.000100505	5.57849e-05	3.25276e-05	4.42892e-05	0.000188009	5.91032e-05	0.000170471	0.000117059	0.000143856	0.000197632	0	7.67725e-05	0.000158001	6.86351e-05	0.000111251	5.43622e-05	0.000121341	0	5.32075e-05	2.84608e-05	0	0	0	9.44912e-05	8.5967e-05	0	0	5.19575e-05
D_0__Bacteria;D_1__Patescibacteria;D_2__uncultured;D_3__uncultured bacterium;D_4__;D_5__	0.00032357	0.000579126	0.000664728	0.000702255	0.000466263	0.000400071	0.000253373	0.00108763	0.0019639	0.00129878	0.00112813	0.00184013	0.00127627	0.000682548	0.00151672	0.000496486	0.000319854	0.000653265	0.000626697	0.000388392	0.00052562	5.85297e-05	0.000143856	0.000287465	0.000244275	0.000211124	0.000259573	0.000329449	0.000222502	0.000333939	0.000296612	0.000324535	0.00025717	0.000332043	0.000387612	0.000229474	0.000267744	0.000524951	0.000601769	0.000454965	0.000448045	0.000493596
D_0__Bacteria;D_1__Planctomycetes;D_2__028H05-P-BN-P5;D_3__uncultured bacterium;D_4__;D_5__	0	0	0	0	0	0	0	0	0	0	0	0	0	0	0	0	0	0	0	0	0	7.80396e-05	0	5.38996e-05	0	0	0	0	0	0	0	0	0	0	0	0	0	0	0	0	0	0
D_0__Bacteria;D_1__Planctomycetes;D_2__BD7-11;D_3__uncultured bacterium PHOS-HE93;D_4__;D_5__	0	0	0	0	0	0	0	0	0	0	0	0	0	0	0	0	0	0	0	0	0	7.80396e-05	0	0	0	0	0	0	0	0	0	0	0	0	0	0	0	0	0	0	0	0
D_0__Bacteria;D_1__Planctomycetes;D_2__BD7-11;D_3__uncultured bacterium;D_4__;D_5__	3.08162e-05	0	0	0	0	0.000133357	0	0	0.000280557	0	1.88021e-05	0	0	0	2.74105e-05	2.2314e-05	0	3.8753e-05	5.22248e-05	0	0	7.80396e-05	8.99103e-05	0.000161699	8.54962e-05	3.83862e-05	0.000180573	4.11811e-05	4.9445e-05	0.000163087	0.000107859	0	0.000168491	0	0	5.53903e-05	0	6.29941e-05	0	7.7994e-05	0	7.79362e-05
D_0__Bacteria;D_1__Planctomycetes;D_2__OM190;D_3__metagenome;D_4__;D_5__	0	0	0	0	0	0	0	0	0	0	3.76042e-05	2.81653e-05	2.38555e-05	0	0	1.67355e-05	0	0	0	0	7.10298e-05	0	0	0.000125766	3.66412e-05	0	0	8.23621e-05	3.70837e-05	3.88301e-05	0.000134824	4.63621e-05	2.66038e-05	7.58956e-05	9.04428e-05	9.49547e-05	0	3.14971e-05	0	0	5.60057e-05	0
D_0__Bacteria;D_1__Planctomycetes;D_2__OM190;D_3__uncultured Planctomycetaceae bacterium;D_4__;D_5__	0	0	0	0	0	0	0	0	0	0	0	0	0	0	0	0	0	0	0	0	0	0	0	0	0	0	0	0	0	0	0	0	0	0	5.16816e-05	0	0	0	0	0	0	0
D_0__Bacteria;D_1__Planctomycetes;D_2__OM190;D_3__uncultured bacterium;D_4__;D_5__	0.000231121	0.000300287	0.000373909	0.000351128	0.000421857	8.89047e-05	0	0.000191533	0	0.00019421	0.00026323	0	0.000202772	0.000123082	0.000164463	0.000167355	0.000168059	7.75061e-05	0.000208899	0.000185753	0.00014206	0.000175589	8.99103e-05	0.000287465	0.000280916	0.000211124	0.000112858	0	0.000148335	7.76603e-05	8.08942e-05	3.09081e-05	2.66038e-05	0.000132817	0	0	0	8.39921e-05	4.29835e-05	0	0	0
D_0__Bacteria;D_1__Planctomycetes;D_2__OM190;__;__;__	0	0	0	0	0	0	0	0	0	0	0	0	0	0	0	0	0	0	0	0	0	0	0	5.38996e-05	0	0	0	0	0	0	0	0	0	0	0	0	0	0	0	0	0	0
D_0__Bacteria;D_1__Planctomycetes;D_2__Phycisphaerae;D_3__Phycisphaerales;D_4__Phycisphaeraceae;D_5__CL500-3	0	0	0	0	0	0	0	0	0	0	0	0	0	0	0	0	0	0	4.17798e-05	0	0	9.75496e-05	0	5.38996e-05	0	0	0	0	0	0	0	0	1.77358e-05	4.74347e-05	0	0	4.65641e-05	0	0	0	0	0
D_0__Bacteria;D_1__Planctomycetes;D_2__Phycisphaerae;D_3__Phycisphaerales;D_4__Phycisphaeraceae;D_5__SM1A02	0	0	0	2.34085e-05	0	0	0	0	0	0	0	0	0	0	2.74105e-05	1.67355e-05	0	1.66084e-05	0	0	0	0	0	5.38996e-05	0	0	0	0	0	2.32981e-05	0	0	0	2.84608e-05	0	1.58258e-05	0	0	0	0	0	0
D_0__Bacteria;D_1__Planctomycetes;D_2__Phycisphaerae;D_3__Pla1 lineage;D_4__uncultured bacterium;D_5__	0	0	0	0	0	0	0	0	0	0	1.88021e-05	0	0	0	0	0	0	1.66084e-05	0	0	0	0	0	0	0	0	0	0	0	0	0	0	0	1.89739e-05	0	0	0	0	0	0	0	0
D_0__Bacteria;D_1__Planctomycetes;D_2__Phycisphaerae;D_3__Tepidisphaerales;D_4__Tepidisphaeraceae;D_5__Tepidisphaera	0	0	0	0	0	0.000222262	0	7.52451e-05	0	0.000254901	0.000573465	0.000403703	0.000369761	0.000234976	0.000475116	0.000178512	0.000108425	0.00028788	0.000355128	0.000270186	0.000440385	0.000175589	0.000323677	0.000359331	0.000232061	0.000230317	0.000237002	0.000123543	0.000148335	9.31923e-05	0.000202235	0.000247265	0.000133019	0.000132817	0.000155045	0.000134519	0.000139692	0	0.000161188	0.000116991	0.00013068	0.000103915
D_0__Bacteria;D_1__Planctomycetes;D_2__Phycisphaerae;D_3__Tepidisphaerales;D_4__Tepidisphaeraceae;D_5__uncultured bacterium	0	0.000171593	0.000124636	0.000117043	0.000244233	0	0	0.000191533	0	8.49669e-05	0.000197422	0	0.000155061	0.000106298	0.0001736	9.48343e-05	8.67401e-05	0.000105187	0	0	0.000269913	0.000234119	0.000125874	0	0.000207634	0	0.000203144	0.000178451	0	8.54263e-05	0	0	9.75471e-05	0.000208713	0.000258408	0.000205735	0.000151333	4.19961e-05	0	0	0.000168017	0
D_0__Bacteria;D_1__Planctomycetes;D_2__Phycisphaerae;D_3__Tepidisphaerales;D_4__WD2101 soil group;D_5__uncultured bacterium	0.000878261	0.0023594	0.00170337	0.0019195	0.00137658	0.00146693	0	0.00190165	0.000841672	0.00305881	0.0026887	0.00270387	0.00245712	0.00116928	0.00262227	0.000836773	0.000986669	0.00107401	0.00126384	0.000700795	0.00146321	0.00103403	0.00147453	0.000736628	0.000916031	0.00103643	0.000823863	0.000905984	0.00103834	0.000582452	0.0004584	0.00106633	0.0011883	0.00055973	0.00116284	0.000585554	0.000395795	0.000587945	0.000644752	0.000363972	0.00110144	0.000545554
D_0__Bacteria;D_1__Planctomycetes;D_2__Phycisphaerae;D_3__Tepidisphaerales;D_4__WD2101 soil group;__	0	0	0	0	0	0	0	0	0	7.28288e-05	9.40106e-05	0.000103273	9.54221e-05	5.59466e-05	7.30947e-05	0	2.1685e-05	0	0	5.06598e-05	0	0	0	5.38996e-05	3.66412e-05	0	0	0	0	0	4.04471e-05	3.09081e-05	0	0	0	0	0	0	3.22376e-05	0	7.46742e-05	0
D_0__Bacteria;D_1__Planctomycetes;D_2__Phycisphaerae;D_3__mle1-8;D_4__uncultured bacterium;D_5__	0	0	0	0	0	0	0	0	0	0	0	0	0	0	0	0	0	0	0	0	0	0	0	3.59331e-05	0	0	0	0	0	0	0	0	0	0	0	3.95645e-05	0	0	0	0	0	0
D_0__Bacteria;D_1__Planctomycetes;D_2__Pla4 lineage;D_3__uncultured bacterium;D_4__;D_5__	0	0	0	0	0	0	0	0	0	0	0	0	2.38555e-05	0	0	0	0	0	2.08899e-05	0	0	0	0	0	0	0	0	0	0	0	0	0	0	0	0	0	0	0	0	5.1996e-05	0	0
D_0__Bacteria;D_1__Planctomycetes;D_2__Planctomycetacia;D_3__Gemmatales;D_4__Gemmataceae;D_5__Fimbriiglobus	0	4.28982e-05	0.000166182	0	6.66089e-05	0	0	0.000109447	0	0.000109243	0	0	0	0	3.65474e-05	5.02064e-05	0	3.8753e-05	0	4.22165e-05	0	7.80396e-05	0	0	3.66412e-05	0	0	6.86351e-05	6.18062e-05	6.98942e-05	4.04471e-05	9.27242e-05	0	4.74347e-05	6.4602e-05	0	0	2.0998e-05	3.22376e-05	0	0	0
D_0__Bacteria;D_1__Planctomycetes;D_2__Planctomycetacia;D_3__Gemmatales;D_4__Gemmataceae;D_5__Gemmata	0	0	0	0	0	0	0	2.73618e-05	0	0	2.82032e-05	0	0	0	3.65474e-05	0	0	0	0	0	0	7.80396e-05	5.39462e-05	0	0	0	0	0	3.70837e-05	0	0	0	0	3.79478e-05	0	0	0	0	0	0	0	0
D_0__Bacteria;D_1__Planctomycetes;D_2__Planctomycetacia;D_3__Gemmatales;D_4__Gemmataceae;D_5__Telmatocola	0	0	0	0	0	0	0	0	0	3.64144e-05	0	0	0	0	2.74105e-05	2.78924e-05	0	1.66084e-05	0	0	0	0	0	0	0	0	5.6429e-05	0	0	0	0	0	0	2.84608e-05	0	0	0	2.0998e-05	0	0	0	0
D_0__Bacteria;D_1__Planctomycetes;D_2__Planctomycetacia;D_3__Gemmatales;D_4__Gemmataceae;D_5__uncultured	0.000138673	0.000128695	0	8.19298e-05	0.000177624	0	0	8.20855e-05	0	7.28288e-05	9.40106e-05	6.57191e-05	5.96388e-05	8.95145e-05	0	0	5.42126e-05	6.08976e-05	5.22248e-05	0	0	0.000253629	3.59641e-05	7.18662e-05	0	0.000115159	5.6429e-05	0	4.9445e-05	0.000147554	6.74118e-05	0	5.32075e-05	5.69217e-05	0	0	0	0	0	0	0	0.000142883
D_0__Bacteria;D_1__Planctomycetes;D_2__Planctomycetacia;D_3__Isosphaerales;D_4__Isosphaeraceae;D_5__Isosphaera	0.000570099	6.43473e-05	0	0	0.000177624	0	0	0	0	0.000109243	4.70053e-05	8.44959e-05	0.000202772	8.39198e-05	0.000319789	0.00011157	5.42126e-05	0.000188229	0.000177564	0.000118206	0	0.000195099	0.000233767	0.000179665	0.000183206	0.000153545	0	0	0	0.000201917	0	0	0	0	0	0.000134519	0	6.29941e-05	0	0	3.73371e-05	0
D_0__Bacteria;D_1__Planctomycetes;D_2__Planctomycetacia;D_3__Pirellulales;D_4__Pirellulaceae;D_5__Blastopirellula	0	0	0	0	0	0	0	2.05214e-05	0	0	0	0	0	0	0	0	0	0	0	0	0	5.85297e-05	0	0	0	0	0	0	0	0	0	0	0	0	0	0	0	0	0	0	0	0
D_0__Bacteria;D_1__Planctomycetes;D_2__Planctomycetacia;D_3__Pirellulales;D_4__Pirellulaceae;D_5__Pir2 lineage	0	0	0	0	0	0	0	0	0	0	0	0	0	0	0	0	0	0	0	0	0	0	0	0	0	0	0	4.11811e-05	0	0	0	0	0	0	0	0	0	0	0	0	0	0
D_0__Bacteria;D_1__Planctomycetes;D_2__Planctomycetacia;D_3__Pirellulales;D_4__Pirellulaceae;D_5__Pir4 lineage	0	0	0	0	0	0	0	0	0	0	0	0	0	0	0	0	0	0	0	0	0	0	0	0	0	0	0	0	0	0	0	0	0	0	0	0	0	0	0	0	0	5.19575e-05
D_0__Bacteria;D_1__Planctomycetes;D_2__Planctomycetacia;D_3__Pirellulales;D_4__Pirellulaceae;D_5__Pirellula	0	6.43473e-05	0	4.6817e-05	0	8.89047e-05	0	2.73618e-05	0	0	0	5.63306e-05	4.77111e-05	0	2.74105e-05	0	0	4.98253e-05	0	4.22165e-05	0	0	0.000107892	5.38996e-05	0	0	4.51432e-05	4.11811e-05	0	0	4.04471e-05	7.72702e-05	3.54717e-05	7.58956e-05	3.87612e-05	0	0	0	6.44752e-05	3.8997e-05	7.46742e-05	0.000103915
D_0__Bacteria;D_1__Planctomycetes;D_2__Planctomycetacia;D_3__Pirellulales;D_4__Pirellulaceae;D_5__uncultured	0.00032357	0.000150144	0.000249273	0.000222381	0.00022203	8.89047e-05	0	0.000218895	0.000467596	0.00019421	0.000103412	0.000159603	0.000131205	6.15412e-05	0.000219284	6.69419e-05	9.21614e-05	0.000171621	0.000188009	0.000109763	0.000440385	0.000312159	0.000269731	0.000143732	0.000476336	0.00030709	0.00042886	0.000247086	0.000185419	0.000302875	0.000202235	0.000247265	0.00021283	0.0002182	0.000232567	0.000102868	0.000139692	0.000178483	0.000150442	5.1996e-05	0.000242691	0.000155872
D_0__Bacteria;D_1__Planctomycetes;D_2__Planctomycetacia;D_3__Planctomycetales;D_4__Rubinisphaeraceae;D_5__SH-PL14	0	4.28982e-05	0	8.19298e-05	0	0	0	8.8926e-05	0	0	9.40106e-05	0	0	0	2.74105e-05	1.1157e-05	9.75827e-05	3.8753e-05	6.26697e-05	0	0	0.000136569	0.000107892	8.98327e-05	9.77099e-05	7.67725e-05	0	6.86351e-05	0.000135974	8.54263e-05	0	0	0.000115283	0.000132817	0.000142124	8.70418e-05	0.000104769	8.39921e-05	0.000107459	0	0.00013068	0
D_0__Bacteria;D_1__Planctomycetes;D_2__Planctomycetacia;D_3__Planctomycetales;D_4__Rubinisphaeraceae;D_5__uncultured	0	0	0	0	8.88119e-05	0	0	4.10428e-05	0	0	8.46095e-05	0	3.57833e-05	0	0.000127916	7.25204e-05	3.79488e-05	9.96507e-05	9.40046e-05	0	0	0	0.000125874	7.18662e-05	7.32824e-05	0	0.000169287	0	0.000111251	0	0	9.27242e-05	0.000106415	8.53825e-05	0	8.70418e-05	8.14873e-05	0	8.5967e-05	0	0	0.000116904
D_0__Bacteria;D_1__Planctomycetes;D_2__Planctomycetacia;D_3__Planctomycetales;D_4__Schlesneriaceae;D_5__Planctopirus	0	0	0	0	0	0	0	0	0	0	0	0	0	0	0	0	0	1.66084e-05	0	0	0	0	0	0	0	0	0	0	0	0	0	0	0	0	0	0	0	0	0	0	0	0
D_0__Bacteria;D_1__Planctomycetes;D_2__Planctomycetacia;D_3__Planctomycetales;D_4__uncultured;D_5__metagenome	0	8.57964e-05	0	0	0	0	0	0	0	0	2.82032e-05	0	0	5.03519e-05	3.65474e-05	0	0	9.41145e-05	0	0	0	0	7.19282e-05	8.98327e-05	6.10687e-05	0	4.51432e-05	5.49081e-05	0	3.88301e-05	0	0	4.43396e-05	5.69217e-05	0	5.53903e-05	5.82052e-05	0	4.29835e-05	0	9.33428e-05	0
D_0__Bacteria;D_1__Planctomycetes;D_2__Planctomycetacia;D_3__Planctomycetales;D_4__uncultured;D_5__uncultured bacterium	0	0	0	8.19298e-05	0.000111015	0.000266714	0	7.52451e-05	0	0.000157796	6.58074e-05	6.57191e-05	8.34944e-05	6.71359e-05	0	5.57849e-05	7.58976e-05	7.75061e-05	0	0	0.00014206	0.000214609	0	0	0.000109924	0	0	8.23621e-05	8.65287e-05	0.000100958	0	0.000169994	6.20754e-05	0	2.58408e-05	0	0	0	0	7.7994e-05	0	0.000142883
D_0__Bacteria;D_1__Planctomycetes;D_2__Planctomycetacia;D_3__Planctomycetales;D_4__uncultured;__	0.000123265	0	0.000124636	0	0	0.000177809	0	2.05214e-05	0	9.71051e-05	0	2.81653e-05	0	0	8.22316e-05	2.2314e-05	4.33701e-05	0	0.000156674	0	0	0.000117059	8.99103e-05	0	3.66412e-05	0.000134352	5.6429e-05	0	6.18062e-05	0	0	4.63621e-05	6.20754e-05	5.69217e-05	3.87612e-05	0	8.14873e-05	0	7.52211e-05	0	7.46742e-05	0.000103915
D_0__Bacteria;D_1__Planctomycetes;D_2__vadinHA49;__;__;__	0	0	0	0	0	0	0	0	0	0	0	0	0	0	0	0	0	0	0	0	0	0	0	0	0	0	0	0	0	0	0	0	0	0	2.58408e-05	0	0	0	0	0	0	0
D_0__Bacteria;D_1__Proteobacteria;D_2__Alphaproteobacteria;D_3__Acetobacterales;D_4__Acetobacteraceae;D_5__Rhodovastum	0	0.000321737	0.000166182	8.19298e-05	0.000532872	0.000266714	0	0.000129969	0	0.000291315	0.000272631	0.000159603	0.000226628	0.000475546	9.13684e-05	0.000312395	0.00030359	0.000282344	7.31147e-05	0.000227969	0	0.000448728	0.000359641	0.000125766	0.000256489	0.000364669	0.000316002	0.000164724	0.000259586	0.000279577	0.000417953	0.000185448	0.00025717	0.000246661	0.000232567	0.000506425	0.000232821	0.000283473	0.000236409	0.000142989	0.000280028	0.000220819
D_0__Bacteria;D_1__Proteobacteria;D_2__Alphaproteobacteria;D_3__Acetobacterales;D_4__Acetobacteraceae;D_5__Roseomonas	0.000570099	0.000321737	0	0.000678847	0.00082151	0.000533428	0.000253373	0.000430949	0	0.000570492	0.000404246	0.000234711	0.000119278	0.000419599	0.0003472	0.000569006	0.000710185	0.000725235	0.000125339	0.000574145	0.000411973	0.000721867	0.000485515	0.000556963	0.000683969	0.000594987	0.000756148	0.000356903	0.000445005	0.000629048	0.000161788	7.72702e-05	0.000505472	0.000531269	0.000426373	0.000989112	0.000430718	0.000409462	0	7.7994e-05	0.000429377	0.000116904
D_0__Bacteria;D_1__Proteobacteria;D_2__Alphaproteobacteria;D_3__Acetobacterales;D_4__Acetobacteraceae;D_5__uncultured	0.00163326	0.00210201	0.00278355	0.00211847	0.00204267	0.00213371	0	0.00186061	0.000841672	0.00189355	0.00117513	0.00169931	0.00102579	0.00252878	0.00163549	0.00157871	0.00167517	0.00179371	0.000960936	0.00128338	0.000909181	0.000760887	0.000953049	0.000682729	0.000854962	0.00120917	0.000936721	0.000727532	0.00101362	0.000792135	0.000849389	0.000942696	0.000869056	0.000645112	0.00114992	0.00147971	0.000733385	0.000829422	0.000376105	0.000727944	0.00117612	0.000428649
D_0__Bacteria;D_1__Proteobacteria;D_2__Alphaproteobacteria;D_3__Acetobacterales;D_4__Acetobacteraceae;__	0.000308162	0.000171593	0	0.000316015	0.000577277	0.000444523	0	0.000280459	0.000561115	0.000412696	0.000347839	0.000441257	0.000226628	0.000464356	0.000475116	0.000463015	0.000726449	0.000448428	0.000240234	0.000548815	0.000255707	0.000682847	0.000593408	0.000269498	0.000280916	0.000710145	0.000304716	0.000439265	0.000247225	0.000372769	0.000377506	0.000463621	0.000372453	0.000502808	0.000426373	0.00054599	0.000209539	0.000293973	0.00036536	0.000350973	0.00026136	0.000311745
D_0__Bacteria;D_1__Proteobacteria;D_2__Alphaproteobacteria;D_3__Alphaproteobacteria Incertae Sedis;D_4__Unknown Family;D_5__Meganema	0	0	0	0	0	0	0	0	0	0	0	0	0	0	0	0	1.62638e-05	0	0	0	0	0	0	0	0	0	0	0	0	0	0	0	0	0	0	0	0	0	0	0	0	0
D_0__Bacteria;D_1__Proteobacteria;D_2__Alphaproteobacteria;D_3__Azospirillales;D_4__Azospirillaceae;D_5__Azospirillum	0	0	0	0	0	0	0.000316716	0	0	0	0	0	0	0	0	0	0	0	0	0	0	0	0	0	0	0	0	0	0	0	0	0	0	0	0	0	0	0	0	0	0	0
D_0__Bacteria;D_1__Proteobacteria;D_2__Alphaproteobacteria;D_3__Azospirillales;D_4__Azospirillales Incertae Sedis;D_5__Stella	0.000647139	0.000793617	0.000997092	0.000433058	0.000843713	0.000577881	0.000126687	0.000335183	0	0.00077684	0.000601668	0.00047881	0.00069181	0.000911929	0.000831453	0.000909294	0.0010463	0.000763988	0.000616252	0.000641691	0.000653474	0.00144373	0.00113287	0.000880361	0.000635115	0.00086369	0.00077872	0.00131779	0.00101362	0.00114937	0.000633671	0.00129814	0.00110849	0.00077793	0.000581418	0.00159049	0.000779949	0.000598444	0.000537294	0.000454965	0.000560057	0.000740394
D_0__Bacteria;D_1__Proteobacteria;D_2__Alphaproteobacteria;D_3__Azospirillales;D_4__Inquilinaceae;D_5__Inquilinus	0.000200305	0	0.000124636	0.000128747	0.000111015	0	0	6.84046e-05	0	0.000206348	0.000235026	0.000103273	0	0.000134272	0.000155326	5.02064e-05	0.000113846	0.000171621	5.22248e-05	9.28764e-05	9.94417e-05	3.90198e-05	0.000125874	8.98327e-05	0.000146565	0.000172738	0.000237002	6.86351e-05	0.000210141	0.000178619	0.000215718	0.000139086	0.000141887	0.00012333	0.000167965	0.000269038	0	5.24951e-05	0.000225663	0	0.000205354	0.000103915
D_0__Bacteria;D_1__Proteobacteria;D_2__Alphaproteobacteria;D_3__Caedibacterales;D_4__Caedibacteraceae;D_5__Caedibacter	0.000246529	6.43473e-05	0.000124636	3.51128e-05	0	0	0	0	0	0	5.64064e-05	0	0	0	0	0.000105991	0.000146374	9.96507e-05	0.000146229	4.22165e-05	0.00014206	7.80396e-05	0.000143856	0	8.54962e-05	0	0	0	0	0.000155321	0.000107859	0.000123632	0.000177358	5.69217e-05	5.16816e-05	0.000158258	0.000162975	5.24951e-05	3.22376e-05	9.0993e-05	0.000168017	0.000168862
D_0__Bacteria;D_1__Proteobacteria;D_2__Alphaproteobacteria;D_3__Caulobacterales;D_4__Caulobacteraceae;D_5__Asticcacaulis	0	0	0	2.34085e-05	0	0	0	0	0	0	0	0	0	0	0	0	0	0	0	0	0	0	0	0	0	0	0	0	3.70837e-05	0	0	0	0	0	0	0	0	0	0	0	0	0
D_0__Bacteria;D_1__Proteobacteria;D_2__Alphaproteobacteria;D_3__Caulobacterales;D_4__Caulobacteraceae;D_5__Brevundimonas	0	0	0	8.19298e-05	0	0	0.000443403	0	0	0	0	5.63306e-05	0	0	0	0	3.79488e-05	0	0	0	0	0	0	0	0	0	0	0	0	0	0	0	0	0	0	0	0	0	0	0	0	0
D_0__Bacteria;D_1__Proteobacteria;D_2__Alphaproteobacteria;D_3__Caulobacterales;D_4__Caulobacteraceae;D_5__Caulobacter	0	0	0	0	0	0	0.000443403	0	0	0	0	0	0	0	0	0	0	0	0	0	0	0	0	0	0	0	0	0	0	0	0	0	0	0	0	0	0	0	0	0	0	0
D_0__Bacteria;D_1__Proteobacteria;D_2__Alphaproteobacteria;D_3__Caulobacterales;D_4__Caulobacteraceae;D_5__Phenylobacterium	0.00032357	0.000343186	0.000290818	0.000152155	0.000421857	0.000355619	0	0.000164171	0	0.000461249	0.000347839	0.000657191	0.000548677	0.00112453	0.000895411	0.000987393	0.000883665	0.000974362	0.000522248	0.000650135	0.00052562	0.000663337	0.000953049	0.00100613	0.00118473	0.000940463	0.00181701	0.00122171	0.00158224	0.00204246	0.00126734	0.00139086	0.00167604	0.0016697	0.00105947	0.00303064	0.00167631	0.00167984	0.00159039	0.00197585	0.00153082	0.0020783
D_0__Bacteria;D_1__Proteobacteria;D_2__Alphaproteobacteria;D_3__Caulobacterales;D_4__Caulobacteraceae;D_5__uncultured	0.000446834	0.000450431	0.000747819	0.000362832	0.000466263	0.000533428	0	0.000321502	0.000748153	0.00058263	0.000827293	0.000694744	0.000751449	0.000984659	0.00111469	0.000853509	0.0011981	0.00096329	0.000302904	0.000633248	0.000468797	0.000604807	0.000971031	0.000844428	0.000757252	0.000806111	0.000711005	0.000768713	0.000754036	0.000939689	0.000795459	0.00120542	0.000736037	0.000768443	0.00111115	0.00110781	0.000535488	0.000829422	0.000956383	0.000558957	0.000746742	0.00062349
D_0__Bacteria;D_1__Proteobacteria;D_2__Alphaproteobacteria;D_3__Caulobacterales;D_4__Hyphomonadaceae;D_5__Hirschia	0	0.000193042	0	0.000105338	0.000244233	0.000222262	0	0.000123128	0	8.49669e-05	9.40106e-05	0.00017838	7.15666e-05	0.000128677	0.000100505	6.69419e-05	0	0	0	0.000109763	0.000113648	9.75496e-05	0.000107892	0	0	0.000115159	0.000101572	0	7.41675e-05	0.000100958	0.000134824	0.000169994	0.000106415	0.000170765	0	0	0.000128051	0.000136487	0	0.000168987	0	0.000129894
D_0__Bacteria;D_1__Proteobacteria;D_2__Alphaproteobacteria;D_3__Caulobacterales;D_4__Hyphomonadaceae;D_5__SWB02	0.000739588	0.000815066	0.000872455	0.000620326	0.00119896	0.00111131	0	0.000554077	0.000467596	0.000740426	0.00079909	0.000948232	0.000715666	0.000939902	0.000730947	0.000602477	0.000666815	0.000935609	0.000668477	0.000633248	0.000568238	0.00105354	0.00142058	0.000808495	0.000891603	0.000959656	0.00085772	0.000452992	0.000679868	0.000535856	0.000714565	0.00101997	0.00103755	0.00077793	0.000943189	0.000854593	0.000628616	0.000829422	0.000472818	0.000571956	0.00143748	0.000376692
D_0__Bacteria;D_1__Proteobacteria;D_2__Alphaproteobacteria;D_3__Caulobacterales;D_4__Hyphomonadaceae;D_5__UKL13-1	0	0	0.000124636	5.85213e-05	0	0	0	0.000123128	0	0	2.82032e-05	9.38844e-05	0	3.91626e-05	0	6.13634e-05	6.50551e-05	7.19699e-05	0	4.22165e-05	0	3.90198e-05	7.19282e-05	0	4.8855e-05	0	4.51432e-05	0	7.41675e-05	3.88301e-05	0	0	8.86792e-05	6.64086e-05	0.000103363	6.33032e-05	0.00011641	7.34931e-05	7.52211e-05	7.7994e-05	0	0
D_0__Bacteria;D_1__Proteobacteria;D_2__Alphaproteobacteria;D_3__Caulobacterales;D_4__Hyphomonadaceae;D_5__uncultured	0	0	0	0	0.000244233	0	0	0	0	0	7.52085e-05	6.57191e-05	5.96388e-05	6.15412e-05	7.30947e-05	7.25204e-05	7.04764e-05	9.41145e-05	7.31147e-05	8.44331e-05	0	0	0	0	0	0	0.000146715	0.000192178	0.000111251	0.000132022	0.000107859	0.000123632	0.000115283	0	0.000103363	0.000181997	0.000128051	9.44912e-05	0.000150442	0	0	0
D_0__Bacteria;D_1__Proteobacteria;D_2__Alphaproteobacteria;D_3__Dongiales;D_4__Dongiaceae;D_5__Dongia	0.00240366	0.00328171	0.00452846	0.00239937	0.00430738	0.0038229	0.000253373	0.00202478	0.0024315	0.00267039	0.00282032	0.00290103	0.00189651	0.00342952	0.00340804	0.00310722	0.00388704	0.00301166	0.00120117	0.00227969	0.00217351	0.00226315	0.00278722	0.00203022	0.00236947	0.00214963	0.00255059	0.00264932	0.00203961	0.00201917	0.00254817	0.00203993	0.00204849	0.00231481	0.00173133	0.00319681	0.00165303	0.00158535	0.00210619	0.00115691	0.00182952	0.00157171
D_0__Bacteria;D_1__Proteobacteria;D_2__Alphaproteobacteria;D_3__Elsterales;D_4__Elsteraceae;D_5__Elstera	0.000154081	0	0	0	0	0	0	9.57664e-05	0.000187038	0	0	9.38844e-05	9.54221e-05	0	0	3.34709e-05	5.96338e-05	0	0	0	0	0	0	0	0	0	0	0	0	0	0	0	0	0	0	0	0	0	0	0	0	0
D_0__Bacteria;D_1__Proteobacteria;D_2__Alphaproteobacteria;D_3__Elsterales;D_4__uncultured;__	0.000123265	0.000128695	0.000166182	0.000140451	0	0.000577881	0	9.57664e-05	0	0.000206348	0.000385443	0.000187769	0.000143133	0.000212597	7.30947e-05	6.69419e-05	0.000298169	0.00021591	6.26697e-05	0.000118206	0.000184677	0.000175589	0.000233767	0.000107799	0	0.000134352	0.000282145	0.000219632	0.000222502	0.000434897	0.000107859	0	0.000141887	0.000208713	7.75224e-05	0.000158258	0.000139692	0.000136487	9.67128e-05	0.000116991	0.000205354	0
D_0__Bacteria;D_1__Proteobacteria;D_2__Alphaproteobacteria;D_3__Holosporales;D_4__Holosporaceae;D_5__Candidatus Bealeia	0	4.28982e-05	0	0	0	0	0	0	0	0	0	0	0	2.79733e-05	3.65474e-05	0	2.71063e-05	3.8753e-05	0	0	0	0	0	0	0.000158779	0.000191931	0.000248287	0.000178451	6.18062e-05	0.000225215	6.74118e-05	0	9.75471e-05	0.000284608	0.000219647	0.000379819	0.000442359	0.000377965	0.000268647	0.000350973	0.000205354	0.000428649
D_0__Bacteria;D_1__Proteobacteria;D_2__Alphaproteobacteria;D_3__Holosporales;D_4__Holosporaceae;D_5__Candidatus Gortzia	6.16323e-05	0	0	2.34085e-05	0	0	0	0	0	4.85525e-05	0	0	0	0	0	0	0	0	0	0	0	0	0	0	0	0	0	0	0	0	0	0	0	0	0	0	0	0	0	0	0	0
D_0__Bacteria;D_1__Proteobacteria;D_2__Alphaproteobacteria;D_3__Holosporales;D_4__Holosporaceae;D_5__uncultured	0.000431426	0.000193042	0	4.6817e-05	0.000155421	0	0	0.000232576	0.000467596	0.000315591	0.000451251	0.000619637	0.000966149	0.00119726	0.000868	0.000423965	0.000444543	0.000415211	4.17798e-05	0	0.000326737	0.000156079	3.59641e-05	0.000341364	0	0	0.00064329	0.00013727	0.000605701	0.000621282	0.000633671	0.000185448	0.000266038	0.00055973	0.000297169	0.000807115	0.000500565	0.00032547	0.000440581	0.00051996	0.000504051	0.000727405
D_0__Bacteria;D_1__Proteobacteria;D_2__Alphaproteobacteria;D_3__Micavibrionales;D_4__Micavibrionaceae;D_5__uncultured	0.000431426	0.000686371	0.000623182	0.000585213	0.00111015	0.00124467	0	0.000389906	0.000561115	0.000655459	0.000601668	0.000816794	0.000667955	0.000923118	0.000913684	0.00110454	0.000981248	0.0011792	0.000856486	0.00104697	0.00173313	0.00136569	0.00156444	0.00172479	0.00233282	0.00134352	0.00188473	0.00201787	0.00180474	0.00127363	0.00159092	0.0013445	0.00158736	0.000996129	0.00103363	0.00174084	0.000954565	0.000734931	0.00141845	0.000714945	0.000933428	0.000870288
D_0__Bacteria;D_1__Proteobacteria;D_2__Alphaproteobacteria;D_3__Micavibrionales;D_4__uncultured;D_5__bacterium enrichment culture clone SRAO_28	0	0	0	0	0	0	0	0	0	0	0	0	0	0	0	0	0	0	0	0	0	0	8.99103e-05	0	0	0	0	0	0	0	0	0	0	0	0	0	0	0	0	0	0	0
D_0__Bacteria;D_1__Proteobacteria;D_2__Alphaproteobacteria;D_3__Micavibrionales;D_4__uncultured;D_5__metagenome	0	0	0	8.19298e-05	0	0	0	5.47237e-05	0	8.49669e-05	0	0.000131438	0	8.95145e-05	0.000100505	0.000128305	0.000119268	0.000138404	0	7.59898e-05	8.52357e-05	0	0.000233767	0.000233565	0	0	0.000124144	0	0	0.000155321	0	0	0.000150755	0	0	4.74774e-05	0	0	0	3.8997e-05	0	0
D_0__Bacteria;D_1__Proteobacteria;D_2__Alphaproteobacteria;D_3__Micavibrionales;D_4__uncultured;D_5__uncultured bacterium	0.000308162	0.000536228	0.000498546	0.000702255	0.00119896	0.00133357	0	0.00101923	0.00112223	0.00038842	0.000470053	0.000525752	0.000298194	0.00048114	0.000657853	0.000697311	0.000618024	0.000703091	0.000543138	0.000523485	0.000909181	0.000877946	0.000953049	0.000610863	0.000354198	0.000326283	0.00056429	0.000549081	0.000543895	0.00056692	0.000701083	0.000602708	0.000390189	0.000645112	0.000361771	0.000862506	0.000593693	0.00020998	0.000644752	0.000480963	0.000877422	0.000792352
D_0__Bacteria;D_1__Proteobacteria;D_2__Alphaproteobacteria;D_3__Micavibrionales;D_4__uncultured;D_5__uncultured bacterium PHOS-HE47	0	0	0	3.51128e-05	8.88119e-05	0	0	9.57664e-05	0	4.85525e-05	0	0	3.57833e-05	2.79733e-05	2.74105e-05	5.02064e-05	6.50551e-05	7.75061e-05	0.000313349	0.000202639	0.000312531	0.000351178	0.000503498	0.000359331	0.000378626	0.00030709	0.000191858	0.000178451	0.000210141	0.000248513	0.000202235	7.72702e-05	0.000230566	0.000189739	0.000142124	0.000237387	0.000477283	0.000314971	0.000623261	0.000311976	0.00026136	0.000376692
D_0__Bacteria;D_1__Proteobacteria;D_2__Alphaproteobacteria;D_3__Micavibrionales;D_4__uncultured;D_5__uncultured sludge bacterium S43	0	0	0	0	0	0	0	0	0	0	0	0	2.38555e-05	8.95145e-05	0	0.000117148	0.00013011	9.96507e-05	0	0.000118206	0	0.000136569	0.000251749	0.000395264	0.00048855	0.000211124	0.000440146	0.000672624	0.000543895	0.000396067	0.000566259	0.000339989	0.000744905	0.00034153	0.000142124	0.000870418	0.000302667	0.000398963	0.000687736	0.000285978	0.000485383	0.000493596
D_0__Bacteria;D_1__Proteobacteria;D_2__Alphaproteobacteria;D_3__Micavibrionales;D_4__uncultured;__	0	0	0	0	0	0	0	0	0	0	0	0	0	0	0	0	0	0	0.000125339	0	0	9.75496e-05	0	0	3.66412e-05	0.000345476	0.000203144	0.000343176	0.000173057	0	0.000188753	0.000200903	0.000336981	0.000237174	0.000180886	0.000474774	0.000360872	0.000388464	0.000236409	0.000220983	0.000298697	0.000246798
D_0__Bacteria;D_1__Proteobacteria;D_2__Alphaproteobacteria;D_3__Micavibrionales;__;__	0	0	0	0	0	0	0	0	0	0	0	0	0	0	0	0	0	0	0	0	0	0	0	0	0	0	0	0	0	0	0	0	0	0	0	0	0	0	0	0	0	6.49469e-05
D_0__Bacteria;D_1__Proteobacteria;D_2__Alphaproteobacteria;D_3__Micropepsales;D_4__Micropepsaceae;D_5__uncultured	0.000292754	0.00047188	0.000290818	0.000339423	0.000199827	0.000533428	0	0.000259937	0	0.000436973	0.000366641	0.000506976	0.000524822	0.000766468	0.000529937	0.00070289	0.000878244	0.00074738	0.000282014	0.000709238	0.00073871	0.000604807	0.000773228	0.000826461	0.000635115	0.000594987	0.000801291	0.000727532	0.00059334	0.000768836	0.000431435	0.00105087	0.00114396	0.000853825	0.00111115	0.00142432	0.000838155	0.000808424	0.000902653	0.000688947	0.00132547	0.000662458
D_0__Bacteria;D_1__Proteobacteria;D_2__Alphaproteobacteria;D_3__Paracaedibacterales;D_4__Paracaedibacteraceae;D_5__Candidatus Captivus	9.24485e-05	0	0	0	0	0	0	2.73618e-05	0	0	0	0	3.57833e-05	4.47572e-05	0	6.13634e-05	0.000108425	8.85784e-05	0	0	0	0	0	0	0	0	3.38574e-05	0	2.47225e-05	1.55321e-05	0	3.09081e-05	0	1.89739e-05	3.87612e-05	7.91289e-05	0	0	0	6.4995e-05	9.33428e-05	0
D_0__Bacteria;D_1__Proteobacteria;D_2__Alphaproteobacteria;D_3__Paracaedibacterales;D_4__Paracaedibacteraceae;D_5__Candidatus Finniella	0	0	0	0.000117043	6.66089e-05	0.000133357	0	0.000123128	0	0	3.76042e-05	0	0	2.23786e-05	0	4.46279e-05	7.58976e-05	8.30422e-05	0	6.75465e-05	0	0.000175589	0	0	0.000219847	0.000249511	0.000191858	0	6.18062e-05	5.43622e-05	0	0	4.43396e-05	8.53825e-05	0.000142124	7.91289e-05	5.82052e-05	6.29941e-05	0.000204172	0.00012999	0.000336034	0.000246798
D_0__Bacteria;D_1__Proteobacteria;D_2__Alphaproteobacteria;D_3__Paracaedibacterales;D_4__Paracaedibacteraceae;D_5__Candidatus Paracaedibacter	0.000138673	0	0	0	0	0.000177809	0.00019003	0	0	0.000230625	7.52085e-05	0.000103273	0.000166989	2.23786e-05	0.000356337	0.000334709	0.000113846	0.000348777	0.000114895	0.000371506	0.000483003	0.000370688	0.000251749	0.000395264	0.000451908	0.000479828	0.000541718	0.000329449	0.000556256	0.000706708	0.000593224	0.000262719	0.000567547	0.000692547	0.000219647	0.000997025	0.000710103	0.000367466	0.000386851	0.000376971	0.00110144	0.000792352
D_0__Bacteria;D_1__Proteobacteria;D_2__Alphaproteobacteria;D_3__Paracaedibacterales;D_4__Paracaedibacteraceae;D_5__uncultured	0.000354386	0.000364635	0.000124636	5.85213e-05	0.00022203	0.000355619	0	6.84046e-05	0	7.28288e-05	0	0.000140827	0.000357833	0.000626601	0.000255832	0.000317974	0.00017348	7.19699e-05	0.000167119	5.06598e-05	0	0.000331668	0.000341659	0.000323398	0.00029313	9.59656e-05	0.000372431	0.000411811	0.000766397	0.000908625	0.000862871	0.000849972	0.00137453	0.000958182	0.00033593	0.000973286	0.000372513	0.000461957	0.000623261	0.00025998	0.000317365	0.000259787
D_0__Bacteria;D_1__Proteobacteria;D_2__Alphaproteobacteria;D_3__Paracaedibacterales;D_4__Paracaedibacteraceae;__	0	0	0	0	0	0	0	0	0	0	0	0	0	0	0	0	0	1.10723e-05	0	0	0	0	0	0	0	0	0	0	0	0	0	4.63621e-05	0	0	0	0	0	0	0	0	0	0
D_0__Bacteria;D_1__Proteobacteria;D_2__Alphaproteobacteria;D_3__Reyranellales;D_4__Reyranellaceae;D_5__Reyranella	0.000570099	0.000750719	0.00103864	0.000971453	0.000799307	0.000444523	0	0.000718248	0.00102871	0.00135947	0.000874298	0.00141765	0.00116892	0.00147139	0.00126088	0.000892558	0.00124689	0.000968826	0.000710257	0.000954094	0.00122171	0.000175589	0.000467533	0.000287465	0.00103817	0.00086369	0.00133172	0.000535354	0.000506811	0.0015765	0.000674118	0.000417259	0.000913396	0.000977155	0.000516816	0.00228683	0.000745026	0.000734931	0.000913399	0.000558957	0.000186686	0.000519575
D_0__Bacteria;D_1__Proteobacteria;D_2__Alphaproteobacteria;D_3__Reyranellales;D_4__Reyranellaceae;D_5__uncultured	0	0	0	0	0	0	0	0	0	0	0	0	0	0	0	0	0	0	0	0	0	0	0	0	0	0	0	0	0	5.43622e-05	0	0	0	0	0	0	0	0	0	0	0	0
D_0__Bacteria;D_1__Proteobacteria;D_2__Alphaproteobacteria;D_3__Rhizobiales;D_4__A0839;D_5__metagenome	0.00221876	0.0024881	0.00336518	0.00296118	0.00244233	0.00240043	0.000506746	0.0023668	0.00448892	0.00319233	0.00237847	0.00305124	0.00260025	0.00363653	0.00415726	0.00283387	0.00397378	0.00375904	0.00154585	0.002457	0.00161948	0.00142422	0.00179821	0.00215599	0.00158779	0.00289816	0.00227973	0.00190806	0.00208905	0.00182502	0.00109207	0.00140632	0.00151641	0.00206815	0.00192514	0.00295151	0.00124559	0.00149086	0.00169785	0.00100092	0.00158683	0.00142883
D_0__Bacteria;D_1__Proteobacteria;D_2__Alphaproteobacteria;D_3__Rhizobiales;D_4__A0839;D_5__uncultured bacterium	0.000200305	0.000278838	0.000207727	0.00046817	0.000177624	0.000577881	0	0.000533556	0.000654634	0.00032773	0.00035724	0.000384926	0.000310122	0.000358058	0.000420295	0.000323552	0.000439122	0.000481645	0.000208899	0.000219526	0.000213089	0.000214609	0.000269731	0.000341364	0.000305344	0.000556601	0.000417574	0.000192178	0.000234864	0.000194151	0.0002292	0.000278173	0.00025717	0.000265634	0.000452214	0.000348167	0.000162975	0.000136487	0.000139696	0.00012999	0.00026136	0.000129894
D_0__Bacteria;D_1__Proteobacteria;D_2__Alphaproteobacteria;D_3__Rhizobiales;D_4__Beijerinckiaceae;D_5__Bosea	0	0	0	0	0	0	0	0	0	0	7.52085e-05	0	0	4.47572e-05	0	0	7.04764e-05	6.64338e-05	0	0	0.00014206	0	0	0	0	0	0	0	6.18062e-05	6.21282e-05	0	0	0	0	0	0	0	0	0	0	0	9.09256e-05
D_0__Bacteria;D_1__Proteobacteria;D_2__Alphaproteobacteria;D_3__Rhizobiales;D_4__Beijerinckiaceae;D_5__Methylobacterium	0	0	0	0	0	0	0	0	0	0	3.76042e-05	0	0	0	0	0	0	0	0	0	0	0	0	0	0	0	0	0	0	0	0	0	0	0	0	0	0	0	0	0	0	0
D_0__Bacteria;D_1__Proteobacteria;D_2__Alphaproteobacteria;D_3__Rhizobiales;D_4__Beijerinckiaceae;D_5__Methylocystis	0	0	0	0	0	0	0	0	0	0	0	0.000131438	0	0	0	0	0	0.000110723	0	0	0	0	0	0	0	0	0	0	0	0	0	0	0	0	0	0	0	0	0	0	0	0
D_0__Bacteria;D_1__Proteobacteria;D_2__Alphaproteobacteria;D_3__Rhizobiales;D_4__Beijerinckiaceae;D_5__Qingshengfania	0	0	0	3.51128e-05	0	0	0	0	0	0	0	0	0	0	0	0	0	0	0	0	0	0	0	0	0	0	0	0	0	0	0	0	0	0	0	0	0	0	0	0	0	0
D_0__Bacteria;D_1__Proteobacteria;D_2__Alphaproteobacteria;D_3__Rhizobiales;D_4__Beijerinckiaceae;D_5__alphaI cluster	0.000338978	0.000600575	0.000457	0.000643734	0.000732698	0.000666785	0	0.000643003	0	0.000412696	0.00071448	0.000798017	0.000310122	0.000923118	0.000676126	0.000463015	0.000824031	0.000592368	0.000470023	0.000422165	0.000340943	0.000175589	0.000269731	0.000323398	0.000366412	0.000441442	0.000327288	0.000356903	0.00029667	0.000396067	0.000337059	0.000231811	0.000310377	0.000540756	0.000142124	0.00060138	0.00033759	0.000283473	0.00049431	0.000207984	0.000373371	0.000194841
D_0__Bacteria;D_1__Proteobacteria;D_2__Alphaproteobacteria;D_3__Rhizobiales;D_4__Beijerinckiaceae;D_5__uncultured	0	0	0	7.02255e-05	0	0	0	7.52451e-05	0	0.000182072	0	0	0	8.95145e-05	6.39579e-05	8.92558e-05	0.000113846	4.42892e-05	0	6.75465e-05	0	0	0	0	0	0.000153545	9.02863e-05	0	0	0	5.39294e-05	7.72702e-05	6.20754e-05	0	0	8.70418e-05	0	8.39921e-05	8.5967e-05	0	0	0
D_0__Bacteria;D_1__Proteobacteria;D_2__Alphaproteobacteria;D_3__Rhizobiales;D_4__Beijerinckiaceae;__	0.000955301	0.000857964	0.00132946	0.0005501	0.000976931	0.000711238	0	0.00102607	0	0.00169934	0.00118453	0.00152093	0.000990005	0.00205883	0.00179082	0.00125516	0.00184323	0.0016996	0.000929601	0.00103008	0.00144901	0.000604807	0.00156444	0.000880361	0.00131908	0.00157384	0.00147844	0.00178451	0.00126085	0.00141342	0.00129431	0.00139086	0.000966603	0.00147996	0.00109823	0.00181997	0.00147841	0.00138587	0.00101011	0.000818937	0.00143748	0.00145481
D_0__Bacteria;D_1__Proteobacteria;D_2__Alphaproteobacteria;D_3__Rhizobiales;D_4__Devosiaceae;D_5__Devosia	0.000231121	0.000257389	0.000373909	0.00038624	0	0.000311166	0	0.000246257	0.000841672	0.000303453	0.000272631	0.000319207	0.000262411	0.000531492	0.000465979	0.000334709	0.000357803	0.000337705	0.000250679	0.000312402	0.000326737	0	0.000377623	0.000215599	0.000170992	0	0.000507861	0.000343176	0.000259586	0.000264045	0.000310094	0.000370897	0.000407924	0.00034153	0.00031009	0.00054599	0.000314308	0.000409462	0.000290139	0.000454965	0.000541388	0.000168862
D_0__Bacteria;D_1__Proteobacteria;D_2__Alphaproteobacteria;D_3__Rhizobiales;D_4__Hyphomicrobiaceae;D_5__Hyphomicrobium	0.000955301	0.00152289	0.00116327	0.00126406	0.000843713	0.00128912	0	0.00157331	0.00215094	0.00163865	0.00120334	0.00137071	0.00100193	0.00231059	0.00135225	0.00122169	0.00184865	0.00143386	0.000741592	0.00133404	0.000966005	0.000819416	0.00136664	0.00109596	0.00117252	0.00143948	0.000699719	0.000851076	0.000902371	0.000675644	0.000943765	0.000973605	0.000877924	0.000967668	0.000994871	0.00173292	0.000628616	0.000503953	0.000945637	0.000467964	0.00104544	0.000805341
D_0__Bacteria;D_1__Proteobacteria;D_2__Alphaproteobacteria;D_3__Rhizobiales;D_4__Hyphomicrobiaceae;D_5__Pedomicrobium	0	0	0	0.000245789	0.000111015	0	0	0.000205214	0	4.85525e-05	0.000347839	0.000168992	9.54221e-05	0.000179029	0.000328926	0.000251032	0.000254799	0.000188229	0	5.91032e-05	0.000170471	7.80396e-05	0.000197803	0	0	0.000403056	0.000146715	0.000178451	0	8.54263e-05	0	0	0.000168491	0.000104356	0.000155045	0.000443122	0	0.000157485	0.000161188	0	0.000112011	0.000168862
D_0__Bacteria;D_1__Proteobacteria;D_2__Alphaproteobacteria;D_3__Rhizobiales;D_4__Hyphomicrobiaceae;D_5__uncultured	0.000246529	0.000128695	0.000207727	0.000187268	0.000133218	0	0	0.000191533	0	0.000279177	0.000244428	0.000450645	0.000250483	0.000593034	0.000374611	0.000245454	0.000140953	0.000271271	0.000167119	7.59898e-05	0	9.75496e-05	0	0.000215599	0.000109924	0.000211124	0.000124144	0	6.18062e-05	0.000170853	0	0	0.000106415	0.000151791	0.000103363	0.000174084	0.000151333	0	0	0	0	0.000194841
D_0__Bacteria;D_1__Proteobacteria;D_2__Alphaproteobacteria;D_3__Rhizobiales;D_4__Hyphomicrobiaceae;__	0	0	0	0	0	0	0	0.000212054	0	0	0	0	0	0	0.000164463	9.48343e-05	0.000113846	0.000155012	0	0.000143536	0	0.000117059	0	0	0.00019542	0	0	0	0	4.65962e-05	0.000121341	0	0.000133019	0	0.000129204	0	0	0	0	0.000155988	0.000298697	6.49469e-05
D_0__Bacteria;D_1__Proteobacteria;D_2__Alphaproteobacteria;D_3__Rhizobiales;D_4__Kaistiaceae;D_5__Kaistia	0	0	0	0	0	0	0	5.47237e-05	0	0	0	0	0	0	0	0	0	0	0	0	0	0	0	0	0	0	0	0	0	0	0	0	0	0	0	0	3.49231e-05	0	0	0	0	0
D_0__Bacteria;D_1__Proteobacteria;D_2__Alphaproteobacteria;D_3__Rhizobiales;D_4__Labraceae;D_5__Labrys	0	0	0.000249273	0.000140451	0.000111015	0	0	4.10428e-05	0	9.71051e-05	7.52085e-05	0	7.15666e-05	9.51092e-05	0	7.25204e-05	2.71063e-05	8.30422e-05	4.17798e-05	4.22165e-05	0	0	0	0	8.54962e-05	0	5.6429e-05	0.000164724	0.000123612	0.000147554	9.43765e-05	6.18162e-05	6.20754e-05	0.000132817	0	0.000118693	9.31283e-05	6.29941e-05	0	0	0	0.000155872
D_0__Bacteria;D_1__Proteobacteria;D_2__Alphaproteobacteria;D_3__Rhizobiales;D_4__Pleomorphomonadaceae;D_5__Pleomorphomonas	0	0	0	0	0	0	0	0	0	6.06907e-05	0	0	0	6.15412e-05	0	0	0	0	0	0	0	0	0	0	0	0	7.90005e-05	0	0	0	0	0	0	0	0	0	0	0	0	0	0	0
D_0__Bacteria;D_1__Proteobacteria;D_2__Alphaproteobacteria;D_3__Rhizobiales;D_4__Pleomorphomonadaceae;D_5__Prosthecomicrobium	0.000508467	0.000343186	0.000207727	0.000222381	0.000488466	0	0	0.000307821	0	0.000400558	0.000225625	0.00042248	0.00010735	0.000531492	0.000338063	0.000284503	0.000552968	0.000293416	0.000271569	0.000194196	9.94417e-05	0	0.000143856	0.000161699	0.000146565	0.000633373	0.000304716	0.000315722	0.000135974	0.000217449	0.000148306	0.000139086	0.000221698	0.000275121	0.000103363	0.000308603	0.000186257	0.000230978	0.00012895	0.000155988	0.000298697	0.000324734
D_0__Bacteria;D_1__Proteobacteria;D_2__Alphaproteobacteria;D_3__Rhizobiales;D_4__Pleomorphomonadaceae;D_5__uncultured	0.000184897	0.000364635	0.000290818	0.000234085	0.000288639	0.000266714	0	0.000328342	0	0.000400558	0.000394844	0.00047881	0.000250483	0.000542682	0.000383747	0.00036818	0.000552968	0.000348777	0.000386463	0.000320846	0.000269913	0.000273139	0.000161838	0.000233565	0.000354198	0.000422249	0.000316002	0.000260813	0.000222502	0.000341705	0	0	0.000239434	0.0002182	0.000297169	0.000340254	0.000291026	0.000188982	0.000214917	0.000298977	0.000149348	0.000350713
D_0__Bacteria;D_1__Proteobacteria;D_2__Alphaproteobacteria;D_3__Rhizobiales;D_4__Pleomorphomonadaceae;__	0	0	0	0	0	0	0	0	0	0	0	0	0	0	0	0	0	0	0	0	0	0	0	0	0	0	0	0	0	0	0	0	0	0	0	1.58258e-05	0	0	0	0	0	0
D_0__Bacteria;D_1__Proteobacteria;D_2__Alphaproteobacteria;D_3__Rhizobiales;D_4__Rhizobiaceae;D_5__Allorhizobium-Neorhizobium-Pararhizobium-Rhizobium	0	0.000128695	0	0.000948045	0.000288639	0	0.00038006	0.000225735	0	0.000230625	0.000291433	0.000366149	0	0.000195813	0	5.02064e-05	0.000162638	4.42892e-05	0	0	0.000170471	0	0	0	0	0.000345476	0	0	0	0	0	0	0	0.000113843	0	0	0	0.000115489	0.000139696	0.000142989	0	0
D_0__Bacteria;D_1__Proteobacteria;D_2__Alphaproteobacteria;D_3__Rhizobiales;D_4__Rhizobiaceae;D_5__Mesorhizobium	0	0	0	0.000128747	0	0	0	0	0	0	0.000122214	0.000159603	0.000143133	0.000246165	0.000264968	0.000172933	0.000281905	0.000110723	0	0.000211083	0.000113648	0	0	0.000215599	0	7.67725e-05	0	0	0.000160696	0.000132022	0	0	0.000221698	0.000189739	0	0.000324429	0	0	6.44752e-05	0	0	0
D_0__Bacteria;D_1__Proteobacteria;D_2__Alphaproteobacteria;D_3__Rhizobiales;D_4__Rhizobiaceae;__	0.00149458	0.0010939	0.00145409	0.0019195	0.0014876	0.000666785	0.000253373	0.00177852	0.00346021	0.00166292	0.00135375	0.00208423	0.00144326	0.00220989	0.00174514	0.00152851	0.00205466	0.00182693	0.00130562	0.00173932	0.00147742	0.000526768	0.000989013	0.000574929	0.00123359	0.00168899	0.00171544	0.000768713	0.000902371	0.00142895	0.000984212	0.000865426	0.000877924	0.000882286	0.00116284	0.00124232	0.000721744	0.000629941	0.000741465	0.000363972	0.00106411	0.000532564
D_0__Bacteria;D_1__Proteobacteria;D_2__Alphaproteobacteria;D_3__Rhizobiales;D_4__Rhizobiales Incertae Sedis;D_5__Bauldia	4.62242e-05	0	0	0	0	0	0	0	0	6.06907e-05	7.52085e-05	7.51075e-05	0	6.15412e-05	0	3.34709e-05	3.25276e-05	8.85784e-05	0	5.91032e-05	0	5.85297e-05	0	0	0	0	7.90005e-05	0	7.41675e-05	0	6.74118e-05	0	0	0	0	0	5.82052e-05	0	0	0	0	9.09256e-05
D_0__Bacteria;D_1__Proteobacteria;D_2__Alphaproteobacteria;D_3__Rhizobiales;D_4__Rhizobiales Incertae Sedis;D_5__Nordella	0	0	0	0	0	0	0	0	0	0	4.70053e-05	0	0	0	0	0	0	0	0	0	0	0	0	0	0	0	0	0	0	0	0	0	0	0	0	0	0	0	0	0	0	0
D_0__Bacteria;D_1__Proteobacteria;D_2__Alphaproteobacteria;D_3__Rhizobiales;D_4__Rhizobiales Incertae Sedis;D_5__Phreatobacter	0	0	0	0	0	0	0	0	0	7.28288e-05	0.000122214	0.000206546	0	0.000246165	0.0001736	6.69419e-05	0.000211429	0.000265735	0	0.000109763	5.68238e-05	0	0	0	0.000170992	0.00030709	0	0	9.889e-05	0.000155321	0.000121341	0	7.09434e-05	5.69217e-05	7.75224e-05	0	0.000104769	0.000146986	0	6.4995e-05	0.000205354	0
D_0__Bacteria;D_1__Proteobacteria;D_2__Alphaproteobacteria;D_3__Rhizobiales;D_4__Rhizobiales Incertae Sedis;D_5__uncultured	0.000677956	0.000922311	0.000955546	0.000725664	0.00082151	0.000266714	0	0.000937143	0.000467596	0.000752564	0.000667475	0.00108906	0.000393616	0.00118047	0.000740084	0.000563427	0.000764398	0.000869175	0.000208899	0.000878104	0.000696092	0.000487748	0.000467533	0.000161699	0.000683969	0.00126675	0.000846434	0.000480446	0.000346115	0.000442663	0.000444918	0.000339989	0.000505472	0.000626138	0.000801065	0.000640944	0.000582052	0.000482955	0.000762957	0.000493962	0.000877422	0.000519575
D_0__Bacteria;D_1__Proteobacteria;D_2__Alphaproteobacteria;D_3__Rhizobiales;D_4__Xanthobacteraceae;D_5__Afipia	0.000138673	0.000193042	0.000373909	0.000140451	0.000266436	0	0	0.000212054	0	0.000218486	0.000432449	0.000262876	0.000345905	0.000335679	0.000356337	0.000150619	0.000211429	0.000210374	0.000177564	0.000194196	0	7.80396e-05	0.000161838	0.000197632	0.000268702	0.000287897	0.000316002	0	0.00019778	0.000194151	0.000269647	0.000401805	0.000177358	0.000284608	0.000142124	0.00035608	0.000209539	0.000199481	0	0.000168987	0.000317365	0.000259787
D_0__Bacteria;D_1__Proteobacteria;D_2__Alphaproteobacteria;D_3__Rhizobiales;D_4__Xanthobacteraceae;D_5__Bradyrhizobium	0.000862853	0.0012226	0.00153718	0.0013811	0.0015098	0.00075569	0	0.00111499	0.00289909	0.00155368	0.00133495	0.00224384	0.00131205	0.0020924	0.00132484	0.000937186	0.000878244	0.00120134	0.000783372	0.000759898	0.000937593	0.000507258	0.000629372	0.000826461	0.000732824	0.00145868	0.00120758	0.000617716	0.000519172	0.000652346	0.000431435	0.00095815	0.000487736	0.000550243	0.000374692	0.00110781	0.000593693	0.000346468	0.00049431	0.000350973	0.00052272	0.000532564
D_0__Bacteria;D_1__Proteobacteria;D_2__Alphaproteobacteria;D_3__Rhizobiales;D_4__Xanthobacteraceae;D_5__Pseudorhodoplanes	0	0	0	0	0	0	0	0	0	0	0	0	0	0	0	0	2.1685e-05	0	0	0	0	0	0	0	0	0	0	0	0	0	0	0	0	0	0	0	0	0	0	0	0	0
D_0__Bacteria;D_1__Proteobacteria;D_2__Alphaproteobacteria;D_3__Rhizobiales;D_4__Xanthobacteraceae;D_5__Rhodoplanes	0.0047611	0.00531938	0.00585791	0.005501	0.00697174	0.00546764	0.000696776	0.00484305	0.0101936	0.00759847	0.00525519	0.00737931	0.00388845	0.00749684	0.00557347	0.00408903	0.00562185	0.0049161	0.0033215	0.00405279	0.00440385	0.00257531	0.00334466	0.00368314	0.00412824	0.00439522	0.00488675	0.00447501	0.00414102	0.00479164	0.00439525	0.00500711	0.00438962	0.00540756	0.00262284	0.00963791	0.00547129	0.00507103	0.00395448	0.00457565	0.00449912	0.00398774
D_0__Bacteria;D_1__Proteobacteria;D_2__Alphaproteobacteria;D_3__Rhizobiales;D_4__Xanthobacteraceae;D_5__Xanthobacter	0	0	0	0	0	0	0	0	0	0	0	0	0	0	0	0	0	0	0	0	0	0	0	0	0	0	0	0	0	0	0	0	0	0	0	0	0	0	0	6.4995e-05	0	0
D_0__Bacteria;D_1__Proteobacteria;D_2__Alphaproteobacteria;D_3__Rhizobiales;D_4__Xanthobacteraceae;D_5__uncultured	0.000169489	0.000343186	0	0.00046817	0.000288639	0.000577881	0	0.000554077	0	0.000704012	0.000517058	0.000713521	0.000333977	0.000755279	0.000539074	0.00059132	0.000412016	0.000564687	0.000156674	0.000278629	0.000184677	0.000214609	0.000449551	0.000179665	0.000354198	0.000518214	0.000507861	0.000123543	0.00049445	0.000543622	0.000417953	0.000231811	0.000416792	0.000540756	0.000361771	0.000498512	0.000454	0.000398963	0.000333122	0.000298977	0.000504051	0.000116904
D_0__Bacteria;D_1__Proteobacteria;D_2__Alphaproteobacteria;D_3__Rhizobiales;D_4__Xanthobacteraceae;__	0.000246529	0	0	0.000152155	0	0	0	0.000492513	0	0.000825393	0.000376042	0.00060086	0.000262411	0.000760873	0.000137053	0.000357023	0.000325276	0.000365386	0	0.000447495	0.000170471	0	0	0.000197632	0.000183206	0.000460635	0.000225716	0.000164724	0.000679868	0.000427131	0.000552777	0.000247265	0.000390189	0.000455373	0.000284249	0.000340254	0.000209539	0.000461957	0.000139696	0.000155988	0	0.000246798
D_0__Bacteria;D_1__Proteobacteria;D_2__Alphaproteobacteria;D_3__Rhizobiales;D_4__uncultured;__	0	0	0	0	0	0	0	0	0	0	0	0	0	0	0	0	0	0	0	0	0	0	0	0	0	0	0	0	0	0	0	0	0	0	0	0	3.49231e-05	0	0	0	0	0
D_0__Bacteria;D_1__Proteobacteria;D_2__Alphaproteobacteria;D_3__Rhizobiales;__;__	4.62242e-05	0	0	9.36341e-05	0	0	0	0	0	0	5.64064e-05	4.69422e-05	3.57833e-05	0.000145461	6.39579e-05	5.02064e-05	8.67401e-05	0.000127331	0.00010445	0	0	0	0	0	0	0.000115159	0	8.23621e-05	0.000173057	6.21282e-05	4.04471e-05	7.72702e-05	0	0.000142304	0.000271328	3.16516e-05	4.65641e-05	0	0	0	0	7.79362e-05
D_0__Bacteria;D_1__Proteobacteria;D_2__Alphaproteobacteria;D_3__Rhodobacterales;D_4__Rhodobacteraceae;D_5__Defluviimonas	0.00106316	0.0010939	0.00199418	0.00167371	0.00104354	0.000355619	0	0.00116972	0.00102871	0.00149299	0.000987111	0.00171808	0.000966149	0.00138188	0.00164463	0.00127747	0.00155048	0.00121242	0.000428243	0.00100475	0.000880769	0.000409708	0.00104296	0.00113189	0.000683969	0.0014011	0.000801291	0.000809894	0.000580979	0.00064458	0.000620188	0.000262719	0.00068283	0.000502808	0.000710622	0.000585554	0.000430718	0	0.000601769	0.000740943	0.000709405	0.000545554
D_0__Bacteria;D_1__Proteobacteria;D_2__Alphaproteobacteria;D_3__Rhodobacterales;D_4__Rhodobacteraceae;D_5__Gemmobacter	0.000138673	0	0	0	0	0	0	0	0	0.000133519	0	0	0	0.000111893	0	9.48343e-05	0	0	0	0	0	0	0	0	0	0.000172738	0	0	0	0	0	0	0	0	0	0	0	0	0	0	0	0
D_0__Bacteria;D_1__Proteobacteria;D_2__Alphaproteobacteria;D_3__Rhodobacterales;D_4__Rhodobacteraceae;D_5__Paracoccus	0	0	0	7.02255e-05	0	0	0	0.000259937	0	0	0.000169219	4.69422e-05	0	0.000212597	5.48211e-05	3.90494e-05	0.000195165	0.000204837	0	0	0	0	0	0	0	0	0.000124144	8.23621e-05	0	0	0	0	4.43396e-05	8.53825e-05	0.000103363	0.000276951	9.31283e-05	0.000262475	8.5967e-05	0	0	0.000233809
D_0__Bacteria;D_1__Proteobacteria;D_2__Alphaproteobacteria;D_3__Rhodobacterales;D_4__Rhodobacteraceae;D_5__Pseudorhodobacter	0.000416018	0.000278838	0	0.000351128	0.000355248	0	0	0.000547237	0	0.000461249	0.000338438	0.000506976	0.000345905	0.000397221	0.000465979	0.000301238	0.000401173	0.000310024	0.000344684	0.000354619	0.000227295	0	0	0	0.00029313	0.000556601	0.000338574	0	0.000123612	0	0.000269647	0	0.000168491	0.000265634	0.000348851	0.000292777	0.000256103	0.000241477	0.000268647	0	0	0
D_0__Bacteria;D_1__Proteobacteria;D_2__Alphaproteobacteria;D_3__Rhodobacterales;D_4__Rhodobacteraceae;D_5__Rhodobacter	0.00203387	0.00308867	0.00253428	0.00284413	0.00268656	0.00168919	0	0.00283195	0.0063593	0.00316805	0.00237847	0.00323901	0.00234977	0.00359177	0.00365474	0.00278367	0.00381115	0.00342134	0.0020681	0.00287917	0.00267072	0.00146324	0.00231968	0.00174275	0.00300458	0.00393459	0.00250545	0.00149625	0.00185419	0.00167746	0.0018336	0.00159177	0.00191547	0.00258994	0.00338514	0.0034342	0.00190913	0.00239378	0.00202022	0.00170287	0.00319232	0.00270179
D_0__Bacteria;D_1__Proteobacteria;D_2__Alphaproteobacteria;D_3__Rhodobacterales;D_4__Rhodobacteraceae;D_5__Roseobacter clade CHAB-I-5 lineage	0	0	0	9.36341e-05	0	0	0	0	0	0	0	0	8.34944e-05	5.03519e-05	0	0	0	0	0	0	0	0	0	0	0	0	0	0	0	0	0	0	0	0	0	0	0	0	3.22376e-05	0	0	0
D_0__Bacteria;D_1__Proteobacteria;D_2__Alphaproteobacteria;D_3__Rhodobacterales;D_4__Rhodobacteraceae;D_5__Rubellimicrobium	0.000215713	0.000193042	0	0.000409649	0.000199827	0	0	0.000232576	0	0.000291315	0.000188021	0	0	0.000302111	0.000264968	0.000273346	0.000357803	0.00028788	0	0.000202639	0.000198883	0	0.000197803	0	0	0.000403056	0.000327288	0.000164724	0.000148335	8.54263e-05	0.000121341	0.000200903	0.000310377	0.000161278	0.000258408	0.000142432	0	0.00010499	0.000118205	9.0993e-05	0	0
D_0__Bacteria;D_1__Proteobacteria;D_2__Alphaproteobacteria;D_3__Rhodobacterales;D_4__Rhodobacteraceae;D_5__Thioclava	0	0	0	0.000292606	0	0	0	0	0	0	0	0	0	0.000128677	0	0	5.96338e-05	0	0	0	0	9.75496e-05	0	0	0	0	0	0	0	0	0	0	0	0	0	0	0	0	0	5.1996e-05	0	0
D_0__Bacteria;D_1__Proteobacteria;D_2__Alphaproteobacteria;D_3__Rhodobacterales;D_4__Rhodobacteraceae;__	0	0	0	0.00038624	0	0	0	0.000136809	0	0	0	0	0	0.000352463	0.000127916	0.000267767	0.000292748	0.000210374	0	0	0	0	0.000233767	0	0	0.000690952	0	0	0	0.000194151	0	0	6.20754e-05	0.000284608	0	1.58258e-05	0	0	0	0	0	0
D_0__Bacteria;D_1__Proteobacteria;D_2__Alphaproteobacteria;D_3__Rhodospirillales;D_4__AEGEAN-169 marine group;D_5__uncultured bacterium	0	0	0	0	0	0	0	0	0	0	0	0	0	0	0	0	0	0	0	0	0	0	0	0	0	0	0	0	0	0	4.04471e-05	0	0	0	0	0	0	0	0	0	0	0
D_0__Bacteria;D_1__Proteobacteria;D_2__Alphaproteobacteria;D_3__Rhodospirillales;D_4__Magnetospirillaceae;D_5__Magnetospirillum	0.000200305	0	0	0	0	0	0.000253373	0.000205214	0	0	0	0	0	0	0	0	0	0	0	0	0	0	0	0	0	0	0	0	0	0	0	0	0	0	0	0	0	0	0	0	0	0
D_0__Bacteria;D_1__Proteobacteria;D_2__Alphaproteobacteria;D_3__Rhodospirillales;D_4__Magnetospirillaceae;D_5__Telmatospirillum	0	0	0	0	0	0	0	6.15641e-05	0	0	0	0	0	0	0	0	0	0	0	0	0	0	0	0	0	0	0	0	0	0	0	0	0	0	0	0	0	0	0	0	0	0
D_0__Bacteria;D_1__Proteobacteria;D_2__Alphaproteobacteria;D_3__Rhodospirillales;D_4__Rhodopirillaceae;D_5__Defluviicoccus	0.000508467	0.000793617	0.000290818	0.00148644	0.00130998	0.00115576	0	0.00171011	0.00158983	0.00142016	0.00127854	0.00154909	0.000846871	0.00149937	0.00116038	0.00104876	0.00142579	0.000847031	0.000710257	0.00121584	0.000823946	0.00124863	0.00129471	0.00129359	0.00130687	0.00153545	0.00135429	0.00113934	0.00133501	0.00188714	0.00122689	0.00139086	0.0011617	0.00180252	0.00140832	0.00266665	0.00149005	0.00191082	0.00186978	0.00214483	0.00199754	0.00239004
D_0__Bacteria;D_1__Proteobacteria;D_2__Alphaproteobacteria;D_3__Rhodospirillales;D_4__Rhodospirillaceae;D_5__Candidatus Riegeria	0	0	0	0	0	0	0	0	0	0	1.88021e-05	0	0	0	2.74105e-05	0	0	2.21446e-05	0	0	0	9.75496e-05	0	0	0	0	0	0	0	0	0	0	0	0	0	0	0	0	0	0	0	5.19575e-05
D_0__Bacteria;D_1__Proteobacteria;D_2__Alphaproteobacteria;D_3__Rhodospirillales;D_4__Rhodospirillaceae;D_5__Insolitispirillum	0.000493059	8.57964e-05	0	0	0	0	0.000823462	0.000184692	0	0	4.70053e-05	0	0	5.59466e-05	0	1.67355e-05	0	3.8753e-05	0	0	0	0	0	0	0	0	0	0	0	0	0	0	0	0	0	0	0	0	0	0	0	0
D_0__Bacteria;D_1__Proteobacteria;D_2__Alphaproteobacteria;D_3__Rhodospirillales;D_4__Rhodospirillaceae;D_5__Marispirillum	0.000169489	6.43473e-05	0	0	0	0	0	0.00014365	0	0	0	0	0	0	0	0	0	0	0	0	0	0	0	0	0	0	0	0	0	0	0	0	0	0	0	0	0	0	0	0	0	0
D_0__Bacteria;D_1__Proteobacteria;D_2__Alphaproteobacteria;D_3__Rhodospirillales;D_4__Rhodospirillaceae;D_5__Novispirillum	0	0	0	9.36341e-05	0	0	0	0.000177852	0	9.71051e-05	0	0	0	3.91626e-05	0	0	0	0	0	0	0	0	0	0	0	0	0	0	0	0	0	0	0	0	0	0	0	2.0998e-05	0	0	0	0
D_0__Bacteria;D_1__Proteobacteria;D_2__Alphaproteobacteria;D_3__Rhodospirillales;D_4__Rhodospirillaceae;D_5__uncultured	0.000292754	0.000300287	0.000581637	0.000175564	0.000399654	0.000622333	0	0.000328342	0.000561115	0.000267039	0.000282032	0.000572695	0.00032205	0.000397221	0.000246695	0.000362602	0.000374067	0.000404139	0.000261124	0.000202639	0.000468797	0.000643827	0.000467533	0.000952227	0.00103817	0.000326283	0.00106086	0.000974619	0.000914732	0.000869795	0.000552777	0.000525437	0.00085132	0.000474347	0.00032301	0.00131354	0.000779949	0.000388464	0.000386851	0.000675948	0.000410708	0.00083132
D_0__Bacteria;D_1__Proteobacteria;D_2__Alphaproteobacteria;D_3__Rhodospirillales;D_4__uncultured;D_5__Azospirillum sp. 47_25	0	0	0	0	0	0	0.000253373	8.20855e-05	0	0	0	0	0	0	0	0	0	0	0	0	0	0.000136569	0	0	3.66412e-05	0	0	0	0	0	0	0	0	0	0	2.37387e-05	5.82052e-05	0	0	0	0.000112011	0
D_0__Bacteria;D_1__Proteobacteria;D_2__Alphaproteobacteria;D_3__Rhodospirillales;D_4__uncultured;D_5__gut metagenome	0.000169489	0	0	4.6817e-05	0	0	0.000506746	0.00015049	0	0	0	2.81653e-05	3.57833e-05	0	0	2.78924e-05	2.71063e-05	0	0	0	0	5.85297e-05	0	0	0	0	0	0	0	0	6.74118e-05	0	0	3.79478e-05	3.87612e-05	0	0	0	0	0	0	0
D_0__Bacteria;D_1__Proteobacteria;D_2__Alphaproteobacteria;D_3__Rhodospirillales;D_4__uncultured;D_5__metagenome	0.000138673	0.000128695	0	0.000128747	0.000177624	8.89047e-05	0	6.15641e-05	0	8.49669e-05	0	0	9.54221e-05	0.00015665	0.000146189	0.00018409	0.000140953	0.000149476	4.17798e-05	0.00012665	0.000184677	0.000507258	0.000395605	0.000556963	0.000647328	0.000211124	0.00085772	0.000892257	0.000927093	0.000854263	0.000660636	0.000386351	0.000789245	0.000635625	0.000297169	0.00105242	0.00103605	0.000608943	0.000784449	0.000363972	0.000597394	0.00114306
D_0__Bacteria;D_1__Proteobacteria;D_2__Alphaproteobacteria;D_3__Rhodospirillales;D_4__uncultured;D_5__uncultured Rhizobiaceae bacterium	0	0	0	2.34085e-05	0	0	0	0	0	0	2.82032e-05	0	0	0	0	3.34709e-05	1.62638e-05	1.66084e-05	0	4.22165e-05	0	0	0	3.59331e-05	0	0	0	0	6.18062e-05	0	0	0	0	0	0	0	0	0	0	0	0	0
D_0__Bacteria;D_1__Proteobacteria;D_2__Alphaproteobacteria;D_3__Rhodospirillales;D_4__uncultured;D_5__uncultured Rhodospirillaceae bacterium	0	0	0	5.85213e-05	0	0	0	0	0	0	0	0	0	0	0	8.36773e-05	6.50551e-05	2.76807e-05	0	0	0	0	0	8.98327e-05	0	0	0	0	0	6.21282e-05	0	0	5.32075e-05	0	0	4.74774e-05	0	0	0	6.4995e-05	0.000168017	0
D_0__Bacteria;D_1__Proteobacteria;D_2__Alphaproteobacteria;D_3__Rhodospirillales;D_4__uncultured;D_5__uncultured bacterium	7.70404e-05	0	0.000166182	5.85213e-05	0.000155421	0	0	0.000177852	0	0.000121381	6.58074e-05	0.00017838	7.15666e-05	0.000173434	9.13684e-05	0.000139462	6.50551e-05	0.000188229	0.000177564	0.000270186	0.000355149	0.000234119	0.0007013	0.000413231	0.000183206	0.000191931	0.000169287	0.000205905	0.000234864	0.000186385	8.08942e-05	0.000262719	0.000292641	0	0.000129204	0.000158258	0.000256103	0.000335969	0.000161188	0.000298977	0.000336034	0.000363702
D_0__Bacteria;D_1__Proteobacteria;D_2__Alphaproteobacteria;D_3__Rhodospirillales;D_4__uncultured;D_5__uncultured soil bacterium	0	0	0	0	0	0	0	6.84046e-05	0	7.28288e-05	0	3.75537e-05	0	0	0	0	0	0	0	0	5.68238e-05	7.80396e-05	0	0.000179665	0	3.83862e-05	3.38574e-05	9.60892e-05	8.65287e-05	5.43622e-05	6.74118e-05	9.27242e-05	7.98113e-05	0	0.000129204	4.74774e-05	0.000139692	0	7.52211e-05	0	0	9.09256e-05
D_0__Bacteria;D_1__Proteobacteria;D_2__Alphaproteobacteria;D_3__Rhodospirillales;D_4__uncultured;D_5__unidentified marine bacterioplankton	0	0	0	0	0	0	0	0	0	0	0	0	0	0	0	0	0	0	0	0	0	3.90198e-05	0	0	0	0	0	0	0	0	0	0	0	0	0	0	0	0	0	0	0	0
D_0__Bacteria;D_1__Proteobacteria;D_2__Alphaproteobacteria;D_3__Rhodospirillales;D_4__uncultured;__	4.62242e-05	0	0	8.19298e-05	8.88119e-05	0	0	2.05214e-05	0	0	2.82032e-05	0.00012205	7.15666e-05	2.23786e-05	8.22316e-05	7.25204e-05	4.87913e-05	0.000132868	0.00010445	2.53299e-05	8.52357e-05	0.000175589	0.000143856	0.00052103	0.000244275	0.000153545	0.000372431	0.000603989	0.000457366	0.000768836	0.000188753	0.000247265	0.000461132	0.000303582	7.75224e-05	0.000348167	0.000256103	0.000367466	0.00031163	0.000337974	0.000112011	0.000324734
D_0__Bacteria;D_1__Proteobacteria;D_2__Alphaproteobacteria;D_3__Rhodovibrionales;D_4__Fodinicurvataceae;D_5__uncultured	0	4.28982e-05	0.000166182	8.19298e-05	0.000133218	0	0	4.78832e-05	0.000467596	8.49669e-05	0.000103412	0.000150215	7.15666e-05	0.000207002	7.30947e-05	0.000234297	0.000157217	0.000221446	0.000125339	4.22165e-05	0	5.85297e-05	0.000125874	0	0	5.75794e-05	0.000135429	6.86351e-05	0.000123612	0	0.000134824	0	0.000141887	0.000113843	0.000103363	0.000158258	4.65641e-05	0	8.5967e-05	0	5.60057e-05	0
D_0__Bacteria;D_1__Proteobacteria;D_2__Alphaproteobacteria;D_3__Rhodovibrionales;D_4__Kiloniellaceae;D_5__Tistlia	0	0	0	0	0	0	0	0	0	0	2.82032e-05	0	0	0	0	0	0	0	0	0	0	0	0	0.000125766	0	0	4.51432e-05	0	0	0	0	0	0	0	0	0	0	0	0	0	0	0
D_0__Bacteria;D_1__Proteobacteria;D_2__Alphaproteobacteria;D_3__Rickettsiales;D_4__AB1;D_5__Alphaproteobacteria bacterium GWB1_45_5	0	0	0	4.6817e-05	0	0	0	4.10428e-05	0	0	2.82032e-05	0	0	0	0	0	0	0	0	0	0	0	0	0	0	0	0	0	0	0	0	0	0	0	0	0	0	0	0	0	0	0
D_0__Bacteria;D_1__Proteobacteria;D_2__Alphaproteobacteria;D_3__Rickettsiales;D_4__AB1;D_5__Rickettsiales bacterium (ex Bugula neritina AB1)	0	0	0	0	0	0	0	0	0	0	0	0	0	0	0	0	0	0	0	0	0	0	0	0	0	0	0	0	0	0	0	4.63621e-05	0	0	0	0	0	0	0	0	0	0
D_0__Bacteria;D_1__Proteobacteria;D_2__Alphaproteobacteria;D_3__Rickettsiales;D_4__AB1;D_5__uncultured bacterium	0.000338978	6.43473e-05	0.000332364	0.000269198	0.000244233	0	0	0.000157331	0	3.64144e-05	0	2.81653e-05	7.15666e-05	0.000358058	0.000274105	0.000172933	0.000249378	0.000265735	0	9.28764e-05	0.000127854	9.75496e-05	0.000107892	0.000197632	3.66412e-05	0	3.38574e-05	0	0	3.10641e-05	8.08942e-05	0	0	4.74347e-05	0	0.000205735	6.98462e-05	0.000115489	8.5967e-05	0.000272979	0	7.79362e-05
D_0__Bacteria;D_1__Proteobacteria;D_2__Alphaproteobacteria;D_3__Rickettsiales;D_4__AB1;D_5__uncultured organism	0	0	0	0	0	0	0	0	0	0	0	0	0	0	0	1.1157e-05	0	0	0	0	0	0	0	0	0	0	0	0	0	0	0	0	0	0	0	0	0	0	0	0	0	0
D_0__Bacteria;D_1__Proteobacteria;D_2__Alphaproteobacteria;D_3__Rickettsiales;D_4__AB1;D_5__uncultured proteobacterium	0	0	0	0	0	0	0	0	0	0	0	0	0	0	0	0	0	0	0	0	0	0	0	0	0	0	0	0	0	0	0	3.09081e-05	0	0	0	0	0	0	0	0	0	0
D_0__Bacteria;D_1__Proteobacteria;D_2__Alphaproteobacteria;D_3__Rickettsiales;D_4__AB1;__	0	0	0	0	0	0	0	6.84046e-05	0	0	0	0	0	4.47572e-05	0	0	6.50551e-05	0	0	4.22165e-05	0	0	3.59641e-05	0	0	0	0	8.23621e-05	0	7.76603e-05	0	0	0.000115283	6.64086e-05	0	0	0	0	0	0	0	0
D_0__Bacteria;D_1__Proteobacteria;D_2__Alphaproteobacteria;D_3__Rickettsiales;D_4__Midichloriaceae;D_5__Candidatus Jidaibacter	0.000277345	0.000278838	0.000332364	9.36341e-05	0.000133218	8.89047e-05	0.00019003	8.8926e-05	0	0.000303453	0.000338438	0.000506976	0.000155061	0.000218192	0.000219284	0.000262189	0.000352382	0.000265735	5.22248e-05	8.44331e-05	0.00014206	0	0	0.000107799	2.44275e-05	0	5.6429e-05	0.000123543	9.889e-05	8.54263e-05	6.74118e-05	4.63621e-05	0.000115283	0.000132817	9.04428e-05	0.000110781	4.65641e-05	9.44912e-05	9.67128e-05	3.8997e-05	3.73371e-05	3.89681e-05
D_0__Bacteria;D_1__Proteobacteria;D_2__Alphaproteobacteria;D_3__Rickettsiales;D_4__Midichloriaceae;D_5__uncultured	0	0	0	0	0	0	0	0	0	0	0	0	0	0	0	0	0	0	0	0	0	0	0	0	0	0	0	0	0	4.65962e-05	0	0	0	0	0	0	0	0	0	0	0	0
D_0__Bacteria;D_1__Proteobacteria;D_2__Alphaproteobacteria;D_3__Rickettsiales;D_4__Midichloriaceae;__	7.70404e-05	0	0	0	0	0	0	0	0	0	2.82032e-05	0	3.57833e-05	0.000134272	5.48211e-05	0.000451858	0.000406594	0.00035985	2.08899e-05	5.91032e-05	5.68238e-05	9.75496e-05	0	8.98327e-05	0	0	0	0	0	0	0	6.18162e-05	0	0	0	0	0	0	0	0	9.33428e-05	0
D_0__Bacteria;D_1__Proteobacteria;D_2__Alphaproteobacteria;D_3__Rickettsiales;D_4__Mitochondria;D_5__Alphaproteobacteria bacterium RIFCSPHIGHO2_02_FULL_40_34	0	0	0	0	0	0	0	0.00015049	0	0	0	0	0	0	3.65474e-05	0	0	0	0	0	0	0	0	0	0	0	0	0	0	0	0	0	0	0	0	3.16516e-05	0	0	0	0	0	0
D_0__Bacteria;D_1__Proteobacteria;D_2__Alphaproteobacteria;D_3__Rickettsiales;D_4__Mitochondria;D_5__metagenome	0	0	0	3.51128e-05	0	0	0.000633433	0.000328342	0	0	0	5.63306e-05	0	7.27305e-05	0	3.90494e-05	2.71063e-05	7.19699e-05	9.40046e-05	0.00010132	0	5.85297e-05	7.19282e-05	0.000143732	0.000122137	5.75794e-05	0	0	0.000135974	0.000108724	0	0.000108178	6.20754e-05	0.000113843	0.000155045	0	0	0	0	0	0	5.19575e-05
D_0__Bacteria;D_1__Proteobacteria;D_2__Alphaproteobacteria;D_3__Rickettsiales;D_4__Mitochondria;D_5__uncultured Rickettsiales bacterium	0	0	0	0	0	0	0	3.42023e-05	0	0	0	0	0	1.6784e-05	0	0	0	0	0	0	0	0	0	0	0	0	0	0	0	0	0	0	0	0	0	3.95645e-05	0	0	0	0	0	0
D_0__Bacteria;D_1__Proteobacteria;D_2__Alphaproteobacteria;D_3__Rickettsiales;D_4__Mitochondria;D_5__uncultured alpha proteobacterium	0	0	0	3.51128e-05	0	0	0	8.8926e-05	0	0	2.82032e-05	4.69422e-05	0	0	0	0	0	0	0	0	0	0	0	0	0	0	0	0	0	0	0	0	1.77358e-05	4.74347e-05	0	6.33032e-05	0	0	0	0	0	0
D_0__Bacteria;D_1__Proteobacteria;D_2__Alphaproteobacteria;D_3__Rickettsiales;D_4__Mitochondria;D_5__uncultured bacterium	0	0	0	0	6.66089e-05	0	0	0	0	0	0	0	0	0	0	0	2.71063e-05	1.10723e-05	0	0	0	0.000136569	0	0	0.000109924	0	9.02863e-05	0	0.000123612	0	4.04471e-05	0	0	0	0	4.74774e-05	2.32821e-05	0	0	0	0.000112011	0
D_0__Bacteria;D_1__Proteobacteria;D_2__Alphaproteobacteria;D_3__Rickettsiales;D_4__Mitochondria;__	0	0	0	3.51128e-05	0	0	0	4.78832e-05	0	0	0	1.87769e-05	0	0	0	2.2314e-05	0	0	0	0	0	0	0	0	0.000158779	0.000115159	0.000191858	5.49081e-05	0	0	0	0	2.66038e-05	0	0	0	3.49231e-05	0	9.67128e-05	7.7994e-05	3.73371e-05	0.000116904
D_0__Bacteria;D_1__Proteobacteria;D_2__Alphaproteobacteria;D_3__Rickettsiales;D_4__Rickettsiaceae;D_5__Candidatus Cryptoprodotis	0	0	0	0	0	0	0	0	0	0	0	1.87769e-05	0	0	0	0	0	0	0	0	0	0	0	0	0	0	0	0	0	0	0	0	2.66038e-05	0	0	0	0	0	0	0	0	0
D_0__Bacteria;D_1__Proteobacteria;D_2__Alphaproteobacteria;D_3__Rickettsiales;D_4__Rickettsiaceae;D_5__Candidatus Megaira	0.000893669	0.000600575	0.000706273	0.000280902	0.000355248	0.00075569	0.00120352	0.000855057	0.000654634	0.00125023	0.000968309	0.00149276	0.000978077	0.000906334	0.000968505	0.00117706	0.00112762	0.00105187	0.000772927	0.000776784	0.00122171	0.00101452	0.00115085	0.00098816	0.000952672	0.000748532	0.00129787	0.00124916	0.00118668	0.00109501	0.00119993	0.000989059	0.0011883	0.0016697	0.00130496	0.002271	0.00126887	0.0010184	0.000838178	0.00111791	0.00119479	0.000948224
D_0__Bacteria;D_1__Proteobacteria;D_2__Alphaproteobacteria;D_3__Rickettsiales;D_4__Rickettsiaceae;D_5__Candidatus Trichorickettsia	0	0	0	0	0	0	0	0	0	0	0	0	0	0	0	0	0	0	0	0	0	7.80396e-05	0	0	0	0	0	0	0	6.98942e-05	0	0	0	5.69217e-05	0	0	0	0	0	0	0	9.09256e-05
D_0__Bacteria;D_1__Proteobacteria;D_2__Alphaproteobacteria;D_3__Rickettsiales;D_4__Rickettsiaceae;D_5__Rickettsia	0	0	0	0	0	0	0	0	0	0	0	0	0	0	4.56842e-05	0	0	2.76807e-05	0	0	0	0	0	0	0	0	0	0	0	0	0	0	0	0	5.16816e-05	5.53903e-05	0	0	0	0	0	0
D_0__Bacteria;D_1__Proteobacteria;D_2__Alphaproteobacteria;D_3__Rickettsiales;D_4__Rickettsiaceae;D_5__uncultured	0.000169489	4.28982e-05	0	0.00016386	0.000133218	0.000311166	0.000126687	0.000177852	0	0.000206348	0.000235026	0.000168992	0.000166989	0.000179029	0.000182737	0.000161776	0.000379488	0.000381994	0.000344684	0.000244856	0.000483003	0.000195099	0.000161838	0.000682729	3.66412e-05	0.000403056	0.00042886	0.000178451	0.000135974	0.000318407	0.000202235	0.000200903	0.000177358	0.000246661	0.000155045	0.000411471	9.31283e-05	5.24951e-05	4.29835e-05	5.1996e-05	0	0.000103915
D_0__Bacteria;D_1__Proteobacteria;D_2__Alphaproteobacteria;D_3__Rickettsiales;D_4__Rickettsiaceae;__	0.000200305	0	0	0	0	0	0	0	0	0.000242763	0.000159818	0.000187769	0	0.000100704	0	0	0	0.000121795	8.35596e-05	0	0	0	0	0	0	7.67725e-05	0	0	0	0	0.000161788	0.000231811	7.98113e-05	0.000948695	0.000943189	0.000822941	0.00176944	0.00163785	0.00181605	0.00140389	0.00123212	0.00115605
D_0__Bacteria;D_1__Proteobacteria;D_2__Alphaproteobacteria;D_3__Rickettsiales;D_4__SM1B06;D_5__uncultured bacterium	0	0	0	0	0	0	0	0	0	7.28288e-05	6.58074e-05	4.69422e-05	0	0	0	3.34709e-05	2.1685e-05	2.21446e-05	4.17798e-05	5.06598e-05	8.52357e-05	3.90198e-05	3.59641e-05	8.98327e-05	7.32824e-05	0	0.000237002	0	6.18062e-05	0.000124256	0	7.72702e-05	0	5.69217e-05	3.87612e-05	1.58258e-05	0	0	4.29835e-05	0	0	0
D_0__Bacteria;D_1__Proteobacteria;D_2__Alphaproteobacteria;D_3__Rickettsiales;D_4__SM2D12;D_5__metagenome	0.000154081	0.000128695	0	0.000152155	0.000155421	0.000222262	0.000253373	0.00030098	0.000935191	0.000206348	0.000253829	0.000319207	0.000119278	0.000341274	0.000237558	0.000228718	0.000433701	0.000282344	0.000365573	0.00015198	0.000383561	0.000468238	0.000467533	0.000413231	0.000305344	0.000268704	0.000530432	0.000631443	0.000580979	0.000559154	0.000485365	0.000185448	0.000656226	0.000445886	7.75224e-05	0.000577641	0.000232821	0.000293973	0.000354614	0.000311976	3.73371e-05	0.000220819
D_0__Bacteria;D_1__Proteobacteria;D_2__Alphaproteobacteria;D_3__Rickettsiales;D_4__SM2D12;D_5__uncultured Rhizobiales bacterium	0	0	0	0	0	8.89047e-05	0	0	0	0	0	3.75537e-05	0	0	0	0	0	0	0	0	0	0	0	0	0	5.75794e-05	0	0	0	0	0	0	0	0	0	0	0	0	0	0	0	0
D_0__Bacteria;D_1__Proteobacteria;D_2__Alphaproteobacteria;D_3__Rickettsiales;D_4__SM2D12;D_5__uncultured bacterium	7.70404e-05	0.000193042	0	0.000280902	0.00022203	0	0	0.000342023	0.000935191	0.000315591	0.000216224	0.000525752	0.000298194	0.000386031	0.000292379	0.000647105	0.000525862	0.000642193	0.000877376	0.000633248	0.000681886	0.000741377	0.000377623	0.00138342	0.000879389	0.000671759	0.000981864	0.000933438	0.000716952	0.00135905	0.000984212	0.000540891	0.000842453	0.000721008	0.000297169	0.000292777	0.000826514	0.00074543	0.00107459	0.000571956	0.000690737	0.000610501
D_0__Bacteria;D_1__Proteobacteria;D_2__Alphaproteobacteria;D_3__Rickettsiales;D_4__SM2D12;D_5__unidentified marine bacterioplankton	0	0	0	0	0	0	0	0	0	0	0	0	2.38555e-05	0	0	0	0	0	0	0	0	0	0	0	0	0	0	0	0	0	0	0	0	0	0	0	0	0	0	0	0	0
D_0__Bacteria;D_1__Proteobacteria;D_2__Alphaproteobacteria;D_3__Rickettsiales;D_4__SM2D12;__	4.62242e-05	8.57964e-05	0.000207727	0.000140451	6.66089e-05	8.89047e-05	0	5.47237e-05	0	2.42763e-05	6.58074e-05	0.000140827	0.000131205	0.00015665	0.000191874	0.000301238	0.000265642	0.000348777	0.000188009	0.000227969	0.000511414	7.80396e-05	0.000431569	0.000323398	0.000305344	0.000211124	0.000293431	0.00027454	0.000234864	0.000209683	0.000444918	0.000309081	0.000168491	0.000237174	9.04428e-05	0.000205735	0.000256103	0.00020998	0.000204172	0.000155988	0.000224023	0.000155872
D_0__Bacteria;D_1__Proteobacteria;D_2__Alphaproteobacteria;D_3__Rickettsiales;__;__	0	0	8.3091e-05	2.34085e-05	0	8.89047e-05	0	0	0	0.000109243	0	0	0	3.91626e-05	1.82737e-05	0.000145041	0	6.08976e-05	0	8.44331e-05	7.10298e-05	0	0	0	0	3.83862e-05	9.02863e-05	0	0	0	0	0	0	0	0	0	0	0	0	0	0	0
D_0__Bacteria;D_1__Proteobacteria;D_2__Alphaproteobacteria;D_3__Sneathiellales;D_4__Sneathiellaceae;D_5__Taonella	0	0	0	0	0	0	0	0	0	0	0	0	0	5.59466e-05	0	0	0	0	0	0	0	0	0	0.000125766	0	0	0	0	0	0	0	0	0	0	0	0	5.82052e-05	0	0	0	0	0
D_0__Bacteria;D_1__Proteobacteria;D_2__Alphaproteobacteria;D_3__Sneathiellales;D_4__Sneathiellaceae;__	0	0	0	0	0	0	0	2.73618e-05	0	0	0	0	0	0	0	0	0	0	0	1.68866e-05	0	0	0	0	0	0	0	0	0	0.000100958	0	0	0	0	0	0	0	0	0	0	0	0
D_0__Bacteria;D_1__Proteobacteria;D_2__Alphaproteobacteria;D_3__Sphingomonadales;D_4__Sphingomonadaceae;D_5__Novosphingobium	0.00221876	0.00386084	0.00340673	0.00353469	0.00497347	0.00502312	0.00107684	0.00345443	0.0083232	0.00554713	0.00486035	0.00533263	0.00406737	0.00598628	0.00600291	0.00713489	0.00592544	0.00743505	0.00427199	0.00498155	0.00463114	0.00378492	0.00607793	0.00591099	0.00499542	0.00619938	0.00581218	0.00547708	0.00634132	0.0061041	0.00500195	0.00528528	0.00626075	0.00515141	0.00417329	0.0067497	0.00530831	0.00541749	0.00536219	0.00425067	0.00625397	0.00494895
D_0__Bacteria;D_1__Proteobacteria;D_2__Alphaproteobacteria;D_3__Sphingomonadales;D_4__Sphingomonadaceae;D_5__Porphyrobacter	0	0	0	0	0	0	0	0	0	0	0	0	0	0	0	0	0	0	0	0	0	0	0	0	0	0	9.02863e-05	0	0	0	0	0	0	0	0	0	0	0	0	0	0	0
D_0__Bacteria;D_1__Proteobacteria;D_2__Alphaproteobacteria;D_3__Sphingomonadales;D_4__Sphingomonadaceae;D_5__Sphingobium	0.00238825	0.00411823	0.00390528	0.0033123	0.00361909	0.00360064	0	0.00325606	0.00551763	0.00548644	0.00519879	0.0052763	0.00438942	0.00577368	0.00602118	0.00561754	0.00518814	0.00582956	0.00309171	0.00420477	0.0042902	0.00427267	0.00498103	0.00413231	0.00395725	0.00477909	0.0047626	0.00343176	0.00391851	0.0036345	0.00339755	0.00372442	0.00419453	0.00384221	0.00347559	0.0055232	0.0028637	0.00270875	0.00343868	0.0026128	0.00337901	0.00277973
D_0__Bacteria;D_1__Proteobacteria;D_2__Alphaproteobacteria;D_3__Sphingomonadales;D_4__Sphingomonadaceae;D_5__Sphingomonas	0	0	0	0.000210677	0	0	0	0.000205214	0.000374076	0	0	0	0	5.03519e-05	6.39579e-05	0	4.33701e-05	0	0	0	0	0	3.59641e-05	7.18662e-05	0	7.67725e-05	4.51432e-05	0	0	0	0	0	0.000133019	3.79478e-05	3.87612e-05	2.37387e-05	5.82052e-05	4.19961e-05	0	0	3.73371e-05	0
D_0__Bacteria;D_1__Proteobacteria;D_2__Alphaproteobacteria;D_3__Sphingomonadales;D_4__Sphingomonadaceae;D_5__Sphingopyxis	0.000200305	0.000128695	0	0.000198972	0.000288639	0	0	0.000184692	0	0.000339868	0.000432449	0.000206546	0.000166989	0.000386031	0.000374611	0.000290081	0.000428279	0.000376458	0.000167119	0.000202639	0.000468797	0.000273139	0.000269731	0.000197632	0.000280916	0.000403056	0.000440146	0.000123543	0.000333754	0.000186385	0.000188753	0.000479075	0.00025717	0.000369991	0.000245488	0.000411471	0.000197898	0.000262475	0.000150442	0.000142989	0.000298697	0.000103915
D_0__Bacteria;D_1__Proteobacteria;D_2__Alphaproteobacteria;D_3__Sphingomonadales;D_4__Sphingomonadaceae;D_5__uncultured	0.00144836	0.00197332	0.00195264	0.00186098	0.00170963	0.000933499	0	0.00155278	0.00187038	0.0015901	0.00170159	0.00158665	0.00133591	0.00222667	0.00285983	0.00225371	0.00281363	0.00256324	0.000960936	0.00156201	0.00140639	0.00146324	0.00258942	0.00127562	0.00185649	0.00237995	0.00188473	0.00135898	0.00110015	0.00142118	0.00142913	0.00176176	0.00158736	0.00177406	0.00204142	0.00230265	0.00089636	0.00152236	0.00136473	0.00122191	0.00164283	0.00123399
D_0__Bacteria;D_1__Proteobacteria;D_2__Alphaproteobacteria;D_3__Sphingomonadales;D_4__Sphingomonadaceae;__	0.00143295	0.00208056	0.00186955	0.00176734	0.00175404	0.00124467	0	0.00129285	0.0019639	0.0023548	0.00172979	0.00185891	0.00159832	0.00205324	0.00223853	0.00225371	0.00205466	0.00217017	0.000762482	0.00144381	0.00153424	0.00126814	0.00242758	0.00152716	0.00214962	0.00261026	0.00250545	0.00157861	0.00174294	0.00149108	0.00187405	0.00163813	0.00164943	0.00108151	0.00130496	0.00157467	0.000873078	0.000776927	0.00106384	0.000831936	0.00119479	0.000753384
D_0__Bacteria;D_1__Proteobacteria;D_2__Alphaproteobacteria;D_3__Tistrellales;D_4__Geminicoccaceae;D_5__Candidatus Alysiosphaera	0.000184897	0	0	0.000152155	0	0	0	0.000171011	0	0	0.00035724	0.000159603	0.000190844	0.000458762	0	0	0.000243957	0.000149476	8.35596e-05	0.000270186	0	0.000136569	0	0.000125766	6.10687e-05	0.000191931	0	0.000178451	0.000247225	0.00011649	6.74118e-05	0	0.00021283	3.79478e-05	5.16816e-05	0.000181997	0	0	0	0	0.00013068	0.000233809
D_0__Bacteria;D_1__Proteobacteria;D_2__Alphaproteobacteria;D_3__uncultured;D_4__Lacibacterium aquatile;D_5__	0.000261937	0.000300287	0.000332364	0.000351128	0.000333045	0.000800142	0.00019003	0.000321502	0.00102871	0.00032773	0.000319636	0.000460033	0.000286266	0.000330085	0.000383747	0.000362602	0.000406594	0.000348777	0.000438688	0.000591032	0.000653474	0.000799906	0.000575426	0.000790528	0.000793893	0.000287897	0.000530432	0.00078244	0.000815842	0.00112607	0.0009168	0.000324535	0.000691698	0.00106254	0.000503895	0.00181997	0.00125723	0.0010499	0.00102086	0.000935928	0.000672068	0.00192243
D_0__Bacteria;D_1__Proteobacteria;D_2__Alphaproteobacteria;D_3__uncultured;D_4__metagenome;D_5__	0.000138673	0.000171593	0	0.000269198	0.000333045	0	0	0.000102607	0	8.49669e-05	9.40106e-05	0.000112661	0	9.51092e-05	0.000146189	0.000178512	0.000178902	0.000160548	0	0.000143536	0.000127854	0.000136569	0	0.000107799	0.000134351	0.000115159	0	0	0	0	8.08942e-05	0	0.000115283	6.64086e-05	0.000142124	0.000158258	6.98462e-05	7.34931e-05	0.00012895	9.0993e-05	0.000149348	3.89681e-05
D_0__Bacteria;D_1__Proteobacteria;D_2__Alphaproteobacteria;D_3__uncultured;D_4__uncultured actinobacterium;D_5__	0.000493059	0.00047188	0.000581637	0.000678847	0.000732698	0.000800142	0.00019003	0.000581439	0.00130927	0.00077684	0.000686277	0.000675967	0.000417472	0.000951092	0.000767495	0.00066384	0.000780661	0.000957754	0.000271569	0.000734568	0.000355149	0.000721867	0.000863139	0.000431197	0.000537405	0.000729339	0.000496575	0.000425538	0.00059334	0.000520324	0.000579741	0.000741794	0.000594151	0.000540756	0.000542657	0.00124232	0.000407436	0.000524951	0.000290139	0.00064995	0.000485383	0.000285766
D_0__Bacteria;D_1__Proteobacteria;D_2__Alphaproteobacteria;D_3__uncultured;D_4__uncultured bacterium;D_5__	0.000354386	0.000428982	0.000332364	0.000304311	0.00022203	0.000577881	0	0.000410428	0	0.000509802	0.000329037	0.00072291	0.000262411	0.000676953	0.000310653	0.000585741	0.000715606	0.000797205	0.000323794	0.000295516	0.000397767	0.000526768	0.000557444	0.000736628	0.000574046	0.000556601	0.000869006	0.000617716	0.000210141	0.000473728	0.000377506	3.09081e-05	0.000195094	0.000483834	0.00031009	0.00109198	0.000535488	0.000503953	0.000408343	0.000168987	0.000578725	0.000389681
D_0__Bacteria;D_1__Proteobacteria;D_2__Alphaproteobacteria;D_3__uncultured;D_4__uncultured proteobacterium;D_5__	0	0	0	0	0	0	0	0	0	0	0	0	0	0	0	0	3.79488e-05	2.76807e-05	0	0	0	0	0	0	0	0	0	0	0	9.31923e-05	0	0	6.20754e-05	0	7.75224e-05	0	0	0	4.29835e-05	0	0	0
D_0__Bacteria;D_1__Proteobacteria;D_2__Alphaproteobacteria;D_3__uncultured;__;__	0.000385202	0.000450431	0.000415455	0.000936341	0.00108795	0.00124467	0	0.00109447	0.00140279	0.00157796	0.0017674	0.00150215	0.00110928	0.00259033	0.00163549	0.00176838	0.00190286	0.00163316	0.000992271	0.001638	0.00123592	0.00126814	0.00142058	0.000862394	0.000854962	0.00142029	0.000767434	0.000466719	0.000865287	0.000582452	0.000566259	0.000633616	0.000913396	0.000445886	0.000633099	0.000886244	0.000291026	0.000598444	0.000451327	0.000480963	0.000560057	0.000701426
D_0__Bacteria;D_1__Proteobacteria;D_2__Alphaproteobacteria;__;__;__	0.000169489	0.00023594	0.000207727	4.6817e-05	6.66089e-05	0.000133357	0.000126687	0.00015049	0	0.00032773	0.000592267	0.000460033	0.00010735	4.47572e-05	2.74105e-05	5.57849e-05	3.79488e-05	1.66084e-05	0.000490913	0.000346176	0.000795534	3.90198e-05	5.39462e-05	0.000179665	8.54962e-05	0	0.000180573	0.000178451	3.70837e-05	0.000326173	0.000269647	0.000309081	0.000558679	0.000246661	0.000180886	0.00030069	0.00022118	0.000251976	0.000236409	0	0	3.89681e-05
D_0__Bacteria;D_1__Proteobacteria;D_2__Deltaproteobacteria;D_3__Bdellovibrionales;D_4__Bacteriovoracaceae;D_5__Bacteriovorax	0	0	0	0	0	0	0	0	0	0	0	0	0	0	0	0	0	0	0	4.22165e-05	0	5.85297e-05	0	0	0	0	3.38574e-05	0	0	3.10641e-05	0.000161788	0.000262719	4.43396e-05	0	0	0	0	0	0	0	0	0
D_0__Bacteria;D_1__Proteobacteria;D_2__Deltaproteobacteria;D_3__Bdellovibrionales;D_4__Bacteriovoracaceae;D_5__Peredibacter	0.000477651	0.000836515	0.000955546	0.000456466	0.000999134	0.000889047	0.000253373	0.000424109	0.000187038	0.000267039	0.000244428	0.000347372	0.000286266	0.000346869	0.000411158	0.000340288	0.00030359	0.000381994	0.000292459	0.00012665	0.00052562	0.000546278	0.000539462	0.000682729	0.000952672	0.000268704	0.000654576	0.000549081	0.000766397	0.000792135	0.00051233	0.000664524	0.00089566	0.000227687	0.000284249	0.000419383	0.000605334	0.000808424	0.000848924	0.000558957	0.000373371	0.000974203
D_0__Bacteria;D_1__Proteobacteria;D_2__Deltaproteobacteria;D_3__Bdellovibrionales;D_4__Bacteriovoracaceae;D_5__uncultured	0	0	0	0	0	0	0	0	0	0	0	0	0	0	0	0	0	0	0	0	0	0	0	0	6.10687e-05	0	0	0	0	0	0	0	0	0	0	0	0	0	0	0	0	0
D_0__Bacteria;D_1__Proteobacteria;D_2__Deltaproteobacteria;D_3__Bdellovibrionales;D_4__Bacteriovoracaceae;__	0.000123265	0.000128695	0	3.51128e-05	0	0	0	0.000177852	0	8.49669e-05	0.000122214	0.000187769	0	8.95145e-05	7.30947e-05	5.02064e-05	5.42126e-05	6.08976e-05	0.000188009	0.00012665	0.000255707	7.80396e-05	0	0	0	5.75794e-05	7.90005e-05	0	0	2.32981e-05	5.39294e-05	0	4.43396e-05	6.64086e-05	0	8.70418e-05	0	0	0.000139696	0	0	0.000103915
D_0__Bacteria;D_1__Proteobacteria;D_2__Deltaproteobacteria;D_3__Bdellovibrionales;D_4__Bdellovibrionaceae;D_5__Bdellovibrio	0.000308162	0.000450431	0.000415455	0.000702255	0.00108795	0.000800142	0	0.000458311	0	0.000400558	0.000366641	0.000469422	0.000369761	0.000598628	0.000630442	0.000429544	0.000330697	0.000592368	0.000417798	0.000574145	0.00073871	0.000273139	0.000737264	0.000197632	0.000415267	0.000403056	0.000586861	0.000233359	0.000519172	0.000419365	0.000364024	0.000540891	0.000585283	0.000721008	0.000581418	0.00090207	0.00129216	0.000766428	0.000762957	0.000636951	0.000672068	0.000870288
D_0__Bacteria;D_1__Proteobacteria;D_2__Deltaproteobacteria;D_3__Bdellovibrionales;D_4__Bdellovibrionaceae;D_5__OM27 clade	0.000493059	0.000386084	0.000457	0.000479875	0.000555074	0.000266714	0	0.000909781	0.00224446	0.00058263	0.000695678	0.00060086	0.00135977	0.00207562	0.0013888	0.00133326	0.0021414	0.000924537	0.000741592	0.00105541	0.00102283	0.00222413	0.00142058	0.00195835	0.00118473	0.00176577	0.00107215	0.000631443	0.00105071	0.0016464	0.000660636	0.00108178	0.00108189	0.000958182	0.00096903	0.00109198	0.00125723	0.00243577	0.00133249	0.00235282	0.00147482	0.00245499
D_0__Bacteria;D_1__Proteobacteria;D_2__Deltaproteobacteria;D_3__Bradymonadales;D_4__metagenome;D_5__	0.000184897	0.000150144	0.000207727	0	0	0.000177809	0	0.00015049	0	7.28288e-05	0	0	0.000131205	0.000117488	0.000109642	0	0.000124689	5.53615e-05	0	0	0	0.000175589	0.000107892	0.000215599	0	9.59656e-05	0	0	4.9445e-05	0.000194151	0	9.27242e-05	7.09434e-05	0	0	0.000134519	4.65641e-05	0	0	0	0	0.000246798
D_0__Bacteria;D_1__Proteobacteria;D_2__Deltaproteobacteria;D_3__Bradymonadales;D_4__uncultured bacterium;D_5__	3.08162e-05	0.000128695	0	0	0.000133218	0	0	0.00014365	0.000187038	0	1.88021e-05	7.51075e-05	0	0.000111893	7.30947e-05	0	0.000108425	0	0	0.000135093	0	0	0	0.000161699	0.000268702	0	0.000124144	0.000150997	0.000284309	0.000365003	9.43765e-05	0.00015454	0.000239434	0.000189739	7.75224e-05	0.000324429	0.000407436	0.000377965	0.000376105	0.00025998	0	0.000428649
D_0__Bacteria;D_1__Proteobacteria;D_2__Deltaproteobacteria;D_3__Desulfarculales;D_4__Desulfarculaceae;D_5__uncultured	0.000292754	0.000364635	0	0.000433058	0.000355248	0.000444523	0	0.000191533	0	0.000218486	0.000150417	0.000168992	0.000119278	0.000212597	0	0.000122727	0.000119268	0.000110723	0.000135784	0.000160423	0	0.000234119	0.000251749	0.000179665	0.000280916	0.000153545	0.000316002	0.000247086	0.000346115	0.000232981	0.000107859	0.000231811	0.000133019	0.000208713	0.000232567	0.000174084	0.000139692	0.000167984	0.00018268	0.000142989	0.000280028	0.000181851
D_0__Bacteria;D_1__Proteobacteria;D_2__Deltaproteobacteria;D_3__Desulfobacterales;D_4__Desulfobacteraceae;D_5__Desulfobacter	0	0	0	0	0	0	0	0	0	0	0	0	0	0	0	0	0	0	5.22248e-05	0	0	0	0	0	6.10687e-05	5.75794e-05	0	0	0	0	0	0	0	8.53825e-05	0	0	0	0	0	0	0	0
D_0__Bacteria;D_1__Proteobacteria;D_2__Deltaproteobacteria;D_3__Desulfobacterales;D_4__Desulfobacteraceae;D_5__Desulfonema	0	0	0	0	0	0	0	0	0	0	0	0	4.77111e-05	0	0	0	0	0	0	0	0	0	0	0	0	0	0	0	0	0	0	0	0	0	0	0	0	0	0	0	0	0
D_0__Bacteria;D_1__Proteobacteria;D_2__Deltaproteobacteria;D_3__Desulfobacterales;D_4__Desulfobacteraceae;D_5__Desulforegula	6.16323e-05	8.57964e-05	0	0	0	0	0	2.73618e-05	0	0	0	0	4.77111e-05	0	0	4.46279e-05	0	2.21446e-05	0	0	0	0	0	8.98327e-05	0	0	0	9.60892e-05	0	0	2.69647e-05	0	0	0	0	0	0	0	0	0	0	0
D_0__Bacteria;D_1__Proteobacteria;D_2__Deltaproteobacteria;D_3__Desulfobacterales;D_4__Desulfobacteraceae;D_5__uncultured	0	0	0	0	0	0	0	0	0	0	0	0	0	2.23786e-05	0	0	0	0	0	0	0	0	0	0	0	0	0	0	3.70837e-05	0	0	0	0	2.84608e-05	0	0	0	0	0	0	0	0
D_0__Bacteria;D_1__Proteobacteria;D_2__Deltaproteobacteria;D_3__Desulfobacterales;D_4__Desulfobacteraceae;__	0	0	0	0	0	0	0	1.36809e-05	0	0	0	0	0	0	0	0	0	0	0	0	0	0	0	0	0	0	0	2.7454e-05	0	0	0	0	0	0	0	0	0	0	0	0	0	0
D_0__Bacteria;D_1__Proteobacteria;D_2__Deltaproteobacteria;D_3__Desulfobacterales;D_4__Desulfobulbaceae;D_5__Desulfobulbus	0.000154081	0	0	0	0	0	0	0.000253097	0	0.000109243	0	5.63306e-05	0	0.000100704	1.82737e-05	1.67355e-05	0.000103004	3.32169e-05	5.22248e-05	7.59898e-05	8.52357e-05	0	0.000197803	5.38996e-05	7.32824e-05	0.000115159	6.77147e-05	0	7.41675e-05	3.88301e-05	0	0.000123632	6.20754e-05	9.48695e-05	0	0	0	0	0	0	0	7.79362e-05
D_0__Bacteria;D_1__Proteobacteria;D_2__Deltaproteobacteria;D_3__Desulfobacterales;D_4__Desulfobulbaceae;D_5__[Desulfobacterium] catecholicum group	0	0	0	0	0	0	0	0	0	0	2.82032e-05	0	0	5.03519e-05	0	6.69419e-05	4.87913e-05	2.21446e-05	0	0	0	0	5.39462e-05	0	0	0	0	0	0	0	0	0	4.43396e-05	6.64086e-05	0	0	0	0	0	0	0.000112011	0
D_0__Bacteria;D_1__Proteobacteria;D_2__Deltaproteobacteria;D_3__Desulfobacterales;D_4__Desulfobulbaceae;D_5__uncultured	0	6.43473e-05	0	0	0	0	0	0	0	0	0	0	0	0	0	0	5.96338e-05	0	0	0	0	0	0	0	0	0	0	0	0	0	0	0	0	0	0	0	0	0	0	0	0	0
D_0__Bacteria;D_1__Proteobacteria;D_2__Deltaproteobacteria;D_3__Desulfovibrionales;D_4__Desulfomicrobiaceae;D_5__Desulfomicrobium	0.000292754	0.000364635	0	0.000117043	0	0	0.000633433	0.000581439	0	0	0	0	0.000119278	0.000139866	8.22316e-05	0.000200826	0.000211429	9.96507e-05	0	0.00010132	0	0.000370688	0.000197803	0.000197632	7.32824e-05	0.000230317	0.000124144	0	0.000123612	0	0.000148306	0.000293627	9.75471e-05	0.000151791	0.000284249	0.000126606	6.98462e-05	0	8.5967e-05	0.000142989	5.60057e-05	0
D_0__Bacteria;D_1__Proteobacteria;D_2__Deltaproteobacteria;D_3__Desulfovibrionales;D_4__Desulfovibrionaceae;D_5__Bilophila	0.000138673	0	0	0.000105338	0	0	0	8.20855e-05	0	0	0	0	0	0	0	0	0	0	0	0	0	3.90198e-05	0	0	0	0	0	0	0	0	6.74118e-05	0	0	0	7.75224e-05	0	0	0	0	0	0	0
D_0__Bacteria;D_1__Proteobacteria;D_2__Deltaproteobacteria;D_3__Desulfovibrionales;D_4__Desulfovibrionaceae;D_5__Desulfovibrio	0.000600915	0.000214491	0	0.000187268	6.66089e-05	0	0.000760119	0.000396747	0	0	4.70053e-05	0	0.000190844	0.000307706	0	0.000256611	0.00021685	0.000177157	0.000167119	0.000177309	0	0.000175589	0.000215785	0.000143732	0	0	0.000169287	8.23621e-05	0.000123612	0.000124256	0	0.000169994	7.98113e-05	0.000151791	0.000219647	0.000102868	0.000151333	0.000125988	0.000118205	0.000142989	0	0.000142883
D_0__Bacteria;D_1__Proteobacteria;D_2__Deltaproteobacteria;D_3__Desulfovibrionales;D_4__Desulfovibrionaceae;D_5__Mailhella	0	0	0	0	0	0	0	0	0	0	0	0	0	0	0	0	0	0	0	0	0	0	0	0	0	0	0	2.7454e-05	0	0	0	0	0	0	0	0	0	0	0	0	0	0
D_0__Bacteria;D_1__Proteobacteria;D_2__Deltaproteobacteria;D_3__Desulfovibrionales;D_4__Desulfovibrionaceae;D_5__uncultured	0	6.43473e-05	0	5.85213e-05	0	0	0	1.36809e-05	0	0	0	0	0	0	0	1.67355e-05	0	1.10723e-05	0	0	0	0	0	0	0	0	0	0	0	0	0	0	0	0	0	0	0	0	3.22376e-05	0	0	2.59787e-05
D_0__Bacteria;D_1__Proteobacteria;D_2__Deltaproteobacteria;D_3__Desulfuromonadales;D_4__Desulfuromonadaceae;D_5__Desulfuromonas	0	0	0	0	0	0	0	0	0	0	0	0	0	0	0	0	0	0	0	0	0	0	0	0	2.44275e-05	0	0	0	0	0	0	0	0	2.84608e-05	0	0	0	0	0	0	0	0
D_0__Bacteria;D_1__Proteobacteria;D_2__Deltaproteobacteria;D_3__Desulfuromonadales;D_4__Desulfuromonadaceae;D_5__Pelobacter	0	0	0	0	0	0	0	0	0	0	0	0	0	0	0	0	0	0	0	0	0	0	0	0	0	0	0	0	0	0	0	0	0	0	0	0	0	0	0	2.5998e-05	0	0
D_0__Bacteria;D_1__Proteobacteria;D_2__Deltaproteobacteria;D_3__Desulfuromonadales;D_4__Geobacteraceae;D_5__Geobacter	0	0	0	0	0	0	0	0	0	0	0	0	0	0	0	3.34709e-05	0	0	0	0	0	0	0	0	0	0	0	0	0	0	0	0	5.32075e-05	0	0	0	0	0	0	0	0	0
D_0__Bacteria;D_1__Proteobacteria;D_2__Deltaproteobacteria;D_3__MBNT15;D_4__delta proteobacterium WX152;D_5__	0	0	0	0	0	0	0	0	0	0	0	0	0	0	1.82737e-05	0	0	0	0	0	0	0	0	0	0	0	0	0	0	0	0	0	0	0	0	0	0	0	0	0	0	0
D_0__Bacteria;D_1__Proteobacteria;D_2__Deltaproteobacteria;D_3__Myxococcales;D_4__Archangiaceae;D_5__Anaeromyxobacter	0.000231121	0.000536228	0.000623182	0.000514987	0.000510669	0.000889047	0	0.000253097	0	0.000254901	0.000376042	0.000187769	0.0002147	0.000296517	0.000191874	0.000172933	0.000195165	0.000193765	0.00010445	0.000202639	0.000113648	0.000390198	0.000341659	0.000341364	0.000183206	0.000268704	0.000316002	0.000109816	0.000271947	0.000178619	0.000188753	0.000278173	0.000274906	0.000113843	7.75224e-05	0.000158258	0	0.000136487	5.37294e-05	0	0.000168017	0.000103915
D_0__Bacteria;D_1__Proteobacteria;D_2__Deltaproteobacteria;D_3__Myxococcales;D_4__BIrii41;D_5__metagenome	0	0	0	5.85213e-05	0	0	0	4.10428e-05	0	0	0	0	0	0	0	0	0	0	0	0	0	0	0	0	0	0	0	0	0	0	0	0	0	0	0	0	0	0	0	0	0	0
D_0__Bacteria;D_1__Proteobacteria;D_2__Deltaproteobacteria;D_3__Myxococcales;D_4__BIrii41;D_5__uncultured bacterium	0	0	0	0.000105338	0	0	0	0	0	0	0	2.81653e-05	0	2.79733e-05	0	2.2314e-05	0	1.66084e-05	0	0	0	0	0.000143856	8.98327e-05	3.66412e-05	0	7.90005e-05	0	0.000111251	9.31923e-05	8.08942e-05	0	0.000115283	0.000113843	0	9.49547e-05	0.000128051	5.24951e-05	9.67128e-05	3.8997e-05	5.60057e-05	0.000103915
D_0__Bacteria;D_1__Proteobacteria;D_2__Deltaproteobacteria;D_3__Myxococcales;D_4__BIrii41;D_5__uncultured soil bacterium	0	0	0	0	0	0	0	2.05214e-05	0	0	0	0	0	0	0	0	2.1685e-05	0	0	0	0	0	0	0	0	0	0	0	0	0	0	0	0	0	0	0	0	0	0	0	0	0
D_0__Bacteria;D_1__Proteobacteria;D_2__Deltaproteobacteria;D_3__Myxococcales;D_4__BIrii41;__	0	0	0	0	0	0	0	0	0	0	0	0	0	0	0	0	0	0	0	0	0	0	0	0	3.66412e-05	0	0	0	0	0	0	0	0	0	0	0	0	0	0	0	0	5.19575e-05
D_0__Bacteria;D_1__Proteobacteria;D_2__Deltaproteobacteria;D_3__Myxococcales;D_4__Blfdi19;D_5__metagenome	0	0	0	0	0	0	0	0	0	0	1.88021e-05	2.81653e-05	0	0	0	0	0	0	2.08899e-05	0	0	0	0	0	0	0	0	0	0	0	0	0	0	0	0	0	0	0	0	0	0	0
D_0__Bacteria;D_1__Proteobacteria;D_2__Deltaproteobacteria;D_3__Myxococcales;D_4__Blfdi19;D_5__uncultured Firmicutes bacterium	0	0	0	0	0	0	0	0	0	0	0	0	0	0	0	4.46279e-05	0	0	0	0	0	0.000136569	7.19282e-05	7.18662e-05	0.00039084	0.000422249	0.000225716	0	0	6.21282e-05	0	0	9.75471e-05	0	0	0	0	0	0	0	0	0
D_0__Bacteria;D_1__Proteobacteria;D_2__Deltaproteobacteria;D_3__Myxococcales;D_4__Blfdi19;D_5__uncultured bacterium	0.000215713	0.000278838	0.000415455	9.36341e-05	0.000133218	0	0	4.78832e-05	0	0	2.82032e-05	3.75537e-05	0	0	7.30947e-05	6.13634e-05	4.87913e-05	3.8753e-05	0	0.000109763	0.00014206	0.000136569	0.000125874	0.000197632	0.000329771	0.000249511	0.000293431	0.000590262	0.000630423	0.000675644	0.000889836	0.00101997	0.000886792	0.000825364	0.000607259	0.00084668	0.000325949	0.000472456	0.000558785	0.000350973	0.000410708	0.000337724
D_0__Bacteria;D_1__Proteobacteria;D_2__Deltaproteobacteria;D_3__Myxococcales;D_4__Blfdi19;D_5__uncultured delta proteobacterium	0	0	0	0	0	0	0	0	0	0	0	0	0	0	2.74105e-05	0	0	1.66084e-05	0	0	0	0	0	0	0	0	0	0	7.41675e-05	7.76603e-05	0	0	0	0	0	0	0	0	0	0	0	0
D_0__Bacteria;D_1__Proteobacteria;D_2__Deltaproteobacteria;D_3__Myxococcales;D_4__Blfdi19;__	4.62242e-05	0	0	0	0	0	0	0	0	0	0	0	0	1.11893e-05	0	0	0	0	0	3.37732e-05	5.68238e-05	0	0	0	0	0	0	0	0	0	0	0	0	0	0	0	0	0	0	0	0	0
D_0__Bacteria;D_1__Proteobacteria;D_2__Deltaproteobacteria;D_3__Myxococcales;D_4__Haliangiaceae;D_5__Haliangium	0.0236668	0.0200335	0.0227669	0.0133311	0.0195386	0.0214705	0.00544752	0.0083864	0.00748153	0.0184257	0.0160476	0.0202039	0.0164722	0.0212205	0.0193153	0.0205288	0.0191642	0.0226761	0.0195947	0.0224423	0.0236955	0.0287381	0.0295985	0.0444852	0.0314748	0.0191931	0.0343088	0.0301995	0.0357116	0.0393504	0.0264524	0.0228256	0.0359151	0.0273224	0.0155949	0.0389789	0.0252611	0.026405	0.0295726	0.0218253	0.0178285	0.0282649
D_0__Bacteria;D_1__Proteobacteria;D_2__Deltaproteobacteria;D_3__Myxococcales;D_4__KD3-10;D_5__metagenome	7.70404e-05	0.000128695	0	7.02255e-05	8.88119e-05	0.000222262	0	0	0	0.000109243	4.70053e-05	0.000103273	4.77111e-05	0.000145461	7.30947e-05	0.00011157	0.000119268	0.000138404	0	3.37732e-05	0	0.000117059	0.000143856	0.000359331	0.000256489	0.000249511	0.000225716	9.60892e-05	0.000407921	0.000264045	0.000269647	0.000169994	0.000399056	0.000142304	0.000206726	0.000451035	0.000360872	0.000304472	0.000279393	0	9.33428e-05	0.000441639
D_0__Bacteria;D_1__Proteobacteria;D_2__Deltaproteobacteria;D_3__Myxococcales;D_4__KD3-10;D_5__uncultured bacterium	0.000123265	0.000171593	0	9.36341e-05	0.000266436	0.000400071	0	4.78832e-05	0	0.000133519	0.000122214	0.000159603	0	0.000201408	7.30947e-05	7.80989e-05	0.000113846	0.000321097	0.000271569	0.000219526	0.000312531	0.000624317	0.000359641	0.000718662	0.000268702	0.000211124	0.000270859	8.23621e-05	0.000247225	0.000349471	0.000364024	0.000231811	0.000381321	0.0002182	0.000180886	0.000466861	0.000151333	0.000115489	0.00031163	0.000142989	0.00026136	0.000168862
D_0__Bacteria;D_1__Proteobacteria;D_2__Deltaproteobacteria;D_3__Myxococcales;D_4__KD3-10;__	0	6.43473e-05	0	0	0	0	0	2.05214e-05	0	0	0	0	0	0	0	0	0	2.21446e-05	0	0	0	7.80396e-05	0	0	0	0	0	0	0	0	5.39294e-05	0	7.98113e-05	0	0	6.33032e-05	0	5.24951e-05	6.44752e-05	0	7.46742e-05	5.19575e-05
D_0__Bacteria;D_1__Proteobacteria;D_2__Deltaproteobacteria;D_3__Myxococcales;D_4__Nannocystaceae;D_5__Nannocystis	0.00497681	0.00319592	0.00452846	0.00252812	0.00439619	0.00511202	0.00500412	0.00253097	0.00701393	0.00475815	0.00450311	0.00496648	0.00496195	0.00381556	0.00462324	0.00304028	0.00247752	0.00340473	0.00242323	0.00340265	0.00350887	0.00676994	0.00647354	0.00984567	0.00484885	0.00443361	0.00701976	0.00513391	0.00878885	0.0102589	0.0071052	0.0063207	0.00907188	0.00819672	0.00500019	0.0130879	0.010314	0.00912365	0.0122825	0.00825436	0.00782213	0.0139376
D_0__Bacteria;D_1__Proteobacteria;D_2__Deltaproteobacteria;D_3__Myxococcales;D_4__Nannocystaceae;__	0	0	0	0	0	0	0	0	0	0	4.70053e-05	0	8.34944e-05	0	0	3.90494e-05	0	0	8.35596e-05	0	0	0.000156079	8.99103e-05	0.000269498	0	0	0.000146715	0	0.000259586	0.000163087	0.000202235	0.00015454	0.000301509	0.000161278	9.04428e-05	0.000253213	0	0.00020998	0.000225663	0	0	0.000129894
D_0__Bacteria;D_1__Proteobacteria;D_2__Deltaproteobacteria;D_3__Myxococcales;D_4__P3OB-42;D_5__metagenome	0	0	0	0	0.000244233	0	0	0.000123128	0.000467596	0	8.46095e-05	0.000150215	0.0002147	0.000201408	0.000127916	0.00011157	0.000184323	0.000155012	0.000396908	0.000295516	0.000397767	0.000721867	0.000629372	0.000682729	0.000683969	0.000364669	0.000665862	0.000658897	0.000667507	0.000846497	0.000781977	0.000757248	0.000718302	0.00090126	0.000374692	0.000997025	0.00102441	0.0010709	0.00108533	0.000740943	0.000784079	0.00118203
D_0__Bacteria;D_1__Proteobacteria;D_2__Deltaproteobacteria;D_3__Myxococcales;D_4__P3OB-42;D_5__uncultured Archangiaceae bacterium	0	0	0	0	0	0	0	0	0	0	0	0	0	2.79733e-05	0	0	0	0	0	0	0	0	0	0	0	0	0	0	0	0	0	0	0	0	0	0	0	0	0	0	0	0
D_0__Bacteria;D_1__Proteobacteria;D_2__Deltaproteobacteria;D_3__Myxococcales;D_4__P3OB-42;D_5__uncultured Stigmatella sp.	0.000215713	0.00023594	0	0.000128747	8.88119e-05	0	0	0.000184692	0	6.06907e-05	4.70053e-05	0	5.96388e-05	5.03519e-05	0	0.000105991	2.1685e-05	3.32169e-05	5.22248e-05	2.53299e-05	0	0.000390198	0.000161838	5.38996e-05	0	0.000134352	0.000180573	0	0.000111251	4.65962e-05	0	0	0.000283773	0	0.000103363	8.70418e-05	0.000104769	0.000136487	0	0	0.000149348	0
D_0__Bacteria;D_1__Proteobacteria;D_2__Deltaproteobacteria;D_3__Myxococcales;D_4__P3OB-42;D_5__uncultured bacterium	4.62242e-05	0	0	7.02255e-05	0.000111015	0.000311166	0	0	0	0	0	0	0	3.35679e-05	6.39579e-05	7.80989e-05	0	8.85784e-05	0	5.91032e-05	0	0	0.000107892	0.000179665	8.54962e-05	0.000287897	9.02863e-05	0.000192178	0.000148335	0.000155321	0.000121341	0.000355443	0.000141887	0.000132817	0	3.16516e-05	6.98462e-05	0	0.000300884	0.000181986	0	0.00020783
D_0__Bacteria;D_1__Proteobacteria;D_2__Deltaproteobacteria;D_3__Myxococcales;D_4__P3OB-42;__	0.000138673	0.000193042	0	0.000234085	0.000355248	0	0	0.000102607	0	0.000182072	5.64064e-05	9.38844e-05	0.000178916	9.51092e-05	7.30947e-05	0.000206404	0.000124689	7.75061e-05	0.00010445	9.28764e-05	8.52357e-05	0.000292649	0	0.000431197	0.00019542	0.000153545	0.000440146	0.000329449	0.000432644	0.000411599	0.000310094	0.000216357	0.000461132	0.000417426	7.75224e-05	0.00035608	0.000232821	0.000398963	0.000279393	0	0.000448045	0.000571532
D_0__Bacteria;D_1__Proteobacteria;D_2__Deltaproteobacteria;D_3__Myxococcales;D_4__Phaselicystidaceae;D_5__Phaselicystis	0.00161785	0.0024023	0.00174491	0.0027622	0.00452941	0.00364509	0.000253373	0.00114236	0.00336669	0.00256115	0.0017486	0.00270387	0.00201579	0.00270222	0.00178168	0.00160103	0.00177817	0.0017605	0.00106539	0.00119051	0.00156266	0.00296551	0.0026074	0.00418621	0.00410382	0.00282139	0.00446917	0.00318467	0.0037331	0.0048693	0.00249424	0.00256537	0.00299736	0.00206815	0.00112407	0.00295942	0.00268908	0.00263525	0.00336346	0.00283378	0.00263227	0.00591017
D_0__Bacteria;D_1__Proteobacteria;D_2__Deltaproteobacteria;D_3__Myxococcales;D_4__Polyangiaceae;D_5__Jahnella	0	0	0	0	0	0	0	0	0	0	0	0	0	0	0	0	0	0	0	0	0	0	0	0.000179665	0	0	0	0	0	0.000132022	0	6.18162e-05	0	7.58956e-05	0	0	0	0.000125988	7.52211e-05	9.0993e-05	0	0.000142883
D_0__Bacteria;D_1__Proteobacteria;D_2__Deltaproteobacteria;D_3__Myxococcales;D_4__Polyangiaceae;D_5__Minicystis	0.000246529	0	0	0.000210677	0.000421857	0.000222262	0	0.000198373	0.00130927	0.000424835	0	0.000591472	0.000500966	0.000514708	0.000146189	0.000251032	0.000249378	0.000199301	0.000198454	0.000219526	0.000397767	0.000331668	0.000269731	0.000485097	0.000329771	0	0.00021443	0	0.000160696	0.000232981	0.000107859	0	0.000115283	0	0	0.000142432	6.98462e-05	0	0	0.000194985	0	0.000389681
D_0__Bacteria;D_1__Proteobacteria;D_2__Deltaproteobacteria;D_3__Myxococcales;D_4__Polyangiaceae;D_5__Pajaroellobacter	0.00252693	0.00422547	0.003656	0.00427205	0.00606141	0.00600107	0.000443403	0.00213422	0.00289909	0.0033744	0.00296133	0.00413091	0.0025764	0.00443656	0.00384661	0.00332478	0.00311722	0.00421854	0.00186965	0.00222903	0.00160527	0.00398002	0.00469332	0.0056415	0.00401832	0.00406894	0.0061169	0.0042691	0.00482089	0.00625165	0.00324925	0.00304445	0.00393736	0.00323505	0.00224815	0.00448661	0.00385318	0.0032337	0.0040297	0.00462764	0.00444312	0.00740394
D_0__Bacteria;D_1__Proteobacteria;D_2__Deltaproteobacteria;D_3__Myxococcales;D_4__Polyangiaceae;D_5__Polyangium	0.00106316	0.00102956	0.000955546	0.00112361	0.00175404	0.00226707	0.00114018	0.000608801	0.00271205	0.00104388	0.000780288	0.00100456	0.000775305	0.000945497	0.000529937	0.000580163	0.000460807	0.000564687	0.000407353	0.000396835	0	0.00181442	0.00133067	0.00181462	0.00161221	0.00168899	0.0020653	0.00131779	0.00211377	0.00205023	0.00122689	0.00157631	0.00192434	0.00138509	0.000839826	0.00223935	0.00144349	0.00141737	0.00132174	0.00142989	0.00143748	0.00167563
D_0__Bacteria;D_1__Proteobacteria;D_2__Deltaproteobacteria;D_3__Myxococcales;D_4__Polyangiaceae;D_5__Sorangium	0	0	0	0.000105338	0.000244233	0.000177809	0	0	0	0	0	9.38844e-05	0	0.000111893	0	0.000122727	0	4.98253e-05	0.00010445	0.000118206	0	0.000682847	0.000179821	0.00113189	0.000207634	0.000230317	0.000575575	0	0.000247225	0.000333939	0	0	0.000443396	0.000426913	0.000206726	0.000411471	0.000325949	0.000388464	0.000279393	0.000350973	0	0.000766373
D_0__Bacteria;D_1__Proteobacteria;D_2__Deltaproteobacteria;D_3__Myxococcales;D_4__Polyangiaceae;D_5__uncultured	0.00221876	0.00250954	0.00203573	0.00293777	0.00390772	0.00595661	0	0.0014707	0.0043954	0.00202707	0.00122214	0.00285408	0.00217085	0.00269103	0.00145276	0.00158987	0.00135531	0.00195426	0.00226656	0.00229658	0.00169051	0.00386296	0.00348852	0.00407841	0.00345649	0.00266784	0.00390488	0.0034043	0.00385671	0.00405387	0.00199539	0.00322989	0.00336981	0.00401298	0.00191222	0.00512756	0.00386482	0.00415761	0.00422313	0.00371771	0.00336034	0.00618294
D_0__Bacteria;D_1__Proteobacteria;D_2__Deltaproteobacteria;D_3__Myxococcales;D_4__Polyangiaceae;__	0	0	0	7.02255e-05	0	0	0.000633433	0	0	0.000109243	0	0.000112661	0	8.39198e-05	0	0.000189669	0	4.42892e-05	0	0.000109763	0	0.000429218	0.000341659	0.000592896	0.000439695	0.000134352	0.000327288	0.000109816	0.000185419	0.000730006	0	0.000169994	0.000478868	0.000369991	0	0.000498512	0.0011641	0.000797925	0.000967128	0.0012349	0.000784079	0.00188346
D_0__Bacteria;D_1__Proteobacteria;D_2__Deltaproteobacteria;D_3__Myxococcales;D_4__Sandaracinaceae;D_5__Sandaracinus	0.000600915	0.000664922	0.000872455	0.000901228	0.00153201	0.00151138	0	0.000383066	0	0.000679735	0.000517058	0.000732298	0.000811088	0.000934308	0.000868	0.00155082	0.00127942	0.00134528	0.000511803	0.000667021	0.000681886	0.00126814	0.00115085	0.00111393	0.00125802	0.000537407	0.00107215	0.00113934	0.00142154	0.00199587	0.000728047	0.000989059	0.00121491	0.000996129	0.000478055	0.00127398	0.00135036	0.000839921	0.00186978	0.00118291	0.000840085	0.00235108
D_0__Bacteria;D_1__Proteobacteria;D_2__Deltaproteobacteria;D_3__Myxococcales;D_4__Sandaracinaceae;D_5__uncultured	0.00143295	0.00167303	0.00207727	0.00112361	0.00168743	0.00182255	0.00038006	0.00109447	0.00121575	0.00225769	0.00184261	0.00242222	0.00240941	0.00275257	0.00278674	0.00228718	0.00185949	0.0026795	0.00157719	0.00181531	0.00254287	0.00288747	0.00239161	0.00265905	0.00359084	0.00268704	0.00425474	0.00322585	0.0037949	0.00338599	0.0028313	0.00254992	0.00312151	0.00378529	0.00188638	0.00382984	0.00409765	0.00367466	0.00453476	0.00239182	0.00257626	0.00376692
D_0__Bacteria;D_1__Proteobacteria;D_2__Deltaproteobacteria;D_3__Myxococcales;D_4__UASB-TL25;D_5__metagenome	0.000508467	0.000536228	0.000706273	0.000585213	0.00082151	0.00120021	0	0.000314661	0.000841672	0.000352006	0.000216224	0.000112661	0.000131205	0.00024057	0	0.000150619	0.000184323	0.000127331	0.000208899	0.000295516	0.000127854	0.000468238	0.000359641	0.000233565	0.000232061	0.000268704	0.000112858	0.000150997	0.000222502	0.000287343	0.000188753	0.000324535	0.000266038	6.64086e-05	0.000193806	0.000269038	0.000162975	0.000293973	0.000118205	0.000194985	0.000373371	0.000233809
D_0__Bacteria;D_1__Proteobacteria;D_2__Deltaproteobacteria;D_3__Myxococcales;D_4__UASB-TL25;D_5__uncultured bacterium UASB_TL25	0	0	0	0	0	0	0	0	0	0	0	0	0	0	0	0	1.08425e-05	0	0	0	0	0	0	0	0	0	0	0	0	0	0	0	0	0	0	0	0	0	0	0	0	0
D_0__Bacteria;D_1__Proteobacteria;D_2__Deltaproteobacteria;D_3__Myxococcales;D_4__UASB-TL25;__	0	0	0	0	0	0	0	0	0	0	0	0	0	0	0	0	0	0	0	0	0	0	0	0	0	0	0	0	0	2.32981e-05	0	0	0	0	0	0	0	0	0	0	0	0
D_0__Bacteria;D_1__Proteobacteria;D_2__Deltaproteobacteria;D_3__Myxococcales;D_4__bacteriap25;D_5__Deltaproteobacteria bacterium RIFCSPLOWO2_02_FULL_40_36	0	0	0	8.19298e-05	0.000199827	0.000266714	0	4.10428e-05	0	0	2.82032e-05	2.81653e-05	0	5.03519e-05	0	0.000122727	1.08425e-05	2.76807e-05	5.22248e-05	7.59898e-05	7.10298e-05	5.85297e-05	8.99103e-05	0.000431197	6.10687e-05	0	0.000101572	8.23621e-05	6.18062e-05	0.000100958	6.74118e-05	0	9.75471e-05	0	0	0	0	0	0	9.0993e-05	7.46742e-05	0
D_0__Bacteria;D_1__Proteobacteria;D_2__Deltaproteobacteria;D_3__Myxococcales;D_4__bacteriap25;D_5__uncultured bacterium	0	0	0	0	0	0	0	0	0	0	0	0	0	0	0	5.02064e-05	0	0	0	0	0	0	0	0	7.32824e-05	5.75794e-05	2.25716e-05	9.60892e-05	9.889e-05	0	0	0	5.32075e-05	0	0	0	0	0	0	0	0	0
D_0__Bacteria;D_1__Proteobacteria;D_2__Deltaproteobacteria;D_3__Myxococcales;D_4__bacteriap25;D_5__uncultured deep-sea bacterium	0	0	0	0	0	0	0	1.36809e-05	0	0	0	0	0	0	0	0	0	0	0	3.37732e-05	0	0	0	0	0	0	0	0	0	0	0	0	0	0	0	0	0	0	0	0	0	0
D_0__Bacteria;D_1__Proteobacteria;D_2__Deltaproteobacteria;D_3__Myxococcales;D_4__bacteriap25;D_5__uncultured organism	0	0	0	0	0	0	0	0	0	0	0	0	0	0	0	0	0	0	0	0	0	0	0	0	0	0	3.38574e-05	0	2.47225e-05	0	0	0	0	0	0	0	2.32821e-05	0	0	2.5998e-05	0	0
D_0__Bacteria;D_1__Proteobacteria;D_2__Deltaproteobacteria;D_3__Myxococcales;D_4__bacteriap25;__	9.24485e-05	0	0	2.34085e-05	0.000133218	0.000355619	0	8.8926e-05	0	0.000109243	5.64064e-05	0.000187769	0.000190844	0.00015665	8.22316e-05	0.000161776	9.21614e-05	0.000138404	3.13349e-05	4.22165e-05	7.10298e-05	0.000351178	0.000251749	0.00046713	9.77099e-05	0	0.000180573	0.000343176	0.000173057	0.000465962	0.000269647	0.000293627	0.000203962	0.000170765	0.000116284	0.000189909	0.00011641	4.19961e-05	0.000107459	0.000142989	5.60057e-05	0.000155872
D_0__Bacteria;D_1__Proteobacteria;D_2__Deltaproteobacteria;D_3__Myxococcales;D_4__mle1-27;D_5__Myxococcales bacterium Gsoil 473	0	0	0	0	0	0	0	4.78832e-05	0	0.000133519	0	8.44959e-05	0	9.51092e-05	0	8.36773e-05	0	0	0	0	0	0	7.19282e-05	0.000161699	7.32824e-05	0	0	6.86351e-05	0.000160696	0.000132022	0.000161788	0.000169994	0.000266038	0.000113843	6.4602e-05	0.000174084	0.00011641	0.000146986	0.000139696	0.000116991	0.000186686	0.000155872
D_0__Bacteria;D_1__Proteobacteria;D_2__Deltaproteobacteria;D_3__Myxococcales;D_4__mle1-27;D_5__metagenome	0.00399069	0.00519068	0.0051101	0.00278561	0.00353027	0.00315612	0	0.00180588	0.00308613	0.00179644	0.00122214	0.00181197	0.00273146	0.00500162	0.00423036	0.00426197	0.00419605	0.00491056	0.00120117	0.0018322	0.00184677	0.00651631	0.00640161	0.00621643	0.00385954	0.0039154	0.00558647	0.00332194	0.0055502	0.00441887	0.00346497	0.00426531	0.00513453	0.00364299	0.00297169	0.00504843	0.00607662	0.00616292	0.00726421	0.00540758	0.00660867	0.00604006
D_0__Bacteria;D_1__Proteobacteria;D_2__Deltaproteobacteria;D_3__Myxococcales;D_4__mle1-27;D_5__uncultured bacterium	0.000924485	0.00220926	0.001828	0.00139281	0.00279758	0.001867	0	0.000827696	0.00121575	0.000837531	0.000639272	0.00060086	0.000477111	0.00191897	0.00132484	0.0016345	0.00164264	0.0020982	0.000710257	0.00184064	0.000880769	0.00286796	0.00231968	0.00150919	0.00155115	0.00118997	0.00161387	0.00140016	0.000605701	0.000955221	0.000876353	0.00148359	0.000984339	0.000654599	0.000503895	0.00146389	0.000360872	0.000598444	0.000580277	0.000272979	0.00113878	0.000493596
D_0__Bacteria;D_1__Proteobacteria;D_2__Deltaproteobacteria;D_3__Myxococcales;D_4__mle1-27;D_5__uncultured bacterium mle1-27	0	0	0	0.000210677	0	0	0	0.000225735	0	0	5.64064e-05	0.000103273	0.000155061	0.000246165	0.0001736	0.000239875	0.000151795	0.00035985	0	0	0	0	0	0.000233565	0.000146565	0.000153545	0.000135429	0	0.000333754	0.000388301	0	0.000139086	0.000283773	0.000132817	0	0.000189909	0	0	0.000279393	0.000285978	0.000224023	0.000194841
D_0__Bacteria;D_1__Proteobacteria;D_2__Deltaproteobacteria;D_3__Myxococcales;D_4__mle1-27;__	0.00220336	0.00334606	0.00278355	0.00210677	0.00319723	0.00226707	0	0.000964505	0.00112223	0.00091036	0.000723882	0.000967009	0.00169374	0.00205324	0.00182737	0.00153966	0.00146374	0.0018989	0.000428243	0.000835887	0.000639268	0.0033557	0.0035065	0.00361128	0.00153893	0.0025143	0.00211044	0.00196296	0.00210141	0.00180948	0.00161788	0.00182358	0.00198641	0.00177406	0.00113699	0.00235804	0.00287534	0.00309721	0.0031163	0.0025608	0.00283762	0.00320838
D_0__Bacteria;D_1__Proteobacteria;D_2__Deltaproteobacteria;D_3__Myxococcales;D_4__uncultured;D_5__uncultured Myxococcales bacterium	0.000138673	0.000257389	0.000373909	0.000316015	0.000355248	0.000577881	0	0.000225735	0.000935191	0.00032773	0.00035724	0.000394314	0.00010735	0.000268543	0.000328926	0.000178512	0.000178902	0.00021591	0.000208899	0.000295516	0.000383561	0.000507258	0.000629372	0.000574929	0.000732824	0.000594987	0.000609433	0.000562808	0.000729313	0.000574686	0.000256165	0.00064907	0.000673962	0.000208713	0.000206726	0.000443122	0.000454	0.000335969	0.000333122	0.000233982	0.000317365	0.000246798
D_0__Bacteria;D_1__Proteobacteria;D_2__Deltaproteobacteria;D_3__Myxococcales;D_4__uncultured;D_5__uncultured bacterium	0	0	0	0	0	0	0	0	0	0	0	0	0	0	0	0	3.79488e-05	3.32169e-05	0	0	0	0	0	0	0	0	5.6429e-05	0	0	0	0	0	0	6.64086e-05	0	0	0	0	0	0	0	0
D_0__Bacteria;D_1__Proteobacteria;D_2__Deltaproteobacteria;D_3__Myxococcales;D_4__uncultured;D_5__uncultured delta proteobacterium	0	0	0	0	0	0	0	0	0	0	0	0	0	0	0	0	0	0	0	0	0	0	0	0	0	0	0	0	0	0.000100958	0	0	0	0	0	0	0	0	0	0	0	0
D_0__Bacteria;D_1__Proteobacteria;D_2__Deltaproteobacteria;D_3__Myxococcales;__;__	6.16323e-05	0	0	5.85213e-05	0.000244233	0.000222262	0	0.000171011	0	0	8.46095e-05	0.000168992	7.15666e-05	0.000139866	0	0.00011157	7.58976e-05	0.000155012	0	5.91032e-05	0.00014206	0.000234119	5.39462e-05	5.38996e-05	2.44275e-05	9.59656e-05	9.02863e-05	4.11811e-05	0.000123612	0.000124256	0	0	0.000141887	8.53825e-05	0	8.70418e-05	9.31283e-05	0	6.44752e-05	3.8997e-05	0	9.09256e-05
D_0__Bacteria;D_1__Proteobacteria;D_2__Deltaproteobacteria;D_3__NB1-j;D_4__uncultured bacterium;D_5__	0.000277345	0.00023594	0	0.000292606	0.000488466	0.000177809	0	0.000157331	0	0.000206348	0.000225625	0.000159603	0	0.000212597	6.39579e-05	0.000139462	0.00017348	0.000138404	0	9.28764e-05	7.10298e-05	0.000117059	0.000161838	0	7.32824e-05	0.000153545	6.77147e-05	0	9.889e-05	0.000108724	0.000134824	7.72702e-05	0	9.48695e-05	0	7.91289e-05	0	0	6.44752e-05	0	5.60057e-05	0
D_0__Bacteria;D_1__Proteobacteria;D_2__Deltaproteobacteria;D_3__NB1-j;__;__	0	0	0	0	0	0	0	0	0	0	0	0	0	0	0	0	0	0	0	0	0	0	0	0	0	0	0	0.00013727	0	0	0	0	0	0	0	0	0	0	0	0	0	0
D_0__Bacteria;D_1__Proteobacteria;D_2__Deltaproteobacteria;D_3__Oligoflexales;D_4__0319-6G20;D_5__bacterium enrichment culture clone B126(2011)	0	0.000300287	0.000124636	0.000128747	0	0.000311166	0	9.57664e-05	0	2.42763e-05	3.76042e-05	0.000140827	5.96388e-05	0.000106298	0	3.34709e-05	2.71063e-05	3.32169e-05	7.31147e-05	9.28764e-05	4.26179e-05	7.80396e-05	0	0	0.000366412	0.000230317	0.000169287	0.000205905	7.41675e-05	0.000155321	2.69647e-05	0.000216357	0.000203962	2.84608e-05	0	0.000253213	0.000232821	8.39921e-05	0.000150442	0.000168987	0.000186686	0.000298756
D_0__Bacteria;D_1__Proteobacteria;D_2__Deltaproteobacteria;D_3__Oligoflexales;D_4__0319-6G20;D_5__marine metagenome	0	0	0	0	0	0	0	0	0	4.85525e-05	3.76042e-05	4.69422e-05	8.34944e-05	2.23786e-05	2.74105e-05	0	3.79488e-05	2.21446e-05	0	5.06598e-05	0	0	0	0.000179665	0	0	4.51432e-05	0	0.000111251	0.000240747	0	4.63621e-05	4.43396e-05	4.74347e-05	0	3.16516e-05	0	0	0	0	0	0
D_0__Bacteria;D_1__Proteobacteria;D_2__Deltaproteobacteria;D_3__Oligoflexales;D_4__0319-6G20;D_5__metagenome	7.70404e-05	6.43473e-05	0	0.000234085	0.000466263	0.000222262	0	0.000136809	0	0.000169934	0.000141016	0.000197157	0	0.000179029	0.000109642	0.000206404	0.000151795	0.000121795	0.000208899	0.000143536	0	0.000214609	0.000233767	0.000233565	0.000537405	0.000287897	0.000677147	0.000658897	0.000679868	0.000846497	0.000323577	0.000247265	0.000416792	0.000227687	9.04428e-05	0.000371906	0.000186257	0.000230978	0.000236409	0.000220983	0.000448045	0.000298756
D_0__Bacteria;D_1__Proteobacteria;D_2__Deltaproteobacteria;D_3__Oligoflexales;D_4__0319-6G20;D_5__uncultured Syntrophobacteraceae bacterium	0.000123265	0	0	9.36341e-05	0	0	0	6.84046e-05	0	0	5.64064e-05	0	0	0	0	0	0	0	0	0	0	0	0	0.000125766	0	0	0	0	0	0	8.08942e-05	0	0	0	0	0	0	0	0	0	0	0
D_0__Bacteria;D_1__Proteobacteria;D_2__Deltaproteobacteria;D_3__Oligoflexales;D_4__0319-6G20;D_5__uncultured bacterium	0.00126346	0.0013084	0.00103864	0.0013811	0.00250894	0.00217817	0.000316716	0.00123812	0.0019639	0.00121381	0.00119393	0.00152093	0.00113314	0.00155531	0.00110556	0.00167355	0.00133905	0.0017605	0.00146229	0.00150291	0.0019178	0.00296551	0.00231968	0.00346754	0.00287023	0.00172738	0.00306973	0.00216887	0.00359712	0.00361897	0.00222459	0.00157631	0.00288207	0.00168868	0.000620179	0.00166962	0.00237477	0.0020893	0.00278318	0.0012349	0.00153082	0.00284467
D_0__Bacteria;D_1__Proteobacteria;D_2__Deltaproteobacteria;D_3__Oligoflexales;D_4__0319-6G20;D_5__uncultured delta proteobacterium	0	0	0	0	0	0	0	3.42023e-05	0	4.85525e-05	0	0	0	7.83252e-05	0	0	0	0	0	0	0	0	0	0	0	0	0	0	0	4.65962e-05	0	0	0	0	0	0	5.82052e-05	0	0	0	0	0
D_0__Bacteria;D_1__Proteobacteria;D_2__Deltaproteobacteria;D_3__Oligoflexales;D_4__0319-6G20;D_5__uncultured gamma proteobacterium	7.70404e-05	6.43473e-05	0	0	8.88119e-05	0	0	0	0	4.85525e-05	0	0	0	0	2.74105e-05	0	1.08425e-05	2.76807e-05	0	5.06598e-05	0.00014206	0	0	0.000125766	4.8855e-05	5.75794e-05	0.000169287	0.000178451	0.00019778	6.98942e-05	9.43765e-05	0.000108178	0.000203962	0.000113843	0	0	0.00011641	8.39921e-05	0.000150442	5.1996e-05	0	0
D_0__Bacteria;D_1__Proteobacteria;D_2__Deltaproteobacteria;D_3__Oligoflexales;D_4__0319-6G20;D_5__uncultured organism	0	0	0	0	0	0	0	0	0	0	0	0	5.96388e-05	0	0	0	0	0	0	0	0	0	0	0	0	0	0	0.000150997	0	4.65962e-05	0.000107859	0.000139086	0.000177358	0	0	0	0	0	0	0	0	0
D_0__Bacteria;D_1__Proteobacteria;D_2__Deltaproteobacteria;D_3__Oligoflexales;D_4__0319-6G20;D_5__uncultured prokaryote	0	0	0	0	0	0	0	0	0	0	0	0	0	0	0	0	0	0	0	0	0	0	0	0	0	0	0	0	0	0	0	0	0	0	5.16816e-05	0	0	0	0	0	0	0
D_0__Bacteria;D_1__Proteobacteria;D_2__Deltaproteobacteria;D_3__Oligoflexales;D_4__0319-6G20;D_5__uncultured proteobacterium	0	0	0.000207727	4.6817e-05	8.88119e-05	0	0	0	0	0	2.82032e-05	2.81653e-05	0	0	0	3.90494e-05	5.96338e-05	3.32169e-05	0.000135784	0.00015198	0.000184677	0.000195099	0.000197803	0.000197632	8.54962e-05	0	7.90005e-05	9.60892e-05	0	0.000132022	0.000310094	0.000278173	0.000274906	0.000180252	9.04428e-05	0.000269038	0.000232821	0.000398963	0.000558785	0	0	0
D_0__Bacteria;D_1__Proteobacteria;D_2__Deltaproteobacteria;D_3__Oligoflexales;D_4__0319-6G20;D_5__uncultured soil bacterium	0	0	0	0	0	0	0	0	0	3.64144e-05	3.76042e-05	8.44959e-05	0	5.59466e-05	0	0	0	4.98253e-05	0	5.06598e-05	0	0	0	0	0	0	4.51432e-05	0	0	0	0.000121341	0	0	3.79478e-05	0	0	0	0	0	0	0	0
D_0__Bacteria;D_1__Proteobacteria;D_2__Deltaproteobacteria;D_3__Oligoflexales;D_4__0319-6G20;__	0.000231121	0.000364635	0.000124636	0.000807594	0.00157641	0.00142248	0.000316716	0.000430949	0.000187038	0.000740426	0.000968309	0.00106089	0.000751449	0.000850388	0.000593895	0.000686154	0.000536705	0.00089132	0.000501358	0.000624805	0.00066768	0.00159981	0.00169031	0.00229972	0.00117252	0.00118997	0.000902863	0.00115307	0.00132265	0.00126586	0.00107859	0.000633616	0.00120604	0.00108151	0.000478055	0.000917896	0.00104769	0.00100791	0.00112832	0.00116991	0.000970765	0.00118203
D_0__Bacteria;D_1__Proteobacteria;D_2__Deltaproteobacteria;D_3__Oligoflexales;D_4__053A03-B-DI-P58;D_5__uncultured bacterium	0.000107857	0.000171593	0	0.000128747	0.000199827	0.000622333	0	0.000116288	0	9.71051e-05	0	0.00017838	0.000262411	0.000162245	0.000237558	0.00011157	0.00026022	0.000221446	0.000438688	0.000312402	0.000497209	0.000136569	0.000143856	0.000413231	0.000317557	0.000249511	0.000530432	0.000233359	0.000445005	0.000799901	0.000364024	0.000247265	0.000478868	0.000407939	0.000219647	0.00090207	0.00108262	0.000881918	0.000698482	0.000337974	0.000224023	0.000818331
D_0__Bacteria;D_1__Proteobacteria;D_2__Deltaproteobacteria;D_3__Oligoflexales;D_4__Oligoflexaceae;D_5__Silvanigrella	0	0	0	5.85213e-05	0	0	0	2.05214e-05	0	0	2.82032e-05	5.63306e-05	0	0	0	1.1157e-05	2.1685e-05	0	0.000167119	0.00010132	0.000170471	5.85297e-05	8.99103e-05	0	0	0	5.6429e-05	5.49081e-05	0	0	0	0	0	0	7.75224e-05	0	0	3.14971e-05	0	0	0	0
D_0__Bacteria;D_1__Proteobacteria;D_2__Deltaproteobacteria;D_3__Oligoflexales;D_4__Oligoflexaceae;D_5__uncultured	9.24485e-05	0.000300287	0.000166182	0.000327719	0.000688292	0.000355619	0.000126687	0.000376225	0	0.000400558	0.000451251	0.000366149	0	7.27305e-05	9.13684e-05	2.2314e-05	9.21614e-05	0.000116259	0.000167119	9.28764e-05	0.000312531	0.000117059	0.000179821	0.000269498	0.00048855	0.000153545	0.000462717	0.000233359	0.000222502	0.000279577	0.000202235	0.000139086	0.000381321	0.000635625	0.000452214	0.000371906	0.00011641	9.44912e-05	0.000397597	0	0.00013068	0.000389681
D_0__Bacteria;D_1__Proteobacteria;D_2__Deltaproteobacteria;D_3__Oligoflexales;D_4__Oligoflexaceae;__	0.000200305	4.28982e-05	0	4.6817e-05	0	0	0	0.000225735	0	0	0.000197422	9.38844e-05	0	0	2.74105e-05	0	0	2.21446e-05	0	0	0	0	0	0	9.77099e-05	0	9.02863e-05	0	8.65287e-05	6.98942e-05	0	0.000123632	0	0.000132817	0	2.37387e-05	8.14873e-05	4.19961e-05	0	0.000207984	0.00026136	0.000129894
D_0__Bacteria;D_1__Proteobacteria;D_2__Deltaproteobacteria;D_3__PB19;D_4__metagenome;D_5__	0.000184897	0.000278838	0.000207727	0.000362832	0.00082151	0.000355619	0	0.000273618	0.000841672	0.000339868	0.000169219	0.000309818	0.000155061	0.000218192	0.000328926	0.000345866	0.000336118	0.000293416	0.000302904	0.000363062	0.000355149	0.000585297	0.000215785	0.000556963	0.000366412	0.000326283	0.000417574	0.000398084	0.000321392	0.000504792	0.000431435	0.000247265	0.000452264	0.000388965	0.000142124	0.000395645	0.000663539	0.00053545	0.000451327	0.000272979	0.000336034	0.000272777
D_0__Bacteria;D_1__Proteobacteria;D_2__Deltaproteobacteria;D_3__PB19;D_4__uncultured bacterium;D_5__	0.000847445	0.000900862	0.000373909	0.000339423	0.000777104	0.000977952	0	0.000622482	0.00168334	0.000279177	4.70053e-05	0.000272265	0.000667955	0.000503519	0.000146189	0.000747518	0.000498756	0.000548079	0.000720702	0.000447495	0.00014206	0.000936476	0.001007	0.00158106	0.000891603	0.000690952	0.000914149	0.0005079	0.00089001	0.000916391	0.000674118	0.000123632	0.000833585	0.000483834	0.000297169	0.000862506	0.000768308	0.00074543	0.000956383	0.000285978	0.000242691	0.000649469
D_0__Bacteria;D_1__Proteobacteria;D_2__Deltaproteobacteria;D_3__PB19;D_4__uncultured delta proteobacterium;D_5__	0	0	0	0	0	0	0	0	0	0	0	0	0	0	0	0	0	0	0	0	0	0	0	0	0	0	0	0	0	0	0	0	0	0	0	0	0	0.000241477	0.000236409	0.00051996	0.000560057	0.000974203
D_0__Bacteria;D_1__Proteobacteria;D_2__Deltaproteobacteria;D_3__PB19;__;__	0.000138673	0.000386084	0.000623182	0.000152155	0.00022203	0	0	0.000157331	0	0	0	0.000168992	0.000226628	0.000296517	0.0001736	0.000256611	0.000222272	0.000271271	0	0.00012665	0.000838152	0.000370688	0.000377623	0.000718662	0.000439695	0.000364669	0.000237002	0.000356903	0.000284309	0.000388301	0.000296612	0.000355443	0.000478868	0.000455373	0.000490975	0.00065677	0.000349231	0	0.000569531	0	0	0
D_0__Bacteria;D_1__Proteobacteria;D_2__Deltaproteobacteria;D_3__SAR324 clade(Marine group B);D_4__metagenome;D_5__	0	0.000107246	0	0.000117043	4.4406e-05	0	0.000316716	0.00015049	0	4.85525e-05	2.82032e-05	0	0	9.51092e-05	6.39579e-05	0.000122727	9.21614e-05	0.000132868	6.26697e-05	6.75465e-05	2.84119e-05	0.000195099	0.000179821	0.00046713	3.66412e-05	0.000172738	0.000372431	4.11811e-05	0.000123612	0.00011649	9.43765e-05	3.09081e-05	0.000221698	0.000189739	5.16816e-05	0.000158258	0.000139692	0.000167984	0	6.4995e-05	0.000186686	6.49469e-05
D_0__Bacteria;D_1__Proteobacteria;D_2__Deltaproteobacteria;D_3__SAR324 clade(Marine group B);D_4__uncultured bacterium;D_5__	0.000231121	0	0.000249273	0.000175564	0.000421857	0.000222262	0	0.000348863	0.000935191	0.000267039	0.000216224	0.000291042	0.00010735	0.000296517	0.000228421	0.000211983	0.000200587	0.000393067	0.000114895	0.000168866	0.000355149	0.000273139	0.000395605	0.000215599	0.000183206	0.000345476	0.000451432	0.000247086	0.00029667	0.000497026	0.000310094	0.000169994	0.000292641	0.000351017	0.000180886	0.000530164	0.000291026	8.39921e-05	0.00012895	7.7994e-05	0.000186686	0.000259787
D_0__Bacteria;D_1__Proteobacteria;D_2__Deltaproteobacteria;D_3__SAR324 clade(Marine group B);D_4__uncultured proteobacterium;D_5__	0	0	0	0	8.88119e-05	0	0	2.73618e-05	0	0	0	0	0	1.11893e-05	0	0	0	0	0	0	0	0	0	0	0	5.75794e-05	6.77147e-05	4.11811e-05	0	0	0	0	0	0	0	0	0	0	0	0	0	0
D_0__Bacteria;D_1__Proteobacteria;D_2__Deltaproteobacteria;D_3__SAR324 clade(Marine group B);__;__	0	0	0	0	0	0	0	6.84046e-05	0	6.06907e-05	8.46095e-05	0.000112661	2.38555e-05	6.71359e-05	0	5.02064e-05	0	0.000132868	0	0	0	0.000136569	0	0	0.000122137	0	5.6429e-05	0.000123543	0.000185419	6.21282e-05	5.39294e-05	3.09081e-05	0.000248302	7.58956e-05	5.16816e-05	7.12161e-05	0	0	0	0	0	0
D_0__Bacteria;D_1__Proteobacteria;D_2__Deltaproteobacteria;D_3__Syntrophobacterales;D_4__Syntrophaceae;D_5__uncultured	0	0	0	0	0	0	0.000316716	0	0.000187038	4.85525e-05	9.40106e-05	5.63306e-05	5.96388e-05	9.51092e-05	0.000127916	0.00018409	0.00013011	0.000249127	0.000114895	0	0	9.75496e-05	0.000251749	0	0.000122137	5.75794e-05	0.000237002	0.000109816	8.65287e-05	9.31923e-05	6.74118e-05	0	0.000195094	4.74347e-05	0	5.53903e-05	8.14873e-05	9.44912e-05	0	5.1996e-05	0	6.49469e-05
D_0__Bacteria;D_1__Proteobacteria;D_2__Deltaproteobacteria;__;__;__	0.000909077	0.00107246	0.00112173	0.000690551	0.00130998	0.00124467	0.00133021	0.000786653	0.000841672	0.000764702	0.000601668	0.000666579	0.000608316	0.000917524	0.000612168	0.0009595	0.000721027	0.000974362	0.000511803	0.000717681	0.000823946	0.00109256	0.000989013	0.00123969	0.000916031	0.000978849	0.000981864	0.000480446	0.000778758	0.000792135	0.00051233	0.00072634	0.000603019	0.000569217	0.000490975	0.000783377	0.000291026	0.000367466	0.00036536	0.00012999	0.000242691	0.000558543
D_0__Bacteria;D_1__Proteobacteria;D_2__Gammaproteobacteria;D_3__Aeromonadales;D_4__Aeromonadaceae;D_5__Aeromonas	0.00808924	0.00233795	0.000498546	0.00599258	0.00246453	0.000933499	0.0157091	0.00614273	0.00177686	0.00477029	0.00410826	0.00225322	0.00328014	0.00223227	0.00100505	0.00329689	0.00254257	0.00118474	0.00203677	0.00164644	0.00107965	0.002946	0.00255345	0.000574929	0.00283359	0.0033588	0.00207659	0.00333567	0.00290489	0.00153767	0.00380203	0.00264264	0.00131245	0.0023243	0.00406993	0.00117902	0.00274728	0.00205781	0.000741465	0.00189785	0.00143748	0.000766373
D_0__Bacteria;D_1__Proteobacteria;D_2__Gammaproteobacteria;D_3__Aeromonadales;D_4__Aeromonadaceae;D_5__Tolumonas	0.00593211	0.0022736	0.000415455	0.00207165	0.000643886	0	0.0117818	0.00479516	0	0.00190569	0.00151357	0.000497587	0.00106157	0.00118607	0.000310653	0.00210867	0.00214682	0.00038753	0.000887821	0.000962537	0.000227295	0.00134618	0.00142058	0.000395264	0.00114809	0.00143948	0.000541718	0.00168842	0.00135974	0.000590218	0.00144261	0.00122087	0.000505472	0.000891773	0.0019639	0.000371906	0.00055877	0.000787426	0.000214917	0.0012479	0.00121346	0.000428649
D_0__Bacteria;D_1__Proteobacteria;D_2__Gammaproteobacteria;D_3__Aeromonadales;D_4__Succinivibrionaceae;D_5__Succinatimonas	0	0	0	0	0	0	0	1.36809e-05	0	0	0	0	0	0	0	0	0	0	0	0	0	0	0	0	0	0	0	0	0	0	0	0	0	0	0	0	0	0	0	0	0	0
D_0__Bacteria;D_1__Proteobacteria;D_2__Gammaproteobacteria;D_3__Aeromonadales;D_4__Succinivibrionaceae;D_5__Succinivibrio	0	0	0	0	0	0	0	4.10428e-05	0	0	0	0	2.38555e-05	0	0	0	1.08425e-05	0	0	0	0	0	0	0	0	0	0	0	0	0	0	0	0	0	0	0	0	0	0	0	0	0
D_0__Bacteria;D_1__Proteobacteria;D_2__Gammaproteobacteria;D_3__Alteromonadales;D_4__Alteromonadaceae;D_5__Rheinheimera	6.16323e-05	0	0	0.000257494	0	0	0	0.000177852	0	7.28288e-05	0	0	0	0	0	0	0	0	0	0	0	0	0	0	0	0	0	0	0	0	0	0	0	0	5.16816e-05	0	0	0	0	0	0	5.19575e-05
D_0__Bacteria;D_1__Proteobacteria;D_2__Gammaproteobacteria;D_3__Alteromonadales;D_4__Shewanellaceae;D_5__Shewanella	0	0	0	0	0	0	0	0	0	0	0	0	0	0	0	0	0	0	0	0	0	0	0	0	0	0	0	0	0	0	0	0	1.77358e-05	0	0	0	0	0	0	0	0	0
D_0__Bacteria;D_1__Proteobacteria;D_2__Gammaproteobacteria;D_3__Alteromonadales;D_4__uncultured;D_5__Idiomarina sp.	0.000215713	0	0	9.36341e-05	0	0	0.00019003	0	0	0.000109243	0	0	0	3.35679e-05	0	7.80989e-05	0	0	0	9.28764e-05	0	9.75496e-05	0	8.98327e-05	0	0	3.38574e-05	0	0	0	0	0	0	0	0	0	0	0	0	0	0	0
D_0__Bacteria;D_1__Proteobacteria;D_2__Gammaproteobacteria;D_3__Beggiatoales;D_4__Beggiatoaceae;D_5__Beggiatoa	9.24485e-05	0	0	0	0	0	0	2.73618e-05	0	0	0	6.57191e-05	0	0	0	1.67355e-05	2.1685e-05	0	0	0	0	3.90198e-05	0	0	0	0	0	0	0	0	0	0	0	0	0	3.16516e-05	0	0	4.29835e-05	0	0	0
D_0__Bacteria;D_1__Proteobacteria;D_2__Gammaproteobacteria;D_3__Beggiatoales;D_4__Beggiatoaceae;__	0	0	0	0	0	0	0	0	0	0	0	0	0	0	0	0	0	0	0	0	0	7.80396e-05	0	0	0	0	0	0	0	0	0	0	0	0	0	0	0	0	0	0	0	0
D_0__Bacteria;D_1__Proteobacteria;D_2__Gammaproteobacteria;D_3__Betaproteobacteriales;D_4__A21b;D_5__metagenome	0.000277345	0.000321737	0.000498546	0.000140451	0.000466263	0.000177809	0	0	0.000374076	8.49669e-05	0	0.000150215	4.77111e-05	7.83252e-05	9.13684e-05	0.00018409	0.000135531	0.000116259	0.000135784	0.00012665	0	0.000370688	0.000287713	0.000341364	0.000134351	9.59656e-05	0	0.000164724	0.000160696	0.000201917	0	0	0.000133019	0.000113843	0.000129204	0.000126606	6.98462e-05	0	0	0	0	0.000116904
D_0__Bacteria;D_1__Proteobacteria;D_2__Gammaproteobacteria;D_3__Betaproteobacteriales;D_4__A21b;D_5__uncultured bacterium	0	0	0	0	0	0	0	0	0	0	0	0	0	0	0	0	0	0	0	0	0	0	0	0	0	0	0	0	0	2.32981e-05	0	0	0	0	0	3.95645e-05	0	0	0	0	0	0
D_0__Bacteria;D_1__Proteobacteria;D_2__Gammaproteobacteria;D_3__Betaproteobacteriales;D_4__Aquaspirillaceae;D_5__Aquaspirillum	0.00787353	0.000922311	0	0.000327719	0	0	0.0124786	0.0036186	0	0.000267039	0.000376042	5.63306e-05	0.000190844	0.000279733	0	0.00029566	0.000352382	0.000127331	0.000208899	0.000219526	0	0.000507258	0.000431569	0.000395264	0.000317557	0.000287897	0.00042886	0.000329449	0.000284309	0.000100958	0.000202235	0	4.43396e-05	2.84608e-05	0.000284249	7.91289e-05	0.00022118	0.000146986	0.00012895	0.00012999	0.000186686	0.000233809
D_0__Bacteria;D_1__Proteobacteria;D_2__Gammaproteobacteria;D_3__Betaproteobacteriales;D_4__Aquaspirillaceae;D_5__Laribacter	0.000647139	0.000193042	0	3.51128e-05	8.88119e-05	0	0.00107684	0.000471992	0	9.71051e-05	8.46095e-05	0	0.000143133	0.000162245	8.22316e-05	0.000267767	0.000254799	3.32169e-05	0.00010445	0.000312402	0	0.000273139	0.000197803	0	0	0	0	0.000109816	0	3.10641e-05	0.000161788	0.000123632	6.20754e-05	0.000104356	0.000361771	0	9.31283e-05	0	0	7.7994e-05	0.000112011	7.79362e-05
D_0__Bacteria;D_1__Proteobacteria;D_2__Gammaproteobacteria;D_3__Betaproteobacteriales;D_4__Aquaspirillaceae;D_5__Rivicola	0.0112479	0.0046759	0.00108018	0.00325378	0.00277537	0.00142248	0.0283778	0.0115535	0.00355373	0.00492808	0.00502017	0.00171808	0.00446098	0.00488413	0.00136139	0.00563427	0.00545379	0.00165531	0.00308126	0.00357996	0.00227295	0.00554081	0.00348852	0.000952227	0.00337099	0.00232237	0.00139944	0.00258068	0.00207669	0.000962987	0.0030605	0.00214811	0.000993207	0.00247609	0.00341098	0.00166962	0.00308487	0.00257226	0.000773703	0.00157288	0.00147482	0.000389681
D_0__Bacteria;D_1__Proteobacteria;D_2__Gammaproteobacteria;D_3__Betaproteobacteriales;D_4__B1-7BS;D_5__uncultured Denitratisoma sp.	0.000677956	0.000686371	0.00112173	0.000573509	0.00104354	0.000533428	0	0.000547237	0	0.000534078	0.000385443	0.000413091	0.0004294	0.000956686	0.000392884	0.000753096	0.00103546	0.000919001	0.000250679	0.000734568	0.000497209	0.000721867	0.000719282	0.000736628	0.00039084	0.000594987	0.000496575	0.00037063	0.000321392	0.000473728	0.000566259	0.000525437	0.000434528	0.000502808	0.000736463	0.00060138	0.000291026	0.000461957	0.000483564	0.00038997	0.000504051	0.000506586
D_0__Bacteria;D_1__Proteobacteria;D_2__Gammaproteobacteria;D_3__Betaproteobacteriales;D_4__B1-7BS;__	0.000939893	0.000729269	0.000997092	0.000948045	0.00144319	0.00164474	0.000316716	0.000752451	0	0.000315591	0.000310235	0.000197157	0	0.000581844	0.000338063	0.000429544	0.000547547	0.000548079	0.000208899	0.000531928	0	0.000624317	0.000899103	0.000556963	0.000464122	0.00103643	0.000485289	0.000356903	0.000457366	0.000295109	0.000566259	0.000556345	0.000833585	0.000493321	0.000749383	0.000395645	0.000395795	0.000619442	0.000429835	0.000506961	0.00119479	0.000402671
D_0__Bacteria;D_1__Proteobacteria;D_2__Gammaproteobacteria;D_3__Betaproteobacteriales;D_4__Burkholderiaceae;D_5__AAP99	0.00542365	0.00851529	0.00743664	0.00650757	0.010169	0.0124022	0.00126687	0.00511666	0.0115964	0.00619045	0.00644913	0.00553918	0.00427014	0.00718354	0.00627701	0.00789356	0.00825658	0.00831529	0.00398997	0.0070586	0.00616539	0.00836975	0.00803798	0.00655779	0.00587481	0.00710145	0.00608304	0.00542217	0.00487033	0.0052576	0.00384247	0.00618162	0.00543604	0.00442092	0.00450922	0.00386941	0.00263087	0.00381114	0.00327749	0.00374371	0.0046298	0.00528668
D_0__Bacteria;D_1__Proteobacteria;D_2__Gammaproteobacteria;D_3__Betaproteobacteriales;D_4__Burkholderiaceae;D_5__Acidovorax	0.00252693	0.00137274	0.000747819	0.00135769	0.00159861	0.000889047	0.00310382	0.00163487	0	0.00185713	0.00204003	0.00117355	0.00108543	0.00228821	0.00144362	0.00253263	0.00263473	0.00199301	0.00152496	0.00184064	0.00200304	0.00273139	0.00212188	0.00177869	0.00274809	0.0016698	0.00270859	0.00266304	0.00320156	0.00347918	0.00265602	0.00256537	0.00278453	0.00345325	0.00205434	0.00337089	0.00458657	0.00356967	0.0037718	0.00292477	0.00199754	0.0042735
D_0__Bacteria;D_1__Proteobacteria;D_2__Gammaproteobacteria;D_3__Betaproteobacteriales;D_4__Burkholderiaceae;D_5__Alcaligenes	0	0	0	0	0	0	0	4.10428e-05	0	0	0	0	0	0	0	0	0	0	0	0	0	0	0	0	0	0	0	0	0	0	0	0	0	0	0	0	0	0	0	0	0	0
D_0__Bacteria;D_1__Proteobacteria;D_2__Gammaproteobacteria;D_3__Betaproteobacteriales;D_4__Burkholderiaceae;D_5__Alicycliphilus	0	0	0	0	0	0	0	0	0	0	0	3.75537e-05	0	0	0	0	0	0	0	3.37732e-05	0	0	0	0	0	0	0	0	0	5.43622e-05	0	0	0	0	0	0	0	0	0	0	0	0
D_0__Bacteria;D_1__Proteobacteria;D_2__Gammaproteobacteria;D_3__Betaproteobacteriales;D_4__Burkholderiaceae;D_5__Aquabacterium	0.000246529	0	0	0.000561804	0.000333045	0.000444523	0.000760119	0.000184692	0	0.000157796	0.000225625	0.000159603	0.000190844	0.000503519	2.74105e-05	0.000351445	0.000574653	0.000121795	3.13349e-05	0.000185753	0.000326737	0.000663337	0.000377623	0.000341364	0.000561832	0.000326283	0.000406288	0	0.000580979	0.000256279	0.000701083	0.000618162	0.000532075	0.000512295	0.00127912	0.000593467	0.000908001	0.000598444	0.000999366	0.000935928	0.000765411	0.00176655
D_0__Bacteria;D_1__Proteobacteria;D_2__Gammaproteobacteria;D_3__Betaproteobacteriales;D_4__Burkholderiaceae;D_5__Brachymonas	0	0	0	8.19298e-05	0	0	0.000443403	0.000123128	0	0	0	0	0	0	0	5.57849e-06	2.1685e-05	0	0	0	0	0	0	0	0	0	0	0	0	0	0	0	0	0	0	0	0	0	0	0	0	0
D_0__Bacteria;D_1__Proteobacteria;D_2__Gammaproteobacteria;D_3__Betaproteobacteriales;D_4__Burkholderiaceae;D_5__Caenimonas	0.000585507	0.000729269	0.000997092	0.000374536	0.000843713	0.0010224	0	0.000430949	0.00130927	0.000631183	0.000780288	0.000863736	0.000882655	0.0015665	0.00118779	0.00141694	0.00135531	0.00116813	0.000710257	0.000616361	0.000355149	0.000604807	0.000809192	0.00113189	0.000854962	0.000479828	0.00107215	0.000768713	0.000852926	0.00126586	0.000781977	0.00115905	0.00132132	0.000939208	0.000581418	0.00113946	0.000977847	0.000986908	0.00080594	0.000714945	0.000597394	0.00107812
D_0__Bacteria;D_1__Proteobacteria;D_2__Gammaproteobacteria;D_3__Betaproteobacteriales;D_4__Burkholderiaceae;D_5__Caldimonas	0	0	0	0	0	0	0	0	0	0	0	0	0	0	0	0.000128305	0.000103004	0	0	0	0	0	0	0	0	0	0	0	0	0	0	0	0	0	0	0	0	0	0	0	0	0
D_0__Bacteria;D_1__Proteobacteria;D_2__Gammaproteobacteria;D_3__Betaproteobacteriales;D_4__Burkholderiaceae;D_5__Candidimonas	0.000107857	0	0	4.6817e-05	0	0	0.000316716	0.000171011	0	0	0	0	0	3.91626e-05	0.000100505	6.13634e-05	0	9.41145e-05	0	7.59898e-05	0.00014206	0	0	0	8.54962e-05	0	0.000158001	0	0	9.31923e-05	0	0.000108178	7.98113e-05	0.000142304	5.16816e-05	0.000158258	0	0	0	0	0	0.000116904
D_0__Bacteria;D_1__Proteobacteria;D_2__Gammaproteobacteria;D_3__Betaproteobacteriales;D_4__Burkholderiaceae;D_5__Comamonas	0.00154081	0	0	0.0005501	0	0	0.00177361	0.000581439	0	0.00071615	0.000667475	0.00030043	0.000131205	0.000447572	0	0.000474172	0.000455386	4.42892e-05	0.000125339	0.000211083	0	0.000877946	0.000341659	0	0.000378626	0	0	0	0.000210141	0.000178619	0	0	0	0.000199226	0.000826905	9.49547e-05	1.1641e-05	0.000566947	0	7.7994e-05	0.000149348	0.000116904
D_0__Bacteria;D_1__Proteobacteria;D_2__Gammaproteobacteria;D_3__Betaproteobacteriales;D_4__Burkholderiaceae;D_5__Curvibacter	0.00337437	0.00184462	0.00207727	0.0010885	0.0014654	0.000711238	0.00209033	0.000820855	0.00205742	0.00112885	0.00107172	0.00134255	0.0019323	0.00299314	0.00179996	0.00344751	0.00406594	0.00291201	0.00195321	0.00229658	0.00196042	0.00411659	0.00262538	0.00449164	0.00381069	0.00234156	0.00321645	0.00462601	0.00543895	0.00491589	0.00362675	0.00321444	0.00485075	0.00307377	0.00131788	0.00401184	0.00334098	0.00270875	0.00386851	0.00348373	0.00138147	0.00557244
D_0__Bacteria;D_1__Proteobacteria;D_2__Gammaproteobacteria;D_3__Betaproteobacteriales;D_4__Burkholderiaceae;D_5__Diaphorobacter	0	0	0	0	0.000155421	0	0	0	0	0	0	0	0	0	0	0	0	0	0	0	0	0	0	0	0	0	0	0	0	0	0	0	0	0	0	0	0	0	0	0	0	0
D_0__Bacteria;D_1__Proteobacteria;D_2__Gammaproteobacteria;D_3__Betaproteobacteriales;D_4__Burkholderiaceae;D_5__Duganella	0	0	0	4.6817e-05	0	0	0	0	0	0	0	0	0	0	0	0	0	0	0	0	0	0	0	0	0	0	0	0	0	0	0	0	0	0	0	0	0	0	0	0	0	0
D_0__Bacteria;D_1__Proteobacteria;D_2__Gammaproteobacteria;D_3__Betaproteobacteriales;D_4__Burkholderiaceae;D_5__Hydrogenophaga	0.00485355	0.00096521	0.000290818	0.000491579	0.000244233	0	0.00405397	0.000950824	0	0.00019421	0.000770887	0.000225322	0.000202772	0.000570655	0.000146189	0.000691733	0.00102462	0.000381994	0.000177564	0.000379949	0.000383561	0.000565787	0.000503498	0.000359331	0.000708397	0.000345476	0.000586861	0.000617716	0.000556256	0.00104065	0.000701083	0.000679978	0.000620754	0.000758956	0.000723542	0.000743812	0.000989488	0.0010289	0.000752211	0.000948927	0.000765411	0.00205232
D_0__Bacteria;D_1__Proteobacteria;D_2__Gammaproteobacteria;D_3__Betaproteobacteriales;D_4__Burkholderiaceae;D_5__Ideonella	0.000523875	0.000536228	0.000747819	0.000678847	0.000688292	0.000889047	0	0.000643003	0	0.000376282	0.000554662	0.000356761	0.000298194	0.0016784	0.000621305	0.00138347	0.00170228	0.00117366	0.000156674	0.000683908	0.000468797	0.000331668	0.000773228	0.000413231	0.000305344	0.000211124	0.000338574	0	0	0.000147554	0	0.000200903	0.000611887	0.000104356	0.000348851	0.000181997	9.31283e-05	0.000136487	0	7.7994e-05	0.000186686	0.000103915
D_0__Bacteria;D_1__Proteobacteria;D_2__Gammaproteobacteria;D_3__Betaproteobacteriales;D_4__Burkholderiaceae;D_5__Inhella	0.000338978	0	0	0.000292606	0.000488466	0	0	0.000191533	0	0.000242763	0.000347839	0.000206546	0.000345905	0.000665764	0.000465979	0.00112128	0.00143663	0.00119581	0.000835596	0.00114829	0.00107965	0.0017754	0.00187013	0.00152716	0.00184427	0.00147787	0.0015913	0.00164724	0.00156988	0.00119597	0.00133475	0.00214811	0.00167604	0.00175509	0.00179594	0.00121859	0.00123395	0.00148036	0.00113906	0.000857934	0.00149348	0.000844309
D_0__Bacteria;D_1__Proteobacteria;D_2__Gammaproteobacteria;D_3__Betaproteobacteriales;D_4__Burkholderiaceae;D_5__Lautropia	0.00235744	0.00398953	0.00236809	0.00264516	0.00324164	0.0028005	0	0.00224367	0.00168334	0.00231838	0.00241607	0.00155848	0.00205158	0.00359177	0.00338063	0.00390494	0.00453217	0.00442892	0.00146229	0.00264276	0.00213089	0.00316061	0.00379421	0.00262312	0.00216183	0.00401136	0.0020653	0.00161979	0.00111251	0.00187938	0.00215718	0.0030599	0.00278453	0.00257096	0.00319134	0.00242926	0.00159482	0.00219429	0.00163337	0.00170287	0.00308031	0.00149378
D_0__Bacteria;D_1__Proteobacteria;D_2__Gammaproteobacteria;D_3__Betaproteobacteriales;D_4__Burkholderiaceae;D_5__Leptothrix	0	0.000257389	0	0.000117043	0	0	0	0.000246257	0	0.000339868	0.000122214	0.00017838	0.000333977	0.000559466	0.000429432	0.000541113	0.000525862	0.000210374	9.40046e-05	0.000599475	0	1.95099e-05	0.000323677	0.000197632	0	0	0.000316002	2.7454e-05	0.000271947	0.000201917	0	0.000618162	0.000416792	0.000426913	0.000594338	1.58258e-05	0	0.000230978	0.000354614	0	3.73371e-05	0
D_0__Bacteria;D_1__Proteobacteria;D_2__Gammaproteobacteria;D_3__Betaproteobacteriales;D_4__Burkholderiaceae;D_5__Limnohabitans	0	0	0	0	0	0	0	0	0	0	0	0	0	0	0	5.57849e-05	0	0	5.22248e-05	0	0	0	0	0	0	0	0	0	6.18062e-05	6.98942e-05	0	0	0.000150755	6.64086e-05	7.75224e-05	7.91289e-05	9.31283e-05	0	8.5967e-05	0	0	0
D_0__Bacteria;D_1__Proteobacteria;D_2__Gammaproteobacteria;D_3__Betaproteobacteriales;D_4__Burkholderiaceae;D_5__Macromonas	0.000585507	0	0	0	0	0	0.000696776	0.000396747	0	0	0	0	0	0	0	0	0	0	0	0	0	0	0	0	0	0	0	0	0	0	0	0	0	0	0	0	0	0	0	0	0	0
D_0__Bacteria;D_1__Proteobacteria;D_2__Gammaproteobacteria;D_3__Betaproteobacteriales;D_4__Burkholderiaceae;D_5__Malikia	0.00174111	0	0.000332364	0.000269198	0	0	0.0181162	0.00726457	0.00102871	0.000315591	0.000611069	0.000140827	0	0	0	0	0	0	0	0	0	0	0	0	0	0	0	0	0	0	0	0	0	0	0	0	0	0	0	0	0	0
D_0__Bacteria;D_1__Proteobacteria;D_2__Gammaproteobacteria;D_3__Betaproteobacteriales;D_4__Burkholderiaceae;D_5__Mitsuaria	0.000107857	0.000128695	0	0.000105338	0	0	0	0.000102607	0	7.28288e-05	0.000169219	0.000234711	0	0.000162245	0	8.36773e-05	0.000124689	0.000132868	0	0	0	0	0	0	0	0	0	0	0	7.76603e-05	0	0	0	0	0	0	0	0	0	0	0	0
D_0__Bacteria;D_1__Proteobacteria;D_2__Gammaproteobacteria;D_3__Betaproteobacteriales;D_4__Burkholderiaceae;D_5__Noviherbaspirillum	0	0	0	0	0	0	0	0	0	0	0	0	0	0	0	0	0	0	0	0	0	0	0	0	0	0	0	0	0	0	0	0	0	4.74347e-05	0	0	0	0	0	0	0	0
D_0__Bacteria;D_1__Proteobacteria;D_2__Gammaproteobacteria;D_3__Betaproteobacteriales;D_4__Burkholderiaceae;D_5__Ottowia	0.00260397	0.00332461	0.00436228	0.00243449	0.00284198	0.00528983	0.000696776	0.00177852	0.0068269	0.00352006	0.00285792	0.00368027	0.00372146	0.00574571	0.00539074	0.00641526	0.0060935	0.00652158	0.00265302	0.00428076	0.00423338	0.00460434	0.00498103	0.00565946	0.0054229	0.00506698	0.00696333	0.00496918	0.00580979	0.00693506	0.0042065	0.00519256	0.0059149	0.00514192	0.00356603	0.00581598	0.00611154	0.00503953	0.00526548	0.00477063	0.00490983	0.00654664
D_0__Bacteria;D_1__Proteobacteria;D_2__Gammaproteobacteria;D_3__Betaproteobacteriales;D_4__Burkholderiaceae;D_5__Paenalcaligenes	0	0	0	0	0	0	0	0	0	0	0	0	0	0	0	0	0	0	0	0	0	0	0	0	0	0	0	0	0	0	0	0	0	0	2.58408e-05	0	0	0	0	0	0	0
D_0__Bacteria;D_1__Proteobacteria;D_2__Gammaproteobacteria;D_3__Betaproteobacteriales;D_4__Burkholderiaceae;D_5__Parasutterella	0.000184897	6.43473e-05	0	0.000222381	0.000133218	0	0.000823462	0.000266778	0	0	4.70053e-05	0	9.54221e-05	6.15412e-05	0	0.000117148	8.13189e-05	0	0	7.59898e-05	0	0.000156079	0	0	8.54962e-05	0.000153545	0	0	0	0	0.000161788	4.63621e-05	0	8.53825e-05	0.000258408	0	9.31283e-05	0	0	0	0	0
D_0__Bacteria;D_1__Proteobacteria;D_2__Gammaproteobacteria;D_3__Betaproteobacteriales;D_4__Burkholderiaceae;D_5__Piscinibacter	0.00149458	0.00356055	0.00344828	0.00312504	0.00404094	0.00302276	0	0.00206582	0.00308613	0.00275536	0.00300834	0.00237527	0.00176531	0.00381556	0.00258573	0.00275577	0.00414726	0.002757	0.00112806	0.00187441	0.000752916	0.00234119	0.0023017	0.00170682	0.00214962	0.00226479	0.00194116	0.00126289	0.000902371	0.0012348	0.00130779	0.00162267	0.00181792	0.00154637	0.00210602	0.00150345	0.00104769	0.00155385	0.00153666	0.000883932	0.0013628	0.00124698
D_0__Bacteria;D_1__Proteobacteria;D_2__Gammaproteobacteria;D_3__Betaproteobacteriales;D_4__Burkholderiaceae;D_5__Polynucleobacter	6.16323e-05	0	0	5.85213e-05	0	0	0	0	0	0	0	0	0	0	0	0	4.33701e-05	0	0	5.91032e-05	0	0	3.59641e-05	0	0	0	0	9.60892e-05	0	0	0	0	0	7.58956e-05	0	0	0	0.000136487	0	9.0993e-05	9.33428e-05	0.000116904
D_0__Bacteria;D_1__Proteobacteria;D_2__Gammaproteobacteria;D_3__Betaproteobacteriales;D_4__Burkholderiaceae;D_5__Ralstonia	4.62242e-05	0	0	0	0	0	0	0	0	0	0	0	0	0	0	0	0	0	0	0	0	0	0	0	3.66412e-05	0	4.51432e-05	0	0	0	0	0	0	5.69217e-05	5.16816e-05	0	0	0	0	0	0	0
D_0__Bacteria;D_1__Proteobacteria;D_2__Gammaproteobacteria;D_3__Betaproteobacteriales;D_4__Burkholderiaceae;D_5__Ramlibacter	0	0.000214491	0	0	0.000155421	0	0	0	0	0.000218486	0	0	0	0.000223786	0.000283242	0.000172933	0.000103004	9.96507e-05	0	0.000135093	0	0	0.000251749	0	0.000183206	0	0	0.000233359	0	0.000434897	0.000188753	0.000247265	0.000168491	0.000170765	0	0.000237387	0	0.000125988	0	0	0	0
D_0__Bacteria;D_1__Proteobacteria;D_2__Gammaproteobacteria;D_3__Betaproteobacteriales;D_4__Burkholderiaceae;D_5__Rhizobacter	0.000184897	0.000150144	0	0.000152155	0	0	0	0.000191533	0	0.000267039	0.000244428	0.000103273	0.000155061	0.000296517	0	0.000390494	0.000449964	0.000376458	0.000167119	0.000270186	0.00014206	0.000624317	0.000449551	0.000538996	0.000329771	0.000537407	0.000609433	0.000356903	0.000457366	0.000621282	0.000337059	0.000324535	0.000461132	0.000455373	0.000297169	0.000427296	0.000523847	0.000377965	0.000526548	0.000441966	0.00013068	0.00101317
D_0__Bacteria;D_1__Proteobacteria;D_2__Gammaproteobacteria;D_3__Betaproteobacteriales;D_4__Burkholderiaceae;D_5__Rhodoferax	0.00519252	0.00193042	0.00174491	0.00278561	0.00166522	0.00293385	0.0093748	0.00281143	0.00177686	0.00205134	0.00247248	0.00212179	0.0027911	0.00393304	0.00288724	0.00451858	0.00496045	0.00368154	0.0020681	0.00237257	0.00240081	0.00419463	0.00366834	0.00522826	0.00462901	0.00312848	0.00543975	0.0044201	0.00462311	0.0048227	0.0035189	0.00307535	0.00469113	0.00356709	0.00226107	0.00407514	0.00469134	0.00434659	0.00420164	0.00441966	0.00321099	0.00804042
D_0__Bacteria;D_1__Proteobacteria;D_2__Gammaproteobacteria;D_3__Betaproteobacteriales;D_4__Burkholderiaceae;D_5__Rubrivivax	0	0	0	0.000397945	0	0	0	0.000533556	0	0.000303453	0.000282032	0	0	0.000660169	0.0005208	0.000362602	0.00064513	0.000415211	0	0.000363062	0	0	0.000377623	0	0	0.000364669	0	0	0.000173057	0	0	0	0.000266038	0.000199226	0.000219647	0.000213648	0	0	0	0	0	0
D_0__Bacteria;D_1__Proteobacteria;D_2__Gammaproteobacteria;D_3__Betaproteobacteriales;D_4__Burkholderiaceae;D_5__Simplicispira	0.000585507	0.000300287	0.000415455	0.000245789	0.000377451	0.000533428	0.000443403	0.000225735	0	0.000364144	0.000366641	0.000375537	0.000441327	0.000895145	0.000685263	0.000674997	0.000710185	0.000780597	0.000365573	0.000591032	0.000454591	0.000624317	0.00079121	0.000754595	0.000952672	0.000594987	0.00077872	0.000823621	0.00110015	0.00103288	0.000579741	0.00088088	0.000975471	0.000834851	0.000813985	0.000949547	0.00152498	0.0011129	0.00125727	0.000740943	0.000765411	0.00140285
D_0__Bacteria;D_1__Proteobacteria;D_2__Gammaproteobacteria;D_3__Betaproteobacteriales;D_4__Burkholderiaceae;D_5__Sphaerotilus	0.00365172	0.0047617	0.00589946	0.00532544	0.00781545	0.00902383	0.00196364	0.00353652	0.00514355	0.00788979	0.007126	0.00664701	0.00466376	0.00833044	0.00431259	0.00690617	0.00892881	0.00619495	0.00623564	0.00683064	0.00579603	0.00870142	0.0073187	0.00792325	0.00763359	0.00483667	0.00597018	0.00735769	0.0100497	0.00863582	0.00804897	0.00647524	0.00752	0.00746623	0.00390196	0.0062591	0.00841647	0.00875618	0.00747913	0.00627852	0.00632864	0.00923545
D_0__Bacteria;D_1__Proteobacteria;D_2__Gammaproteobacteria;D_3__Betaproteobacteriales;D_4__Burkholderiaceae;D_5__Sutterella	0.000446834	6.43473e-05	0	0.000245789	0	0	0.000823462	0.000424109	0	0	1.88021e-05	1.87769e-05	0.00010735	5.59466e-05	0	0.000239875	0.000157217	0	0	5.91032e-05	0	0.000292649	0	0	0.000122137	5.75794e-05	0	6.86351e-05	7.41675e-05	5.43622e-05	5.39294e-05	7.72702e-05	0	0	0.000490975	3.95645e-05	0	0	0	2.5998e-05	0	0
D_0__Bacteria;D_1__Proteobacteria;D_2__Gammaproteobacteria;D_3__Betaproteobacteriales;D_4__Burkholderiaceae;D_5__Undibacterium	0	0	0	0	0	0	0	0	0	0	0	0	0	0	0	2.78924e-05	0	0	0	0	0	0.000136569	0	0	0.000122137	0	9.02863e-05	5.49081e-05	0.000160696	9.31923e-05	0.000242682	9.27242e-05	0.000266038	0.000151791	6.4602e-05	0.000166171	0	8.39921e-05	0.00012895	0.000155988	0	0.000103915
D_0__Bacteria;D_1__Proteobacteria;D_2__Gammaproteobacteria;D_3__Betaproteobacteriales;D_4__Burkholderiaceae;D_5__uncultured	0.000647139	0.000815066	0	0.000807594	0.000932525	0.00075569	0	0.000389906	0.00121575	0.00077684	0.000723882	0.00106089	0.000703738	0.0016728	0.00103246	0.00118822	0.00184865	0.00135636	0.00120117	0.00193352	0.00134957	0.00220462	0.00185215	0.00167089	0.00181985	0.00151626	0.00161387	0.00160606	0.00149571	0.00142895	0.00146958	0.00148359	0.00137453	0.00141355	0.00153753	0.00136893	0.00119903	0.00144886	0.000891907	0.000740943	0.00134414	0.00101317
D_0__Bacteria;D_1__Proteobacteria;D_2__Gammaproteobacteria;D_3__Betaproteobacteriales;D_4__Burkholderiaceae;__	0.034699	0.0407962	0.037474	0.0364705	0.0491574	0.0506312	0.0264775	0.03057	0.0487235	0.0338168	0.0329413	0.0301275	0.0296882	0.0543968	0.0395443	0.0631318	0.0653533	0.0546141	0.0289325	0.0420308	0.0409558	0.0528328	0.052112	0.0489049	0.044629	0.0420137	0.044624	0.037063	0.0417934	0.0423093	0.0383843	0.0409068	0.0457762	0.0440669	0.0342907	0.0427455	0.0443174	0.0442009	0.0402433	0.0369302	0.0415002	0.0496584
D_0__Bacteria;D_1__Proteobacteria;D_2__Gammaproteobacteria;D_3__Betaproteobacteriales;D_4__Chitinibacteraceae;D_5__Formivibrio	0.000169489	0	0	0	0	0	0	0.000218895	0	0	0	0	9.54221e-05	9.51092e-05	0	0.000284503	9.21614e-05	0	0	3.37732e-05	0	0	7.19282e-05	0	0	0	0	0	9.889e-05	0.000100958	0	0	4.43396e-05	0	0.000103363	0	0	0	0	0	0	0
D_0__Bacteria;D_1__Proteobacteria;D_2__Gammaproteobacteria;D_3__Betaproteobacteriales;D_4__Chitinimonadaceae;D_5__Chitinimonas	0.000184897	0	0	0	0	0	0	0	0	0	0	0	0	0	0	0	0	0	0	0	0	0	0	0	0	0	0	0	0	0	0	0	0	0	0	0	0	0	0	0	0	0
D_0__Bacteria;D_1__Proteobacteria;D_2__Gammaproteobacteria;D_3__Betaproteobacteriales;D_4__Chitinimonadaceae;D_5__Chitinivorax	0.00483814	0.0024881	0.00174491	0.00214188	0.00139879	0.00137802	0.00297713	0.00184692	0.00121575	0.00112885	0.00113753	0.00114539	0.00162218	0.00218751	0.00183651	0.00165681	0.00240704	0.00148922	0.00154585	0.00143536	0.00254287	0.00331668	0.00224776	0.00291058	0.0019542	0.0022264	0.00196373	0.00175706	0.00291725	0.00177842	0.00225155	0.00142177	0.00189774	0.00161278	0.00152461	0.00090207	0.00157154	0.0011024	0.000999366	0.00163787	0.00140014	0.00151976
D_0__Bacteria;D_1__Proteobacteria;D_2__Gammaproteobacteria;D_3__Betaproteobacteriales;D_4__Chromobacteriaceae;D_5__Paludibacterium	4.62242e-05	0	0	0	0	0	0	0	0	0	0	0	0	0	0	0	0	0	0	0	0	0	0	0	2.44275e-05	0	2.25716e-05	0	2.47225e-05	3.10641e-05	0	0	3.54717e-05	3.79478e-05	5.16816e-05	0	5.82052e-05	4.19961e-05	6.44752e-05	0	0	0
D_0__Bacteria;D_1__Proteobacteria;D_2__Gammaproteobacteria;D_3__Betaproteobacteriales;D_4__Chromobacteriaceae;D_5__Vogesella	0.00214172	0.000321737	0	0.00319526	0.000377451	0.000133357	0.0128587	0.00373489	0	0.000400558	0.000394844	0.000244099	0	0.000397221	0	0.000178512	0.000276484	0	0	0.000168866	0	0.000195099	0	0	0.000170992	0.000172738	0	0	0.000111251	9.31923e-05	8.08942e-05	0	0	0	0.000103363	0	0	0	0	0	0	0
D_0__Bacteria;D_1__Proteobacteria;D_2__Gammaproteobacteria;D_3__Betaproteobacteriales;D_4__Hydrogenophilaceae;D_5__Spirillum	0.000184897	0	0	0	0	0	0.000443403	6.84046e-05	0	0	0	0	0	0	0	0	0	0	0	0	0	0	0	0	0	0	0	0	0	0	0	0	0	0	0	0	0	0	0	0	0	0
D_0__Bacteria;D_1__Proteobacteria;D_2__Gammaproteobacteria;D_3__Betaproteobacteriales;D_4__Hydrogenophilaceae;D_5__Tepidiphilus	0	0	0	0	0	0	0	2.73618e-05	0	0	0	0	0	0	0	0	0	0	0	0	0	0	0	0	0	0	0	0	0	0	0	0	0	0	0	0	0	0	0	0	0	0
D_0__Bacteria;D_1__Proteobacteria;D_2__Gammaproteobacteria;D_3__Betaproteobacteriales;D_4__Hydrogenophilaceae;D_5__uncultured	0.000816628	0.00096521	0.00145409	0.000866115	0.00115455	0.000711238	0	0.000492513	0	0.000400558	0.000423048	0.000666579	0.000286266	0.000548276	0.000548211	0.000836773	0.00115473	0.00107401	0.000689367	0.000810558	0.000767122	0.00189246	0.00149251	0.00159902	0.000720611	0.00117078	0.000925435	0.000672624	0.000568617	0.00072224	0.000755012	0.000757248	0.000709434	0.000569217	0.000361771	0.000474774	0.000477283	0.000514452	0.00018268	0.000701946	0.00039204	0.000779362
D_0__Bacteria;D_1__Proteobacteria;D_2__Gammaproteobacteria;D_3__Betaproteobacteriales;D_4__Methylophilaceae;__	0	0	0	0	0	0	0	0	0	0	5.64064e-05	0.000112661	0.000226628	0.000162245	0.0001736	8.92558e-05	0.000119268	3.32169e-05	6.26697e-05	0.00012665	0	9.75496e-05	0.000107892	0	0.000134351	0	0.000191858	0	0.000111251	6.98942e-05	0.0002292	0.00015454	0.000186226	0.000151791	0.000206726	0.000253213	0.000291026	0.000199481	0.000268647	0.000103992	9.33428e-05	0.000116904
D_0__Bacteria;D_1__Proteobacteria;D_2__Gammaproteobacteria;D_3__Betaproteobacteriales;D_4__Neisseriaceae;D_5__Conchiformibius	7.70404e-05	0	0	0	0	0	0	0	0	0	0	0	0	0	0	0	0	0	0	0	0	0	0	0	0	0	0	0	0	0	0	0	0	0	0	0	0	0	0	0	0	0
D_0__Bacteria;D_1__Proteobacteria;D_2__Gammaproteobacteria;D_3__Betaproteobacteriales;D_4__Neisseriaceae;D_5__Uruburuella	9.24485e-05	0	0	0.000152155	0.000133218	0	0	0	0	0.00019421	0	0	0	0.000111893	0.000118779	0.00011157	9.75827e-05	7.75061e-05	0.00010445	0	0	0	0.000125874	0	0.000170992	0	0	9.60892e-05	0	0	0.000148306	0.000169994	6.20754e-05	0.000294095	0.000167965	6.33032e-05	0.000128051	0	0	7.7994e-05	0	0
D_0__Bacteria;D_1__Proteobacteria;D_2__Gammaproteobacteria;D_3__Betaproteobacteriales;D_4__Neisseriaceae;D_5__Vitreoscilla	9.24485e-05	0	0	9.36341e-05	0	0	0.000443403	7.52451e-05	0	0	0	4.69422e-05	0	0.000100704	8.22316e-05	0.000117148	0.000151795	7.19699e-05	0.00010445	0.00010132	0	0.000117059	0.000197803	0.000143732	0	0.000364669	0.000146715	0.000178451	0.00019778	9.31923e-05	0.000175271	0.000139086	0.000115283	0.000151791	0.00032301	8.70418e-05	0	0.000178483	4.29835e-05	0.00012999	0	6.49469e-05
D_0__Bacteria;D_1__Proteobacteria;D_2__Gammaproteobacteria;D_3__Betaproteobacteriales;D_4__Neisseriaceae;D_5__uncultured	0	0	0	4.6817e-05	0	0	0	0.000102607	0	0	0	0	0.00010735	2.79733e-05	4.56842e-05	8.92558e-05	7.58976e-05	8.85784e-05	0	0	0	0	0	0	0	0	0	0	4.9445e-05	6.98942e-05	5.39294e-05	0	0	0	0	0	0	0	0	0	7.46742e-05	7.79362e-05
D_0__Bacteria;D_1__Proteobacteria;D_2__Gammaproteobacteria;D_3__Betaproteobacteriales;D_4__Neisseriaceae;__	0.000184897	0	0	9.36341e-05	0	0	0.000253373	0	0	0	0	0	0.00010735	0.000128677	8.22316e-05	0.000117148	0.000119268	7.19699e-05	0	9.28764e-05	0	0	7.19282e-05	0	0	0.000115159	0	0	0	0	0	0	0	0	0	0	0	0	0	0	0	0
D_0__Bacteria;D_1__Proteobacteria;D_2__Gammaproteobacteria;D_3__Betaproteobacteriales;D_4__Nitrosomonadaceae;D_5__Ellin6067	0.000493059	0.00105101	0.00103864	0.000737368	0.000777104	0.00106686	0	0.000649844	0.00130927	0.000849669	0.000676876	0.000826182	0.00090651	0.00132593	0.00102333	0.00136115	0.00116015	0.00132868	0.000689367	0.000878104	0.00059665	0.00152177	0.00104296	0.00098816	0.00112366	0.00184254	0.00118501	0.00115307	0.00127321	0.00185608	0.00111904	0.00152995	0.00151641	0.00142304	0.000801065	0.00191492	0.00165303	0.00145936	0.00134323	0.00115691	0.00108278	0.0014678
D_0__Bacteria;D_1__Proteobacteria;D_2__Gammaproteobacteria;D_3__Betaproteobacteriales;D_4__Nitrosomonadaceae;D_5__MND1	0.000169489	0.000257389	0.000332364	0.000198972	0.000399654	0.000400071	0	0.000177852	0.000654634	0.000242763	0.000470053	0.000291042	0.000190844	0.00048114	0.0003472	0.000340288	0.000439122	0.000481645	0.000271569	0.000227969	0.000255707	0.000390198	0.000719282	0.000395264	0.000415267	0.000230317	0.000496575	0.000356903	0.00049445	0.00068341	0.000364024	0.000509983	0.000372453	0.000398452	0.000284249	0.000506425	0.000372513	0.000661438	0.000440581	0.000285978	0.000317365	0.000571532
D_0__Bacteria;D_1__Proteobacteria;D_2__Gammaproteobacteria;D_3__Betaproteobacteriales;D_4__Nitrosomonadaceae;D_5__Nitrosomonas	0.00257315	0.00276693	0.00149564	0.00362832	0.00315282	0.00133357	0	0.00292088	0.00261854	0.00151727	0.0017862	0.00100456	0.0012882	0.00286446	0.00292379	0.00327457	0.00393583	0.00311132	0.00118028	0.00216149	0.00178995	0.00212658	0.00147453	0.00265905	0.00221069	0.00468312	0.00180573	0.00148252	0.00241044	0.00202693	0.00113252	0.0021172	0.00245641	0.00139458	0.00254532	0.000775464	0.000803232	0.00121789	0.000655498	0.000376971	0.00194153	0.000766373
D_0__Bacteria;D_1__Proteobacteria;D_2__Gammaproteobacteria;D_3__Betaproteobacteriales;D_4__Nitrosomonadaceae;D_5__oc32	0.0019106	0.00315302	0.00232655	0.00269198	0.00379671	0.00328947	0	0.00120392	0.00149631	0.00145658	0.00125034	0.00140827	0.00103772	0.00228821	0.00198269	0.00223697	0.00375693	0.00238054	0.00122206	0.00188286	0.00136377	0.00232168	0.00246354	0.00203022	0.00145344	0.00262946	0.00156872	0.00155115	0.00112487	0.00130469	0.0013752	0.00143723	0.00162283	0.00143253	0.0020931	0.00119485	0.000849796	0.00122839	0.000881161	0.000675948	0.00151215	0.00133791
D_0__Bacteria;D_1__Proteobacteria;D_2__Gammaproteobacteria;D_3__Betaproteobacteriales;D_4__Nitrosomonadaceae;D_5__uncultured	0	0.000150144	0	0	0	0.000488976	0	0	0	0.000157796	0.000112813	0.000103273	9.54221e-05	0.000139866	0	0.000100413	0.000146374	0.000110723	0.000135784	0.000109763	0.000113648	0	0.000179821	0.000107799	0.000280916	0	0.000270859	0.00027454	0.000259586	0.000465962	0.000134824	0.000123632	0.000230566	0.000398452	0	0.000253213	0.000104769	0.000283473	0.000247155	0.000246981	0	0.000324734
D_0__Bacteria;D_1__Proteobacteria;D_2__Gammaproteobacteria;D_3__Betaproteobacteriales;D_4__Nitrosomonadaceae;__	0	0	0	0.000140451	8.88119e-05	0	0	0	0	0	9.40106e-05	6.57191e-05	0	0.000173434	0	5.57849e-05	0.000146374	3.32169e-05	0	6.75465e-05	0	0.000156079	0.000125874	0	4.8855e-05	0	0	0	0	0	0	9.27242e-05	0	4.74347e-05	0	0	0	0	0	0	0	0
D_0__Bacteria;D_1__Proteobacteria;D_2__Gammaproteobacteria;D_3__Betaproteobacteriales;D_4__Rhodocyclaceae;D_5__Azonexus	0	0	0	0	0	0	0	0	0	0	0	0	0	0	0	0	0	0	0	0	0	0	0	0	0	0	0	0	0	0	0	0	0	0	0	1.58258e-05	0	0	0	0	0	0
D_0__Bacteria;D_1__Proteobacteria;D_2__Gammaproteobacteria;D_3__Betaproteobacteriales;D_4__Rhodocyclaceae;D_5__Azospira	0.000693364	0.000622024	0.00083091	0.000573509	0.000732698	0.0010224	0.000506746	0.000424109	0	0.00100746	0.00101531	0.000957621	0.000536749	0.000917524	0.000630442	0.000926029	0.00109509	0.00102972	0.000668477	0.00103008	0.000866563	0.000838926	0.00124076	0.00143732	0.00142901	0.00118997	0.000914149	0.000686351	0.000766397	0.000590218	0.000620188	0.00080361	0.000806981	0.000863312	0.000594338	0.000727986	0.000605334	0.00086092	0.000644752	0.00077994	0.000578725	0.000805341
D_0__Bacteria;D_1__Proteobacteria;D_2__Gammaproteobacteria;D_3__Betaproteobacteriales;D_4__Rhodocyclaceae;D_5__Azovibrio	6.16323e-05	0.000407533	0.000332364	0.000397945	0.000488466	0.000577881	0	0.000171011	0	0.000206348	0.000235026	0.000197157	0.000238555	0.000402815	0.000246695	0.000317974	0.000531283	0.000343241	0.000229789	0.000312402	0.000298325	0.000468238	0.000305695	0.000359331	0.000305344	0.000460635	0.000327288	0.000192178	0.000407921	0.000310641	0.000161788	0.000278173	0.00025717	0.000113843	0.000284249	0.000221561	0.000174616	0.00020998	0.00018268	0.000103992	0.000149348	0.000116904
D_0__Bacteria;D_1__Proteobacteria;D_2__Gammaproteobacteria;D_3__Betaproteobacteriales;D_4__Rhodocyclaceae;D_5__C39	9.24485e-05	0	0	0.000234085	0	0	0.00152024	0.000581439	0	0.00032773	0.000394844	0.00012205	0	8.95145e-05	0	5.57849e-05	0	6.64338e-05	0	5.06598e-05	0	0	0	0	0	0	0	8.23621e-05	0	0.000147554	0	0	8.86792e-05	0	0.000129204	0	0.000128051	0	0	0	0	0
D_0__Bacteria;D_1__Proteobacteria;D_2__Gammaproteobacteria;D_3__Betaproteobacteriales;D_4__Rhodocyclaceae;D_5__Candidatus Accumulibacter	0.0013251	0.00147999	0.000540091	0.00126406	0.00082151	0	0	0.00122444	0	0.00109243	0.000968309	0.000713521	0.00104964	0.00113572	0.00107815	0.00266094	0.00333407	0.00216463	0.00110717	0.00299737	0.000980211	0.00156079	0.00242758	0.00140139	0.00175878	0.00337799	0.00220073	0.00102953	0.000655146	0.00156874	0.00117297	0.00159177	0.00160509	0.001091	0.00214479	0.00105242	0.00164139	0.00272974	0.00146144	0.00223583	0.00246425	0.00314343
D_0__Bacteria;D_1__Proteobacteria;D_2__Gammaproteobacteria;D_3__Betaproteobacteriales;D_4__Rhodocyclaceae;D_5__Dechlorobacter	0.00117101	0.000214491	0	0.000409649	0	0	0.00373725	0.000909781	0	0.000352006	0.000404246	0.000206546	0.00010735	0.000397221	0	0.000262189	0.000677657	8.30422e-05	0	0.00010132	9.94417e-05	0	0	0	0	0	0	0	0	0	0	0	0	0	7.75224e-05	0	0	0	0	0	0	0
D_0__Bacteria;D_1__Proteobacteria;D_2__Gammaproteobacteria;D_3__Betaproteobacteriales;D_4__Rhodocyclaceae;D_5__Dechloromonas	0.0186746	0.0264682	0.0257582	0.0214071	0.0283532	0.0246266	0.00563755	0.01732	0.0204807	0.0188384	0.0180406	0.0149558	0.0137408	0.0327959	0.0226045	0.0294544	0.0418792	0.0307588	0.0120639	0.027922	0.017587	0.0229241	0.0325116	0.0196195	0.0162931	0.025738	0.017888	0.0143722	0.0165641	0.0154233	0.0177563	0.0246492	0.0219924	0.0206246	0.0265127	0.0200513	0.0135152	0.0196962	0.0139266	0.0158458	0.0206848	0.0142234
D_0__Bacteria;D_1__Proteobacteria;D_2__Gammaproteobacteria;D_3__Betaproteobacteriales;D_4__Rhodocyclaceae;D_5__Denitratisoma	0.00072418	0.00120115	0.000872455	0.00101827	0.00257555	0.0019559	0.000633433	0.000950824	0.00430188	0.00163865	0.00156998	0.00174625	0.00127627	0.00206443	0.00155326	0.00218677	0.00215766	0.00240269	0.00139962	0.00212771	0.00154845	0.00296551	0.00372229	0.00291058	0.00269924	0.00190012	0.00281016	0.00234732	0.00245989	0.00257055	0.00138868	0.00149904	0.00221698	0.00147996	0.000956109	0.00198614	0.00147841	0.00141737	0.00145069	0.000870933	0.000802748	0.00162367
D_0__Bacteria;D_1__Proteobacteria;D_2__Gammaproteobacteria;D_3__Betaproteobacteriales;D_4__Rhodocyclaceae;D_5__Ferribacterium	0.000200305	0.00023594	0	0.000152155	0.000333045	0	0	0	0	0.000169934	0	0.00017838	0.000250483	0.00049233	0.000411158	0.000836773	0.00115473	0.000830422	0.000407353	0.000869661	0.000554032	0.00130716	0.00109691	0.000772561	0.000757252	0.00136271	0.000688433	0.000466719	0.000519172	0.000535856	0.00051233	0.000942696	0.000815849	0.0010151	0.00109823	0.000791289	0.000768308	0.0010394	0.000709227	0.000610953	0.00132547	0.000662458
D_0__Bacteria;D_1__Proteobacteria;D_2__Gammaproteobacteria;D_3__Betaproteobacteriales;D_4__Rhodocyclaceae;D_5__Georgfuchsia	0	0	0	0	0	0	0	0	0	0	0	0	0	0	0	0	0	0	0	0	0	0	0	0	0	0	0	0	0	0	0	0	0	0	0	0	6.98462e-05	0	0	0	0	0
D_0__Bacteria;D_1__Proteobacteria;D_2__Gammaproteobacteria;D_3__Betaproteobacteriales;D_4__Rhodocyclaceae;D_5__Methyloversatilis	0	0	0	0.00016386	0	0	0	0	0	0	0.000188021	0	0.000131205	0.000346869	0	0.000396073	0.000552968	0.000420747	0	0.000295516	0	0.000331668	0.000341659	0.000161699	0.000354198	0	0.000259573	0.00027454	0.000222502	0	0	0.000200903	0.000283773	0.000322556	0.00032301	0.0002453	0.000314308	0.000472456	0.000236409	0	0.000728074	0.000142883
D_0__Bacteria;D_1__Proteobacteria;D_2__Gammaproteobacteria;D_3__Betaproteobacteriales;D_4__Rhodocyclaceae;D_5__Niveibacterium	0.000138673	0	0	0	0	0	0	0	0	0	5.64064e-05	0	0	3.91626e-05	0	7.25204e-05	0	0	0	0	0	0	0	0	0	0	0	0	0	0	0	0	0	0	0	0	0	0	0	0	0	0
D_0__Bacteria;D_1__Proteobacteria;D_2__Gammaproteobacteria;D_3__Betaproteobacteriales;D_4__Rhodocyclaceae;D_5__Propionivibrio	0	0	0	0	0	0.000533428	0	0.00044463	0	0.000291315	0	0.000253488	0.000441327	0.000520303	0.000420295	0.000619212	0.000780661	0.000570223	5.22248e-05	0.000515042	0.000369355	0	0.000323677	0.000664762	0.000329771	0.000690952	0.000327288	0.000452992	0.000655146	0.000497026	0.000444918	0.000710886	0.000390189	0.000588191	0.000271328	0.000640944	0.000547129	0.000839921	0.00036536	0	0	0.000363702
D_0__Bacteria;D_1__Proteobacteria;D_2__Gammaproteobacteria;D_3__Betaproteobacteriales;D_4__Rhodocyclaceae;D_5__Sterolibacterium	0.000539283	0.000879413	0.000623182	0.000831002	0.000999134	0.00160028	0.00133021	0.000643003	0.00215094	0.000764702	0.000507657	0.000873125	0.000894582	0.00171756	0.00107815	0.00266094	0.00241246	0.00215356	0.000814706	0.00177309	0.00130695	0.00222413	0.00213986	0.00371908	0.00299237	0.00191931	0.00268602	0.0037612	0.00412866	0.00479164	0.00364024	0.00242628	0.00417679	0.00293147	0.00122744	0.00321264	0.00648406	0.00412611	0.0048249	0.00408169	0.0022589	0.00839114
D_0__Bacteria;D_1__Proteobacteria;D_2__Gammaproteobacteria;D_3__Betaproteobacteriales;D_4__Rhodocyclaceae;D_5__Sulfuritalea	0.00787353	0.0111321	0.0105526	0.0108967	0.0149648	0.0140914	0.00240704	0.00668997	0.0187973	0.0101475	0.00851736	0.00928516	0.00880269	0.0140929	0.00882619	0.0148667	0.0138079	0.0142556	0.00823062	0.01177	0.0107681	0.0234704	0.0212908	0.0282793	0.0298992	0.0157	0.0228537	0.0304603	0.0328438	0.0291071	0.027167	0.0198584	0.0290868	0.0262314	0.0149877	0.0263025	0.0314192	0.0256386	0.0251238	0.026349	0.0188739	0.0308757
D_0__Bacteria;D_1__Proteobacteria;D_2__Gammaproteobacteria;D_3__Betaproteobacteriales;D_4__Rhodocyclaceae;D_5__Thauera	0.00203387	0.00163013	0.00170337	0.00134599	0.00177624	0.001867	0	0.000622482	0	0.000594768	0.000676876	0.00060086	0.000381688	0.00101263	0.000639579	0.00103202	0.00151795	0.000946681	0.000731147	0.00123272	0.000724504	0.00179491	0.00201399	0.00127562	0.00212519	0.00213044	0.0019863	0.00107071	0.00144627	0.00163863	0.00146958	0.0019163	0.00200415	0.00213456	0.00224815	0.00183579	0.00173451	0.00253026	0.00167636	0.00115691	0.00222156	0.00136388
D_0__Bacteria;D_1__Proteobacteria;D_2__Gammaproteobacteria;D_3__Betaproteobacteriales;D_4__Rhodocyclaceae;D_5__Uliginosibacterium	0.000955301	0.000557677	0.000664728	0.000444762	0.000621683	0.000844595	0.00221701	0.000930303	0.000841672	0.00154154	0.00153237	0.00196218	0.000751449	0.00155531	0.000831453	0.000753096	0.00124147	0.000979898	0.000908711	0.00136782	0.00116489	0.000819416	0.000647354	0.000754595	0.00100153	0.000825304	0.000846434	0.000590262	0.000766397	0.000714474	0.00110555	0.00109724	0.00124151	0.00090126	0.000904428	0.000862506	0.000547129	0.000482955	0.000687736	0.000662949	0.000933428	0.00161068
D_0__Bacteria;D_1__Proteobacteria;D_2__Gammaproteobacteria;D_3__Betaproteobacteriales;D_4__Rhodocyclaceae;D_5__Zoogloea	0.0112633	0.00630604	0.00432073	0.00626178	0.00752681	0.00351174	0.00943815	0.00658052	0.00102871	0.0037871	0.00380743	0.00275081	0.00370954	0.00606461	0.00423036	0.00638737	0.00984501	0.00513755	0.00345728	0.00582588	0.00413393	0.00714063	0.0079121	0.0055876	0.00654656	0.0109017	0.00613947	0.0045711	0.00645257	0.00507898	0.0060401	0.00849972	0.00689924	0.00924977	0.0139411	0.00762803	0.0105235	0.0114019	0.00710302	0.00941128	0.016783	0.00865092
D_0__Bacteria;D_1__Proteobacteria;D_2__Gammaproteobacteria;D_3__Betaproteobacteriales;D_4__Rhodocyclaceae;D_5__uncultured	0.0028659	0.00413968	0.00506855	0.00396774	0.0059948	0.00573435	0	0.00339287	0.00158983	0.0032773	0.0035254	0.00280714	0.00239748	0.00643385	0.00482425	0.00558965	0.00667899	0.00622817	0.00238145	0.00482113	0.00194622	0.00645778	0.00667134	0.00538996	0.00462901	0.00531649	0.0042886	0.0031984	0.0033499	0.00347141	0.00358631	0.00428077	0.00412358	0.00268481	0.00356603	0.00368741	0.00250282	0.00237278	0.0024608	0.00289878	0.00274428	0.0020783
D_0__Bacteria;D_1__Proteobacteria;D_2__Gammaproteobacteria;D_3__Betaproteobacteriales;D_4__Rhodocyclaceae;__	0.011063	0.0116898	0.0117989	0.00842706	0.011701	0.0111131	0.00798125	0.0067789	0.00551763	0.00591127	0.00605428	0.00518242	0.00522436	0.0117768	0.00750135	0.0110064	0.0131249	0.0112162	0.0042511	0.00778473	0.0054835	0.0103403	0.0118142	0.00860598	0.0061313	0.00760048	0.00668119	0.00513391	0.00703355	0.00580899	0.00543339	0.00871608	0.00744905	0.00751366	0.00661524	0.00497721	0.0051919	0.00775877	0.00532995	0.00417268	0.00670201	0.00419557
D_0__Bacteria;D_1__Proteobacteria;D_2__Gammaproteobacteria;D_3__Betaproteobacteriales;D_4__SC-I-84;D_5__metagenome	0.00235744	0.00328171	0.00290818	0.00305481	0.00348587	0.00417852	0.000253373	0.00214106	0.00168334	0.00156582	0.00202123	0.00134255	0.0012047	0.0025176	0.00229335	0.00254937	0.00304133	0.00305595	0.000689367	0.00235568	0.00129274	0.00101452	0.00138462	0.00122173	0.000781679	0.00159303	0.000846434	0.000631443	0.00069223	0.000792135	0.000714565	0.00125178	0.000869056	0.000721008	0.0012662	0.00060138	0.00033759	0.000818923	0.000580277	0.00077994	0.000784079	0.000428649
D_0__Bacteria;D_1__Proteobacteria;D_2__Gammaproteobacteria;D_3__Betaproteobacteriales;D_4__SC-I-84;D_5__uncultured bacterium	0.000539283	0.000729269	0.00112173	0.0011119	0.00119896	0.000844595	0	0.00045147	0	0.000594768	0.00062047	0.000525752	0.000357833	0.000844793	0.000575621	0.000596898	0.000975827	0.000686482	0.000438688	0.000607918	0.000483003	0.000253629	0.0007013	0.000628829	0.000561832	0.000652566	0.000711005	0.000411811	0.000420282	0.000512558	0.000377506	0.000602708	0.000647358	0.000616651	0.000503895	0.000561816	0.000616975	0.00053545	0.000655498	0.000311976	0.000410708	0.000571532
D_0__Bacteria;D_1__Proteobacteria;D_2__Gammaproteobacteria;D_3__Betaproteobacteriales;D_4__SC-I-84;__	0.0020955	0.00283128	0.00348982	0.00286754	0.00397433	0.00408962	0	0.00248309	0.00233798	0.00277963	0.00201183	0.00165236	0.00151483	0.00352463	0.00278674	0.00309048	0.00340997	0.0032165	0.00124295	0.00295516	0.0016621	0.0025558	0.00316484	0.00244345	0.00250382	0.00387701	0.00251673	0.00215514	0.00153279	0.00170076	0.00165833	0.00247265	0.00199528	0.00143253	0.00219647	0.0014085	0.000989488	0.00142787	0.00135398	0.000883932	0.0019602	0.000961214
D_0__Bacteria;D_1__Proteobacteria;D_2__Gammaproteobacteria;D_3__Betaproteobacteriales;D_4__Sulfuricellaceae;D_5__Ferritrophicum	0	0	0	0	0	0	0	0	0	0	3.76042e-05	0	0	0	0	0	0	0	0	0	0	0	0	0	0	0	0	0	0	0	0	0	0	0	0	0	0	0	0	0	0	0
D_0__Bacteria;D_1__Proteobacteria;D_2__Gammaproteobacteria;D_3__Betaproteobacteriales;D_4__T34;D_5__uncultured bacterium	0.000292754	0.000150144	0	0.000245789	0.000111015	0	0.000443403	0.000129969	0.000280557	0.00019421	0.000150417	8.44959e-05	0	0.000184624	4.56842e-05	0.000178512	0.000254799	0.000127331	5.22248e-05	0.00010132	0	0.000175589	0	0	6.10687e-05	0	7.90005e-05	8.23621e-05	0	0	0.000134824	0	0.000106415	0	9.04428e-05	0	0	0.000115489	0	0	0	0
D_0__Bacteria;D_1__Proteobacteria;D_2__Gammaproteobacteria;D_3__Betaproteobacteriales;D_4__TRA3-20;D_5__uncultured gamma proteobacterium	0	0.000128695	0	7.02255e-05	0.00022203	0	0	5.47237e-05	0	0	3.76042e-05	2.81653e-05	4.77111e-05	3.91626e-05	3.65474e-05	5.02064e-05	9.75827e-05	5.53615e-05	0	0.000109763	0	0.000195099	0.000233767	0	0.000134351	9.59656e-05	9.02863e-05	0	0	6.21282e-05	0	0	4.43396e-05	0	5.16816e-05	0	0	8.39921e-05	0	6.4995e-05	0	0
D_0__Bacteria;D_1__Proteobacteria;D_2__Gammaproteobacteria;D_3__Betaproteobacteriales;D_4__TRA3-20;__	0	0	0	0.000222381	0	0	0	7.52451e-05	0	0	0	0	0	5.59466e-05	9.13684e-05	0.000139462	5.42126e-05	0.000116259	0	0	0	0	0	0.000107799	0	0	0	5.49081e-05	0.000135974	6.21282e-05	5.39294e-05	0	7.98113e-05	0	0	0	0	0	7.52211e-05	0	9.33428e-05	0
[truncated: 146 more rows]

## Sheet: Family
date	2024-08-22	2024-08-22	2024-08-22	2024-09-05	2024-09-05	2024-09-05	2024-09-19	2024-09-19	2024-09-19	2024-10-03	2024-10-03	2024-10-03	2024-10-17	2024-10-17	2024-10-17	2024-10-29	2024-10-29	2024-10-29	2024-11-14	2024-11-14	2024-11-14	2024-11-28	2024-11-28	2024-11-28	2024-12-13	2024-12-13	2024-12-13	2024-12-27	2024-12-27	2024-12-27	2024-01-10	2024-01-10	2024-01-10	2024-01-24	2024-01-24	2024-01-24	2024-02-07	2024-02-07	2024-02-07	2024-02-19	2024-02-19	2024-02-19
[truncated: 567 more rows]

[truncated: 3 more sheets: Order, Class, Phylum]
