# Supplementary material for: The role of bacteria in wastewater treatment and the impact of treated wastewater on riverine bacterial ecosystems
Source: PLoS One. 2026 Apr 15;21(4):e0346342. doi: 10.1371/journal.pone.0346342 (PMC13082631; doi:10.1371/journal.pone.0346342)
Supplement: S3 Dataset — (XLSX) [file pone.0346342.s007.xlsx]

## Sheet: Dataset S3
Phylum	2025-08-22			2025-09-05			2025-09-19			2025-10-03
	S2	S3	S4	S2	S3	S4	S2	S3	S4	S2	S3	S4
Patescibacteria	0.0658987	0.0226376	0.01016	0.225555	0.0263375	0.0103457	0.0796823	0.0350617	0.00971323	0.0559231	0.0286506	0.0165453
Proteobacteria	0.0958178	0.0485337	0.0161205	0.0231064	0.0115	0.00804474	0.0582891	0.042976	0.00906568	0.127168	0.0468951	0.0206108
Chloroflexi	0.0126106	0.00984741	0.00276907	0.0410099	0.00918674	0.0252259	0.0278698	0.0112023	0.0166512	0.0243401	0.025272	0.00434906
Bacteroidetes	0.0163523	0.00971822	0.00214951	0.00351951	0.00178447	0.00335897	0.0209536	0.0173126	0.00508788	0.0071732	0.00729779	0.00283634
Actinobacteria	0.012603	0.00676112	0.0030329	0.00856924	0.00132183	0.00136038	0.0206312	0.0117551	0.00693802	0.0060241	0.00445976	0.00160726
Firmicutes	0.00831922	0.00666064	0.00104833	0.0041316	0.00214798	0.00137718	0.0139202	0.00942737	0.00120259	0.00557142	0.00500034	0.00217453
Verrucomicrobia	0.00219085	0.00182306	0.000949397	0	0	0	0.00885033	0.00532472	0.00351526	0.0185598	0.00817623	0.00368725
Acidobacteria	0.00374176	0.00233984	0.000243998	0.00321347	0.000561779	0.00438346	0.00451309	0.0027351	0.00120259	0.0066857	0.00729779	0.00198544
Dependentiae	0.00618859	0.00281355	0.000606601	0.00107116	0.000495688	0	0.00380975	0.00241504	0.000277521	0	0	0
WPS-2	0.00258235	0.000689032	0.000501089	0.00122418	0.000165229	0.000285513	0.00231516	0.00128026	0.000647549	0.00191518	0.00162173	0
Spirochaetes	0.00140034	0.00083258	0.000263718	0.000459067	0.00039655	0.00124282	0.000293057	0.000814711	0.00148011	0.00076607	0.000405433	0.000850903
Epsilonbacteraeota	0.000459251	0.000846935	0.000197798				0.00334086	0.00133845	0.000740056	0.00125357	0.000810866	0
Margulisbacteria	0.000353849	0.000186613	0	0.0027544	0.000660917	0	0.00082056	0.000436452	0.000277521	0.000278571	0.000270289	0
Cyanobacteria	0.000865801	0.000516773	8.57e-05	0.000459067	0.000231321	0.000251923	0.000791255	0.00113478	0.000832562	0.000313392	0.000337861	0
BRC1	0.000737813	0.00103355	7.25e-05	0	0	0	0	0	0	0.000626785	0.00195959	0.00018909
Latescibacteria	0.000180689	0.000215322	0	0.00107116	0.000760054	0				0.000557142	0.000878438	0
Nitrospirae	0	0	0	0	0	0	0.0010257	0.000727421	0	0.000661606	0.00094601	0
Fusobacteria	0	0	0	0	0	0	0.00172904	0.00064013	0	0	0	0
Elusimicrobia	0.000489366	0.000488064	0.000191205	0	0	0	0	0	0	0	0	0
Synergistetes	0	0	0	0	0	0	0.000644727	0.000523743	0	0	0	0
Planctomycetes	0	0	0	0	0	0	0.00020514	0.000232775	0	0.000139285	0.000202716	0
Diapherotrites	0	0	0	0	0	0	0.000380975	0.000145484	0.000185014	0	0	0
Fibrobacteres	0	0	0	0	0	0	0.000263752	0.000290968	0	0	0	0
Euryarchaeota	0.00017316	0.000172258	5.93e-05	0	0	0	0	0	0	0	0	0
